# Supplementary material for: Heritability and genome-wide association of swine gut microbiome features with growth and fatness parameters
Source: Sci Rep. 2020 Jun 23;10:10134. doi: 10.1038/s41598-020-66791-3 (PMC7311463; doi:10.1038/s41598-020-66791-3)
Supplement: Supplementary file 6 — Supplementary Table S1 [file 41598_2020_66791_MOESM6_ESM.xlsx]

## Sheet: Sheet1
Table S1. Results of association analysis between average daily gain and carcass quality traits with OTUs measured in a population of crossbred pigs.
n	Phylum	Class	Order	Family	Genus	Species	Trait	Effect	SE	Variance proportion	P-value	Adj_P-value	Time
1722	Actinobacteria	Actinobacteria_1760	Actinomycetales	Actinomycetaceae	Actinomyces	Unassigned	ADG14toMKT	-0.00231237	0.000802394	0.00564631	0.0040358	0.0363222	OffTest
1722	Actinobacteria	Actinobacteria_1760	Actinomycetales	Actinomycetaceae	Actinomyces	Unassigned	ADG14to22	-0.00197009	0.000962102	0.00307006	0.0408433	0.333395	OffTest
1722	Actinobacteria	Actinobacteria_1760	Actinomycetales	Actinomycetaceae	Actinomyces	Unassigned	ADG14toMKT	-0.000127285	7.05514e-05	0.00231521	0.0715158	0.557823	Wean
1722	Actinobacteria	Actinobacteria_1760	Actinomycetales	Actinomycetaceae	Actinomyces	Unassigned	Week22LD	8.23708e-05	5.5463e-05	0.00208281	0.137825	0.630144	Wean
1722	Actinobacteria	Actinobacteria_1760	Actinomycetales	Actinomycetaceae	Actinomyces	Unassigned	ADG14to22	-0.000127565	8.4401e-05	0.00174189	0.131006	0.729081	Wean
1722	Actinobacteria	Actinobacteria_1760	Actinomycetales	Actinomycetaceae	Actinomyces	Unassigned	ADGWto14	0.0218345	0.0230196	0.000852398	0.343088	0.820684	MidTest
1722	Actinobacteria	Actinobacteria_1760	Actinomycetales	Actinomycetaceae	Actinomyces	Unassigned	ADGBto14	0.0191635	0.0201011	0.000875855	0.340634	0.821089	MidTest
1722	Actinobacteria	Actinobacteria_1760	Actinomycetales	Actinomycetaceae	Actinomyces	Unassigned	Week22BF	-4.82012e-05	5.23973e-05	0.000647773	0.357841	0.867133	Wean
1722	Actinobacteria	Actinobacteria_1760	Actinomycetales	Actinomycetaceae	Actinomyces	Unassigned	Week22BF	0.0100241	0.0214843	0.00016957	0.6409	0.88705	MidTest
1722	Actinobacteria	Actinobacteria_1760	Actinomycetales	Actinomycetaceae	Actinomyces	Unassigned	Week22BF	-0.000280268	0.000609395	0.000161834	0.645676	0.889452	OffTest
1722	Actinobacteria	Actinobacteria_1760	Actinomycetales	Actinomycetaceae	Actinomyces	Unassigned	Week14BF	0.000309239	0.000340309	0.000723197	0.363722	0.895374	OffTest
1722	Actinobacteria	Actinobacteria_1760	Actinomycetales	Actinomycetaceae	Actinomyces	Unassigned	Week14LD	3.21333e-05	5.20626e-05	0.000377598	0.537243	0.925953	Wean
1722	Actinobacteria	Actinobacteria_1760	Actinomycetales	Actinomycetaceae	Actinomyces	Unassigned	Week14BF	0.00353003	0.0119273	7.71898e-05	0.767318	0.928288	MidTest
1722	Actinobacteria	Actinobacteria_1760	Actinomycetales	Actinomycetaceae	Actinomyces	Unassigned	Week14LD	0.0171208	0.020995	0.000648808	0.414994	0.933918	MidTest
1722	Actinobacteria	Actinobacteria_1760	Actinomycetales	Actinomycetaceae	Actinomyces	Unassigned	ADG14toMKT	0.0191733	0.028357	0.000317963	0.499108	0.948273	MidTest
1722	Actinobacteria	Actinobacteria_1760	Actinomycetales	Actinomycetaceae	Actinomyces	Unassigned	Week22LD	-0.000551454	0.000636694	0.000689822	0.386626	0.962416	OffTest
1722	Actinobacteria	Actinobacteria_1760	Actinomycetales	Actinomycetaceae	Actinomyces	Unassigned	ADG14to22	0.0121669	0.033556	9.591e-05	0.716992	0.963276	MidTest
1722	Actinobacteria	Actinobacteria_1760	Actinomycetales	Actinomycetaceae	Actinomyces	Unassigned	ADGWto14	-9.44573e-05	0.00065021	1.94757e-05	0.884525	0.972237	OffTest
1722	Actinobacteria	Actinobacteria_1760	Actinomycetales	Actinomycetaceae	Actinomyces	Unassigned	Week14LD	0.000693409	0.000590742	0.00129931	0.240749	0.974797	OffTest
1722	Actinobacteria	Actinobacteria_1760	Actinomycetales	Actinomycetaceae	Actinomyces	Unassigned	ADGBto14	1.26421e-05	5.00838e-05	6.29758e-05	0.80077	0.980001	Wean
1722	Actinobacteria	Actinobacteria_1760	Actinomycetales	Actinomycetaceae	Actinomyces	Unassigned	ADGWto14	1.88245e-05	5.73466e-05	0.000104677	0.742786	0.982617	Wean
1722	Actinobacteria	Actinobacteria_1760	Actinomycetales	Actinomycetaceae	Actinomyces	Unassigned	ADGBto14	-4.43297e-05	0.000567123	5.7219e-06	0.937711	0.983251	OffTest
1722	Actinobacteria	Actinobacteria_1760	Actinomycetales	Actinomycetaceae	Actinomyces	Unassigned	Week22LD	0.00559297	0.0222542	5.81216e-05	0.801616	0.997418	MidTest
1722	Actinobacteria	Actinobacteria_1760	Actinomycetales	Actinomycetaceae	Actinomyces	Unassigned	Week14BF	-9.36628e-06	2.99321e-05	8.97816e-05	0.75441	0.997981	Wean
895	Actinobacteria	Actinobacteria_1760	Actinomycetales	Actinomycetaceae	Mobiluncus	Unassigned	ADG14toMKT	-0.000319517	0.000122452	0.00469233	0.00920633	0.0638621	OffTest
895	Actinobacteria	Actinobacteria_1760	Actinomycetales	Actinomycetaceae	Mobiluncus	Unassigned	Week22BF	-0.000338349	0.00021865	0.00185416	0.122094	0.464723	MidTest
895	Actinobacteria	Actinobacteria_1760	Actinomycetales	Actinomycetaceae	Mobiluncus	Unassigned	Week22BF	-0.000132792	9.30427e-05	0.0015813	0.153824	0.546327	OffTest
895	Actinobacteria	Actinobacteria_1760	Actinomycetales	Actinomycetaceae	Mobiluncus	Unassigned	ADG14to22	-0.000210816	0.000146607	0.00153013	0.150757	0.582161	OffTest
895	Actinobacteria	Actinobacteria_1760	Actinomycetales	Actinomycetaceae	Mobiluncus	Unassigned	ADGBto14	0.000281474	0.000204777	0.00181352	0.169606	0.623787	MidTest
895	Actinobacteria	Actinobacteria_1760	Actinomycetales	Actinomycetaceae	Mobiluncus	Unassigned	ADGWto14	0.000299999	0.000234757	0.00154439	0.2016	0.682317	MidTest
895	Actinobacteria	Actinobacteria_1760	Actinomycetales	Actinomycetaceae	Mobiluncus	Unassigned	Week14LD	0.00789778	0.00636188	0.00153719	0.214747	0.804721	Wean
895	Actinobacteria	Actinobacteria_1760	Actinomycetales	Actinomycetaceae	Mobiluncus	Unassigned	ADG14toMKT	0.0104245	0.0086172	0.00104651	0.226677	0.83601	Wean
895	Actinobacteria	Actinobacteria_1760	Actinomycetales	Actinomycetaceae	Mobiluncus	Unassigned	Week22LD	0.00587404	0.00679177	0.000713799	0.387318	0.85085	Wean
895	Actinobacteria	Actinobacteria_1760	Actinomycetales	Actinomycetaceae	Mobiluncus	Unassigned	Week14BF	0.00398531	0.00365196	0.00109541	0.275419	0.893091	Wean
895	Actinobacteria	Actinobacteria_1760	Actinomycetales	Actinomycetaceae	Mobiluncus	Unassigned	Week14LD	0.000225758	0.000216791	0.00108272	0.297975	0.894475	MidTest
895	Actinobacteria	Actinobacteria_1760	Actinomycetales	Actinomycetaceae	Mobiluncus	Unassigned	Week22BF	0.00365215	0.00641331	0.000250612	0.569172	0.927534	Wean
895	Actinobacteria	Actinobacteria_1760	Actinomycetales	Actinomycetaceae	Mobiluncus	Unassigned	ADGBto14	-3.83448e-05	8.68352e-05	0.000186343	0.658886	0.929095	OffTest
895	Actinobacteria	Actinobacteria_1760	Actinomycetales	Actinomycetaceae	Mobiluncus	Unassigned	ADGWto14	-4.09679e-05	9.95061e-05	0.000159462	0.680637	0.931761	OffTest
895	Actinobacteria	Actinobacteria_1760	Actinomycetales	Actinomycetaceae	Mobiluncus	Unassigned	Week14BF	2.96674e-05	0.000123006	5.23267e-05	0.809463	0.93461	MidTest
895	Actinobacteria	Actinobacteria_1760	Actinomycetales	Actinomycetaceae	Mobiluncus	Unassigned	ADG14to22	0.00743361	0.0103038	0.000398617	0.470812	0.938744	Wean
895	Actinobacteria	Actinobacteria_1760	Actinomycetales	Actinomycetaceae	Mobiluncus	Unassigned	ADG14to22	0.000156615	0.000350856	0.000152523	0.655425	0.958394	MidTest
895	Actinobacteria	Actinobacteria_1760	Actinomycetales	Actinomycetaceae	Mobiluncus	Unassigned	ADGWto14	-0.00214407	0.00701729	9.15125e-05	0.760019	0.982617	Wean
895	Actinobacteria	Actinobacteria_1760	Actinomycetales	Actinomycetaceae	Mobiluncus	Unassigned	Week14LD	-6.49536e-05	8.99625e-05	0.000496237	0.470459	0.984901	OffTest
895	Actinobacteria	Actinobacteria_1760	Actinomycetales	Actinomycetaceae	Mobiluncus	Unassigned	ADG14toMKT	5.69613e-05	0.000294872	2.69344e-05	0.846865	0.987503	MidTest
895	Actinobacteria	Actinobacteria_1760	Actinomycetales	Actinomycetaceae	Mobiluncus	Unassigned	Week22LD	-3.51924e-05	9.75779e-05	0.000122283	0.718429	0.988121	OffTest
895	Actinobacteria	Actinobacteria_1760	Actinomycetales	Actinomycetaceae	Mobiluncus	Unassigned	Week14BF	-5.29919e-06	5.17925e-05	9.2435e-06	0.918526	0.99346	OffTest
895	Actinobacteria	Actinobacteria_1760	Actinomycetales	Actinomycetaceae	Mobiluncus	Unassigned	Week22LD	0.000292316	0.000226023	0.00152377	0.196198	0.99523	MidTest
895	Actinobacteria	Actinobacteria_1760	Actinomycetales	Actinomycetaceae	Mobiluncus	Unassigned	ADGBto14	-0.000712578	0.00612867	1.34834e-05	0.907463	0.998299	Wean
968	Actinobacteria	Actinobacteria_1760	Actinomycetales	Actinomycetaceae	Trueperella	pyogenes	ADG14to22	0.000809265	0.000256985	0.00765371	0.00168741	0.0240765	Wean
968	Actinobacteria	Actinobacteria_1760	Actinomycetales	Actinomycetaceae	Trueperella	pyogenes	ADG14toMKT	0.000583115	0.000215172	0.00530489	0.00684594	0.0924202	Wean
968	Actinobacteria	Actinobacteria_1760	Actinomycetales	Actinomycetaceae	Trueperella	pyogenes	Week22BF	-0.0195837	0.0103229	0.00273842	0.0580947	0.302773	MidTest
968	Actinobacteria	Actinobacteria_1760	Actinomycetales	Actinomycetaceae	Trueperella	pyogenes	ADG14to22	0.0118776	0.00585774	0.00297488	0.0428514	0.340806	OffTest
968	Actinobacteria	Actinobacteria_1760	Actinomycetales	Actinomycetaceae	Trueperella	pyogenes	ADG14toMKT	0.0067361	0.00490219	0.00127734	0.16971	0.378999	OffTest
968	Actinobacteria	Actinobacteria_1760	Actinomycetales	Actinomycetaceae	Trueperella	pyogenes	Week22LD	0.00728794	0.00387802	0.00321194	0.0604869	0.605787	OffTest
968	Actinobacteria	Actinobacteria_1760	Actinomycetales	Actinomycetaceae	Trueperella	pyogenes	Week14BF	-0.0057932	0.00572478	0.00087962	0.311803	0.748128	MidTest
968	Actinobacteria	Actinobacteria_1760	Actinomycetales	Actinomycetaceae	Trueperella	pyogenes	ADG14to22	-0.0213529	0.016087	0.00124991	0.184701	0.759876	MidTest
968	Actinobacteria	Actinobacteria_1760	Actinomycetales	Actinomycetaceae	Trueperella	pyogenes	ADGBto14	0.00298088	0.0034572	0.00068973	0.388765	0.839216	OffTest
968	Actinobacteria	Actinobacteria_1760	Actinomycetales	Actinomycetaceae	Trueperella	pyogenes	Week22BF	0.00231862	0.00371346	0.000295272	0.532513	0.84394	OffTest
968	Actinobacteria	Actinobacteria_1760	Actinomycetales	Actinomycetaceae	Trueperella	pyogenes	ADGWto14	0.0031103	0.00396319	0.000562943	0.432753	0.862505	OffTest
968	Actinobacteria	Actinobacteria_1760	Actinomycetales	Actinomycetaceae	Trueperella	pyogenes	ADGBto14	0.00691319	0.00967724	0.000482278	0.475157	0.864243	MidTest
968	Actinobacteria	Actinobacteria_1760	Actinomycetales	Actinomycetaceae	Trueperella	pyogenes	Week22LD	0.000132345	0.000169423	0.000587017	0.434901	0.874574	Wean
968	Actinobacteria	Actinobacteria_1760	Actinomycetales	Actinomycetaceae	Trueperella	pyogenes	Week22BF	0.000140056	0.000159935	0.000597093	0.381404	0.886408	Wean
968	Actinobacteria	Actinobacteria_1760	Actinomycetales	Actinomycetaceae	Trueperella	pyogenes	Week14LD	0.0121852	0.0100771	0.00139056	0.226869	0.887095	MidTest
968	Actinobacteria	Actinobacteria_1760	Actinomycetales	Actinomycetaceae	Trueperella	pyogenes	ADG14toMKT	-0.017725	0.0135999	0.00114978	0.192767	0.914593	MidTest
968	Actinobacteria	Actinobacteria_1760	Actinomycetales	Actinomycetaceae	Trueperella	pyogenes	Week14LD	4.68138e-05	0.000159017	8.7498e-05	0.768518	0.974622	Wean
968	Actinobacteria	Actinobacteria_1760	Actinomycetales	Actinomycetaceae	Trueperella	pyogenes	ADGBto14	4.27709e-05	0.000152866	7.8698e-05	0.779695	0.980001	Wean
968	Actinobacteria	Actinobacteria_1760	Actinomycetales	Actinomycetaceae	Trueperella	pyogenes	Week14LD	0.00298966	0.00359695	0.000643898	0.406074	0.984901	OffTest
968	Actinobacteria	Actinobacteria_1760	Actinomycetales	Actinomycetaceae	Trueperella	pyogenes	ADGWto14	0.000880126	0.011082	5.86004e-06	0.936715	0.986163	MidTest
968	Actinobacteria	Actinobacteria_1760	Actinomycetales	Actinomycetaceae	Trueperella	pyogenes	ADGWto14	3.70756e-05	0.00017504	4.43317e-05	0.832298	0.987312	Wean
968	Actinobacteria	Actinobacteria_1760	Actinomycetales	Actinomycetaceae	Trueperella	pyogenes	Week14BF	0.000368617	0.00207217	2.73942e-05	0.858845	0.990309	OffTest
968	Actinobacteria	Actinobacteria_1760	Actinomycetales	Actinomycetaceae	Trueperella	pyogenes	Week22LD	-0.00422418	0.0107197	0.000140279	0.693621	0.997418	MidTest
968	Actinobacteria	Actinobacteria_1760	Actinomycetales	Actinomycetaceae	Trueperella	pyogenes	Week14BF	3.7181e-05	9.14718e-05	0.000154464	0.684482	0.997981	Wean
1449	Actinobacteria	Actinobacteria_1760	Actinomycetales	Actinomycetaceae	Unassigned	Unassigned	Week22LD	-0.0740344	0.0244843	0.00860726	0.00256153	0.0362539	Wean
1449	Actinobacteria	Actinobacteria_1760	Actinomycetales	Actinomycetaceae	Unassigned	Unassigned	ADG14toMKT	-0.00069637	0.000245416	0.00541374	0.00463619	0.0395854	OffTest
1348	Actinobacteria	Actinobacteria_1760	Actinomycetales	Actinomycetaceae	Unassigned	Unassigned	ADG14to22	-0.00233318	0.00088275	0.00518043	0.00834039	0.123003	OffTest
1348	Actinobacteria	Actinobacteria_1760	Actinomycetales	Actinomycetaceae	Unassigned	Unassigned	ADG14toMKT	-0.00145732	0.000738293	0.00269812	0.0486595	0.179784	OffTest
1449	Actinobacteria	Actinobacteria_1760	Actinomycetales	Actinomycetaceae	Unassigned	Unassigned	ADG14to22	-0.000594409	0.000294122	0.00295468	0.0435432	0.341454	OffTest
1348	Actinobacteria	Actinobacteria_1760	Actinomycetales	Actinomycetaceae	Unassigned	Unassigned	Week22BF	-0.000857867	0.000558174	0.00182414	0.124623	0.481989	OffTest
1449	Actinobacteria	Actinobacteria_1760	Actinomycetales	Actinomycetaceae	Unassigned	Unassigned	ADGWto14	-0.0433746	0.0253686	0.00284296	0.0876235	0.517129	Wean
1449	Actinobacteria	Actinobacteria_1760	Actinomycetales	Actinomycetaceae	Unassigned	Unassigned	ADGBto14	-0.0350542	0.02216	0.0024769	0.114001	0.589129	Wean
1449	Actinobacteria	Actinobacteria_1760	Actinomycetales	Actinomycetaceae	Unassigned	Unassigned	Week14LD	-0.0315426	0.0230198	0.00186126	0.170928	0.735241	Wean
1449	Actinobacteria	Actinobacteria_1760	Actinomycetales	Actinomycetaceae	Unassigned	Unassigned	Week14BF	-0.0177665	0.0132046	0.00165254	0.178786	0.813284	Wean
1348	Actinobacteria	Actinobacteria_1760	Actinomycetales	Actinomycetaceae	Unassigned	Unassigned	ADG14to22	-0.00902468	0.008857	0.000738361	0.308483	0.820413	MidTest
1348	Actinobacteria	Actinobacteria_1760	Actinomycetales	Actinomycetaceae	Unassigned	Unassigned	ADGBto14	-0.000459891	0.000519255	0.000740896	0.376003	0.835141	OffTest
1348	Actinobacteria	Actinobacteria_1760	Actinomycetales	Actinomycetaceae	Unassigned	Unassigned	Week22LD	-0.000803113	0.000582654	0.00176023	0.168394	0.854761	OffTest
1348	Actinobacteria	Actinobacteria_1760	Actinomycetales	Actinomycetaceae	Unassigned	Unassigned	ADGWto14	-0.000497103	0.000595546	0.00064895	0.404082	0.860867	OffTest
1348	Actinobacteria	Actinobacteria_1760	Actinomycetales	Actinomycetaceae	Unassigned	Unassigned	Week22BF	-0.00288874	0.00568852	0.000197047	0.611689	0.877683	MidTest
1348	Actinobacteria	Actinobacteria_1760	Actinomycetales	Actinomycetaceae	Unassigned	Unassigned	Week14BF	-0.000308126	0.000312676	0.000863818	0.324634	0.88816	OffTest
1348	Actinobacteria	Actinobacteria_1760	Actinomycetales	Actinomycetaceae	Unassigned	Unassigned	Week14LD	-0.00589141	0.00554619	0.00107499	0.288378	0.893445	MidTest
1449	Actinobacteria	Actinobacteria_1760	Actinomycetales	Actinomycetaceae	Unassigned	Unassigned	Week14LD	0.000541201	0.00059351	0.000808327	0.362055	0.901434	MidTest
1449	Actinobacteria	Actinobacteria_1760	Actinomycetales	Actinomycetaceae	Unassigned	Unassigned	Week22BF	-0.0181224	0.0232152	0.000468415	0.43521	0.903626	Wean
1449	Actinobacteria	Actinobacteria_1760	Actinomycetales	Actinomycetaceae	Unassigned	Unassigned	ADGBto14	9.85389e-05	0.000173667	0.000298904	0.570565	0.905513	OffTest
1348	Actinobacteria	Actinobacteria_1760	Actinomycetales	Actinomycetaceae	Unassigned	Unassigned	ADGWto14	-0.00359697	0.0060956	0.000323688	0.555258	0.906702	MidTest
1449	Actinobacteria	Actinobacteria_1760	Actinomycetales	Actinomycetaceae	Unassigned	Unassigned	ADGWto14	0.000104832	0.000199082	0.000253615	0.598601	0.909159	OffTest
1348	Actinobacteria	Actinobacteria_1760	Actinomycetales	Actinomycetaceae	Unassigned	Unassigned	ADG14toMKT	-0.0103498	0.00748347	0.00129642	0.166967	0.91002	MidTest
1348	Actinobacteria	Actinobacteria_1760	Actinomycetales	Actinomycetaceae	Unassigned	Unassigned	ADGBto14	-0.00289821	0.0053243	0.000280312	0.586328	0.912154	MidTest
1449	Actinobacteria	Actinobacteria_1760	Actinomycetales	Actinomycetaceae	Unassigned	Unassigned	Week22LD	-0.000216036	0.000194978	0.00111927	0.268119	0.917249	OffTest
1449	Actinobacteria	Actinobacteria_1760	Actinomycetales	Actinomycetaceae	Unassigned	Unassigned	Week22BF	-0.000221513	0.000604953	0.000103242	0.714317	0.920265	MidTest
1449	Actinobacteria	Actinobacteria_1760	Actinomycetales	Actinomycetaceae	Unassigned	Unassigned	Week22BF	-5.88414e-05	0.000186533	7.54143e-05	0.752485	0.938813	OffTest
1449	Actinobacteria	Actinobacteria_1760	Actinomycetales	Actinomycetaceae	Unassigned	Unassigned	Week14BF	-5.75986e-05	0.000337063	2.56229e-05	0.864349	0.955252	MidTest
1449	Actinobacteria	Actinobacteria_1760	Actinomycetales	Actinomycetaceae	Unassigned	Unassigned	ADG14toMKT	-0.000419614	0.000804291	0.000189884	0.601979	0.958571	MidTest
1449	Actinobacteria	Actinobacteria_1760	Actinomycetales	Actinomycetaceae	Unassigned	Unassigned	Week14BF	5.93955e-05	0.000104044	0.00028206	0.568215	0.961637	OffTest
1348	Actinobacteria	Actinobacteria_1760	Actinomycetales	Actinomycetaceae	Unassigned	Unassigned	Week14BF	-0.000426924	0.00315183	1.5798e-05	0.892281	0.963071	MidTest
1449	Actinobacteria	Actinobacteria_1760	Actinomycetales	Actinomycetaceae	Unassigned	Unassigned	ADGBto14	0.000115019	0.000566139	3.93392e-05	0.839047	0.97325	MidTest
1449	Actinobacteria	Actinobacteria_1760	Actinomycetales	Actinomycetaceae	Unassigned	Unassigned	ADGWto14	0.000104787	0.000648456	2.44778e-05	0.871657	0.975587	MidTest
1348	Actinobacteria	Actinobacteria_1760	Actinomycetales	Actinomycetaceae	Unassigned	Unassigned	Week14LD	-0.000288272	0.00054295	0.000270169	0.595578	0.984901	OffTest
1449	Actinobacteria	Actinobacteria_1760	Actinomycetales	Actinomycetaceae	Unassigned	Unassigned	Week14LD	-6.19261e-05	0.000180703	0.000109559	0.731898	0.984901	OffTest
1449	Actinobacteria	Actinobacteria_1760	Actinomycetales	Actinomycetaceae	Unassigned	Unassigned	ADG14to22	-0.00618812	0.0372679	2.09686e-05	0.868157	0.985592	Wean
1449	Actinobacteria	Actinobacteria_1760	Actinomycetales	Actinomycetaceae	Unassigned	Unassigned	ADG14toMKT	-0.000932605	0.031186	6.35808e-07	0.976149	0.993983	Wean
1348	Actinobacteria	Actinobacteria_1760	Actinomycetales	Actinomycetaceae	Unassigned	Unassigned	Week22LD	-0.00281466	0.00589664	0.000205968	0.633227	0.997418	MidTest
1449	Actinobacteria	Actinobacteria_1760	Actinomycetales	Actinomycetaceae	Unassigned	Unassigned	Week22LD	6.52535e-05	0.000626381	9.86422e-06	0.91705	0.997418	MidTest
1449	Actinobacteria	Actinobacteria_1760	Actinomycetales	Actinomycetaceae	Unassigned	Unassigned	ADG14to22	3.37573e-06	0.000954386	9.20546e-09	0.997179	0.999721	MidTest
743	Actinobacteria	Actinobacteria_1760	Actinomycetales	Corynebacteriaceae	Corynebacterium	glucuronolyticum	ADGWto14	0.00144124	0.000499215	0.00804772	0.00397454	0.052446	Wean
743	Actinobacteria	Actinobacteria_1760	Actinomycetales	Corynebacteriaceae	Corynebacterium	glucuronolyticum	ADGBto14	0.00123723	0.000436043	0.00791099	0.00464188	0.0599007	Wean
743	Actinobacteria	Actinobacteria_1760	Actinomycetales	Corynebacteriaceae	Corynebacterium	glucuronolyticum	Week22BF	0.00198357	0.000893366	0.00381528	0.0266152	0.208526	MidTest
743	Actinobacteria	Actinobacteria_1760	Actinomycetales	Corynebacteriaceae	Corynebacterium	glucuronolyticum	ADG14to22	0.00371076	0.00140356	0.00512633	0.00832284	0.251838	MidTest
743	Actinobacteria	Actinobacteria_1760	Actinomycetales	Corynebacteriaceae	Corynebacterium	glucuronolyticum	Week22BF	0.00130692	0.000782387	0.00213509	0.0951399	0.425945	OffTest
743	Actinobacteria	Actinobacteria_1760	Actinomycetales	Corynebacteriaceae	Corynebacterium	glucuronolyticum	Week14BF	0.000413701	0.000261665	0.00229733	0.114194	0.683809	Wean
743	Actinobacteria	Actinobacteria_1760	Actinomycetales	Corynebacteriaceae	Corynebacterium	glucuronolyticum	ADG14toMKT	0.00214175	0.00118629	0.0022798	0.0713013	0.76016	MidTest
743	Actinobacteria	Actinobacteria_1760	Actinomycetales	Corynebacteriaceae	Corynebacterium	glucuronolyticum	ADG14toMKT	-0.000531753	0.00103421	0.000181162	0.607248	0.767257	OffTest
743	Actinobacteria	Actinobacteria_1760	Actinomycetales	Corynebacteriaceae	Corynebacterium	glucuronolyticum	Week14LD	0.000579393	0.000455051	0.00161013	0.203232	0.787345	Wean
743	Actinobacteria	Actinobacteria_1760	Actinomycetales	Corynebacteriaceae	Corynebacterium	glucuronolyticum	Week14BF	0.000364359	0.000498348	0.000472536	0.464864	0.799057	MidTest
743	Actinobacteria	Actinobacteria_1760	Actinomycetales	Corynebacteriaceae	Corynebacterium	glucuronolyticum	ADGBto14	0.00067668	0.000729428	0.000808933	0.353788	0.829661	OffTest
743	Actinobacteria	Actinobacteria_1760	Actinomycetales	Corynebacteriaceae	Corynebacterium	glucuronolyticum	Week14BF	0.000565659	0.000436119	0.00146816	0.194915	0.830281	OffTest
743	Actinobacteria	Actinobacteria_1760	Actinomycetales	Corynebacteriaceae	Corynebacterium	glucuronolyticum	Week22BF	0.000497306	0.000457959	0.000904379	0.277781	0.845363	Wean
743	Actinobacteria	Actinobacteria_1760	Actinomycetales	Corynebacteriaceae	Corynebacterium	glucuronolyticum	ADGWto14	0.000735115	0.000836101	0.000715694	0.379489	0.848006	OffTest
743	Actinobacteria	Actinobacteria_1760	Actinomycetales	Corynebacteriaceae	Corynebacterium	glucuronolyticum	ADGBto14	0.000685936	0.000837631	0.0006448	0.413035	0.853498	MidTest
743	Actinobacteria	Actinobacteria_1760	Actinomycetales	Corynebacteriaceae	Corynebacterium	glucuronolyticum	ADGWto14	0.000711099	0.000959492	0.000519504	0.458791	0.861528	MidTest
743	Actinobacteria	Actinobacteria_1760	Actinomycetales	Corynebacteriaceae	Corynebacterium	glucuronolyticum	Week14LD	0.000826947	0.00087759	0.000869753	0.346264	0.897684	MidTest
743	Actinobacteria	Actinobacteria_1760	Actinomycetales	Corynebacteriaceae	Corynebacterium	glucuronolyticum	Week22LD	0.000216352	0.00048533	0.000188461	0.655852	0.938558	Wean
743	Actinobacteria	Actinobacteria_1760	Actinomycetales	Corynebacteriaceae	Corynebacterium	glucuronolyticum	ADG14to22	-0.000335171	0.00123671	5.39141e-05	0.786431	0.949887	OffTest
743	Actinobacteria	Actinobacteria_1760	Actinomycetales	Corynebacteriaceae	Corynebacterium	glucuronolyticum	ADG14to22	0.000175269	0.000739854	4.31285e-05	0.812786	0.983906	Wean
743	Actinobacteria	Actinobacteria_1760	Actinomycetales	Corynebacteriaceae	Corynebacterium	glucuronolyticum	Week14LD	-0.000170706	0.000758341	4.77779e-05	0.821943	0.984901	OffTest
743	Actinobacteria	Actinobacteria_1760	Actinomycetales	Corynebacteriaceae	Corynebacterium	glucuronolyticum	Week22LD	0.000212833	0.00081974	6.23437e-05	0.795198	0.99001	OffTest
743	Actinobacteria	Actinobacteria_1760	Actinomycetales	Corynebacteriaceae	Corynebacterium	glucuronolyticum	ADG14toMKT	-5.20425e-05	0.000618643	5.07632e-06	0.932975	0.993983	Wean
743	Actinobacteria	Actinobacteria_1760	Actinomycetales	Corynebacteriaceae	Corynebacterium	glucuronolyticum	Week22LD	0.000535561	0.000926842	0.000306227	0.563503	0.99523	MidTest
10	Actinobacteria	Actinobacteria_1760	Actinomycetales	Corynebacteriaceae	Corynebacterium	glutamicum	Week14LD	0.0668226	0.0369291	0.00328272	0.0706831	0.523322	Wean
10	Actinobacteria	Actinobacteria_1760	Actinomycetales	Corynebacteriaceae	Corynebacterium	glutamicum	Week14BF	0.0039395	0.00253438	0.00210334	0.120391	0.726069	OffTest
10	Actinobacteria	Actinobacteria_1760	Actinomycetales	Corynebacteriaceae	Corynebacterium	glutamicum	ADG14toMKT	-0.00331722	0.00600507	0.000208237	0.580792	0.747829	OffTest
10	Actinobacteria	Actinobacteria_1760	Actinomycetales	Corynebacteriaceae	Corynebacterium	glutamicum	ADGWto14	0.00398114	0.00484745	0.000620002	0.411675	0.860867	OffTest
10	Actinobacteria	Actinobacteria_1760	Actinomycetales	Corynebacteriaceae	Corynebacterium	glutamicum	ADG14to22	0.00390373	0.00718529	0.000216018	0.587045	0.877284	OffTest
10	Actinobacteria	Actinobacteria_1760	Actinomycetales	Corynebacteriaceae	Corynebacterium	glutamicum	ADGBto14	0.00281155	0.00422874	0.000412477	0.506285	0.881437	OffTest
10	Actinobacteria	Actinobacteria_1760	Actinomycetales	Corynebacteriaceae	Corynebacterium	glutamicum	ADGBto14	0.0293219	0.0356162	0.000681065	0.410552	0.891757	Wean
10	Actinobacteria	Actinobacteria_1760	Actinomycetales	Corynebacteriaceae	Corynebacterium	glutamicum	ADGWto14	0.0349459	0.0407808	0.000725216	0.391698	0.893703	Wean
10	Actinobacteria	Actinobacteria_1760	Actinomycetales	Corynebacteriaceae	Corynebacterium	glutamicum	Week22LD	-0.0261317	0.0394893	0.000421412	0.508293	0.906836	Wean
10	Actinobacteria	Actinobacteria_1760	Actinomycetales	Corynebacteriaceae	Corynebacterium	glutamicum	Week14BF	0.0199559	0.0212051	0.000819344	0.346893	0.929859	Wean
10	Actinobacteria	Actinobacteria_1760	Actinomycetales	Corynebacteriaceae	Corynebacterium	glutamicum	Week14BF	0.000456365	0.00172098	6.2131e-05	0.790926	0.929908	MidTest
10	Actinobacteria	Actinobacteria_1760	Actinomycetales	Corynebacteriaceae	Corynebacterium	glutamicum	Week22BF	0.0195861	0.0372839	0.000215016	0.599477	0.935185	Wean
10	Actinobacteria	Actinobacteria_1760	Actinomycetales	Corynebacteriaceae	Corynebacterium	glutamicum	Week14LD	0.00186926	0.00303123	0.000372468	0.537591	0.960351	MidTest
10	Actinobacteria	Actinobacteria_1760	Actinomycetales	Corynebacteriaceae	Corynebacterium	glutamicum	ADG14to22	-0.0020247	0.00487227	0.000127911	0.677823	0.963222	MidTest
10	Actinobacteria	Actinobacteria_1760	Actinomycetales	Corynebacteriaceae	Corynebacterium	glutamicum	ADG14toMKT	0.0166526	0.0500721	7.96657e-05	0.739528	0.96543	Wean
10	Actinobacteria	Actinobacteria_1760	Actinomycetales	Corynebacteriaceae	Corynebacterium	glutamicum	ADG14toMKT	-0.00145103	0.00410723	8.77034e-05	0.723947	0.970247	MidTest
10	Actinobacteria	Actinobacteria_1760	Actinomycetales	Corynebacteriaceae	Corynebacterium	glutamicum	Week22BF	0.000741755	0.00454414	2.03143e-05	0.870367	0.970453	OffTest
10	Actinobacteria	Actinobacteria_1760	Actinomycetales	Corynebacteriaceae	Corynebacterium	glutamicum	Week22LD	0.00325218	0.00474913	0.000429958	0.493628	0.974594	OffTest
10	Actinobacteria	Actinobacteria_1760	Actinomycetales	Corynebacteriaceae	Corynebacterium	glutamicum	Week14LD	0.00478941	0.0044036	0.00111085	0.277021	0.979818	OffTest
10	Actinobacteria	Actinobacteria_1760	Actinomycetales	Corynebacteriaceae	Corynebacterium	glutamicum	ADGWto14	-0.000379076	0.00330651	1.23734e-05	0.908749	0.980243	MidTest
10	Actinobacteria	Actinobacteria_1760	Actinomycetales	Corynebacteriaceae	Corynebacterium	glutamicum	ADGBto14	-0.000495776	0.00288617	2.82317e-05	0.863648	0.980699	MidTest
10	Actinobacteria	Actinobacteria_1760	Actinomycetales	Corynebacteriaceae	Corynebacterium	glutamicum	ADG14to22	-0.00736022	0.0598409	1.16576e-05	0.902135	0.986447	Wean
10	Actinobacteria	Actinobacteria_1760	Actinomycetales	Corynebacteriaceae	Corynebacterium	glutamicum	Week22BF	7.02697e-05	0.0030848	4.01304e-07	0.981831	0.996067	MidTest
10	Actinobacteria	Actinobacteria_1760	Actinomycetales	Corynebacteriaceae	Corynebacterium	glutamicum	Week22LD	-0.00166876	0.00319129	0.000249184	0.601149	0.997418	MidTest
11	Actinobacteria	Actinobacteria_1760	Actinomycetales	Corynebacteriaceae	Corynebacterium	stationis	ADG14toMKT	-0.00307576	0.00551138	0.000217148	0.576916	0.747829	OffTest
11	Actinobacteria	Actinobacteria_1760	Actinomycetales	Corynebacteriaceae	Corynebacterium	stationis	ADG14to22	0.00535813	0.00660226	0.000493628	0.417232	0.787902	OffTest
11	Actinobacteria	Actinobacteria_1760	Actinomycetales	Corynebacteriaceae	Corynebacterium	stationis	ADGBto14	-0.00115085	0.00165262	0.000462437	0.486354	0.872753	MidTest
11	Actinobacteria	Actinobacteria_1760	Actinomycetales	Corynebacteriaceae	Corynebacterium	stationis	ADGWto14	0.00291599	0.00443739	0.000403453	0.511239	0.878771	OffTest
11	Actinobacteria	Actinobacteria_1760	Actinomycetales	Corynebacteriaceae	Corynebacterium	stationis	ADGWto14	-0.00124361	0.00189356	0.00040481	0.511492	0.885595	MidTest
11	Actinobacteria	Actinobacteria_1760	Actinomycetales	Corynebacteriaceae	Corynebacterium	stationis	ADGWto14	0.0534838	0.0728854	0.000530138	0.463242	0.912946	Wean
11	Actinobacteria	Actinobacteria_1760	Actinomycetales	Corynebacteriaceae	Corynebacterium	stationis	ADGBto14	0.0458239	0.0636538	0.000519108	0.471763	0.914927	Wean
11	Actinobacteria	Actinobacteria_1760	Actinomycetales	Corynebacteriaceae	Corynebacterium	stationis	ADGBto14	0.00199395	0.00386948	0.00025164	0.606454	0.919468	OffTest
11	Actinobacteria	Actinobacteria_1760	Actinomycetales	Corynebacteriaceae	Corynebacterium	stationis	Week14LD	0.0460064	0.0660942	0.000485617	0.486548	0.920654	Wean
11	Actinobacteria	Actinobacteria_1760	Actinomycetales	Corynebacteriaceae	Corynebacterium	stationis	Week22BF	-0.000608945	0.00176681	9.161e-05	0.730424	0.922376	MidTest
11	Actinobacteria	Actinobacteria_1760	Actinomycetales	Corynebacteriaceae	Corynebacterium	stationis	Week14BF	-0.000197582	0.000987008	3.5402e-05	0.841378	0.945914	MidTest
11	Actinobacteria	Actinobacteria_1760	Actinomycetales	Corynebacteriaceae	Corynebacterium	stationis	Week22BF	0.0326966	0.0666301	0.000187004	0.623736	0.94748	Wean
11	Actinobacteria	Actinobacteria_1760	Actinomycetales	Corynebacteriaceae	Corynebacterium	stationis	Week14BF	0.00154419	0.00233271	0.000391985	0.508137	0.948187	OffTest
11	Actinobacteria	Actinobacteria_1760	Actinomycetales	Corynebacteriaceae	Corynebacterium	stationis	Week22LD	-0.0260837	0.070581	0.000131033	0.711792	0.955637	Wean
11	Actinobacteria	Actinobacteria_1760	Actinomycetales	Corynebacteriaceae	Corynebacterium	stationis	ADG14toMKT	0.0275708	0.0894874	6.81511e-05	0.758075	0.968989	Wean
11	Actinobacteria	Actinobacteria_1760	Actinomycetales	Corynebacteriaceae	Corynebacterium	stationis	ADG14to22	-0.000907254	0.0027978	7.80721e-05	0.745797	0.974019	MidTest
11	Actinobacteria	Actinobacteria_1760	Actinomycetales	Corynebacteriaceae	Corynebacterium	stationis	Week22BF	0.000556512	0.0041636	1.38698e-05	0.893697	0.97679	OffTest
11	Actinobacteria	Actinobacteria_1760	Actinomycetales	Corynebacteriaceae	Corynebacterium	stationis	Week14LD	0.00368822	0.00404736	0.000799036	0.36237	0.984901	OffTest
11	Actinobacteria	Actinobacteria_1760	Actinomycetales	Corynebacteriaceae	Corynebacterium	stationis	ADG14toMKT	-0.000364203	0.00235756	1.67959e-05	0.87726	0.987503	MidTest
11	Actinobacteria	Actinobacteria_1760	Actinomycetales	Corynebacteriaceae	Corynebacterium	stationis	Week22LD	0.000518685	0.00434478	1.32655e-05	0.904997	0.99001	OffTest
11	Actinobacteria	Actinobacteria_1760	Actinomycetales	Corynebacteriaceae	Corynebacterium	stationis	Week22LD	-0.00156722	0.00182692	0.000668105	0.391176	0.99523	MidTest
11	Actinobacteria	Actinobacteria_1760	Actinomycetales	Corynebacteriaceae	Corynebacterium	stationis	Week14LD	-0.000238153	0.00173906	1.83785e-05	0.891103	0.996971	MidTest
11	Actinobacteria	Actinobacteria_1760	Actinomycetales	Corynebacteriaceae	Corynebacterium	stationis	Week14BF	0.00187816	0.0379199	2.26496e-06	0.960507	0.997981	Wean
11	Actinobacteria	Actinobacteria_1760	Actinomycetales	Corynebacteriaceae	Corynebacterium	stationis	ADG14to22	-0.00104746	0.106955	7.36831e-08	0.992188	0.998993	Wean
746	Actinobacteria	Actinobacteria_1760	Actinomycetales	Corynebacteriaceae	Corynebacterium	Unassigned	ADG14toMKT	-0.00772819	0.00412874	0.00249809	0.0615214	0.208286	OffTest
746	Actinobacteria	Actinobacteria_1760	Actinomycetales	Corynebacteriaceae	Corynebacterium	Unassigned	ADG14toMKT	0.0128908	0.00661633	0.00270565	0.0516643	0.464979	Wean
745	Actinobacteria	Actinobacteria_1760	Actinomycetales	Corynebacteriaceae	Corynebacterium	Unassigned	ADG14toMKT	-0.00340085	0.00288381	0.00101928	0.238569	0.467547	OffTest
746	Actinobacteria	Actinobacteria_1760	Actinomycetales	Corynebacteriaceae	Corynebacterium	Unassigned	ADGBto14	-0.0139047	0.0102538	0.00177459	0.175379	0.633027	MidTest
1311	Actinobacteria	Actinobacteria_1760	Actinomycetales	Corynebacteriaceae	Corynebacterium	Unassigned	Week14LD	-0.0553863	0.029635	0.00328044	0.0619191	0.639224	MidTest
746	Actinobacteria	Actinobacteria_1760	Actinomycetales	Corynebacteriaceae	Corynebacterium	Unassigned	ADG14to22	0.0126817	0.0079106	0.00196151	0.109234	0.684674	Wean
746	Actinobacteria	Actinobacteria_1760	Actinomycetales	Corynebacteriaceae	Corynebacterium	Unassigned	ADGWto14	-0.0144877	0.0117452	0.00144426	0.217673	0.688198	MidTest
1311	Actinobacteria	Actinobacteria_1760	Actinomycetales	Corynebacteriaceae	Corynebacterium	Unassigned	ADG14to22	0.0261139	0.025063	0.000838474	0.297689	0.714699	OffTest
746	Actinobacteria	Actinobacteria_1760	Actinomycetales	Corynebacteriaceae	Corynebacterium	Unassigned	Week22LD	0.00610693	0.00522619	0.00130445	0.242879	0.724919	Wean
746	Actinobacteria	Actinobacteria_1760	Actinomycetales	Corynebacteriaceae	Corynebacterium	Unassigned	Week22BF	-0.00300159	0.00312102	0.000735234	0.336414	0.740785	OffTest
745	Actinobacteria	Actinobacteria_1760	Actinomycetales	Corynebacteriaceae	Corynebacterium	Unassigned	ADG14toMKT	0.0122073	0.00886277	0.00137624	0.168712	0.756454	Wean
1311	Actinobacteria	Actinobacteria_1760	Actinomycetales	Corynebacteriaceae	Corynebacterium	Unassigned	ADGWto14	-0.0195187	0.0168356	0.0012927	0.246579	0.768632	OffTest
1311	Actinobacteria	Actinobacteria_1760	Actinomycetales	Corynebacteriaceae	Corynebacterium	Unassigned	ADGBto14	-0.0167869	0.0146795	0.00127546	0.253075	0.768745	OffTest
746	Actinobacteria	Actinobacteria_1760	Actinomycetales	Corynebacteriaceae	Corynebacterium	Unassigned	Week14BF	-0.00436421	0.00609668	0.000454049	0.474257	0.808356	MidTest
745	Actinobacteria	Actinobacteria_1760	Actinomycetales	Corynebacteriaceae	Corynebacterium	Unassigned	ADGBto14	0.00663992	0.00626329	0.00112273	0.289345	0.832692	Wean
745	Actinobacteria	Actinobacteria_1760	Actinomycetales	Corynebacteriaceae	Corynebacterium	Unassigned	Week14LD	0.00762169	0.00651984	0.0013729	0.242691	0.833507	Wean
745	Actinobacteria	Actinobacteria_1760	Actinomycetales	Corynebacteriaceae	Corynebacterium	Unassigned	Week14BF	0.00038472	0.000632541	0.000328508	0.54318	0.845108	MidTest
745	Actinobacteria	Actinobacteria_1760	Actinomycetales	Corynebacteriaceae	Corynebacterium	Unassigned	ADGWto14	0.00698603	0.00717235	0.000931716	0.330285	0.847472	Wean
745	Actinobacteria	Actinobacteria_1760	Actinomycetales	Corynebacteriaceae	Corynebacterium	Unassigned	ADG14to22	0.00196296	0.00346294	0.000254367	0.570947	0.87072	OffTest
746	Actinobacteria	Actinobacteria_1760	Actinomycetales	Corynebacteriaceae	Corynebacterium	Unassigned	ADG14to22	-0.00260098	0.00495751	0.000211956	0.599938	0.883327	OffTest
746	Actinobacteria	Actinobacteria_1760	Actinomycetales	Corynebacteriaceae	Corynebacterium	Unassigned	Week14LD	-0.0141504	0.0107304	0.00170566	0.187559	0.887095	MidTest
1311	Actinobacteria	Actinobacteria_1760	Actinomycetales	Corynebacteriaceae	Corynebacterium	Unassigned	ADGWto14	-0.00410198	0.00462114	0.000782238	0.374943	0.892953	Wean
745	Actinobacteria	Actinobacteria_1760	Actinomycetales	Corynebacteriaceae	Corynebacterium	Unassigned	Week22BF	-0.0052436	0.00655683	0.000495429	0.424069	0.895843	Wean
1311	Actinobacteria	Actinobacteria_1760	Actinomycetales	Corynebacteriaceae	Corynebacterium	Unassigned	ADGBto14	-0.00317591	0.00403614	0.000625484	0.431549	0.896961	Wean
745	Actinobacteria	Actinobacteria_1760	Actinomycetales	Corynebacteriaceae	Corynebacterium	Unassigned	ADGBto14	-0.000571123	0.00106152	0.000278739	0.590679	0.915762	MidTest
746	Actinobacteria	Actinobacteria_1760	Actinomycetales	Corynebacteriaceae	Corynebacterium	Unassigned	ADGBto14	0.00331466	0.00471627	0.000493277	0.482338	0.921348	Wean
746	Actinobacteria	Actinobacteria_1760	Actinomycetales	Corynebacteriaceae	Corynebacterium	Unassigned	Week14BF	0.00143814	0.00175158	0.000619539	0.411809	0.923558	OffTest
1311	Actinobacteria	Actinobacteria_1760	Actinomycetales	Corynebacteriaceae	Corynebacterium	Unassigned	ADG14toMKT	-0.00406951	0.0209309	2.71838e-05	0.845881	0.924359	OffTest
1311	Actinobacteria	Actinobacteria_1760	Actinomycetales	Corynebacteriaceae	Corynebacterium	Unassigned	Week14BF	0.00508248	0.0168621	7.73061e-05	0.76316	0.928288	MidTest
1311	Actinobacteria	Actinobacteria_1760	Actinomycetales	Corynebacteriaceae	Corynebacterium	Unassigned	Week14BF	-0.00669993	0.00885638	0.000527694	0.449518	0.929464	OffTest
1311	Actinobacteria	Actinobacteria_1760	Actinomycetales	Corynebacteriaceae	Corynebacterium	Unassigned	Week22BF	0.0094416	0.0304433	7.26789e-05	0.756519	0.931155	MidTest
745	Actinobacteria	Actinobacteria_1760	Actinomycetales	Corynebacteriaceae	Corynebacterium	Unassigned	Week22LD	0.00347326	0.00694664	0.000239328	0.617193	0.93255	Wean
746	Actinobacteria	Actinobacteria_1760	Actinomycetales	Corynebacteriaceae	Corynebacterium	Unassigned	ADGWto14	0.00323635	0.00540068	0.000352529	0.549145	0.936709	Wean
745	Actinobacteria	Actinobacteria_1760	Actinomycetales	Corynebacteriaceae	Corynebacterium	Unassigned	ADG14to22	0.00748703	0.0106071	0.000387787	0.480448	0.939022	Wean
746	Actinobacteria	Actinobacteria_1760	Actinomycetales	Corynebacteriaceae	Corynebacterium	Unassigned	ADGWto14	0.00123953	0.00332782	0.000132843	0.709618	0.939825	OffTest
745	Actinobacteria	Actinobacteria_1760	Actinomycetales	Corynebacteriaceae	Corynebacterium	Unassigned	ADGWto14	-0.000541973	0.00121613	0.000188176	0.655944	0.945414	MidTest
746	Actinobacteria	Actinobacteria_1760	Actinomycetales	Corynebacteriaceae	Corynebacterium	Unassigned	ADGBto14	0.000901255	0.00290125	9.36799e-05	0.756136	0.948725	OffTest
1311	Actinobacteria	Actinobacteria_1760	Actinomycetales	Corynebacteriaceae	Corynebacterium	Unassigned	Week22LD	0.00162347	0.00447562	0.000127332	0.716879	0.955637	Wean
746	Actinobacteria	Actinobacteria_1760	Actinomycetales	Corynebacteriaceae	Corynebacterium	Unassigned	Week22LD	-0.0165865	0.011347	0.00196721	0.144115	0.958035	MidTest
746	Actinobacteria	Actinobacteria_1760	Actinomycetales	Corynebacteriaceae	Corynebacterium	Unassigned	ADG14toMKT	-0.00859358	0.0145248	0.000245824	0.554215	0.958571	MidTest
1311	Actinobacteria	Actinobacteria_1760	Actinomycetales	Corynebacteriaceae	Corynebacterium	Unassigned	ADG14toMKT	0.0207043	0.0400798	0.000179129	0.605566	0.958571	MidTest
746	Actinobacteria	Actinobacteria_1760	Actinomycetales	Corynebacteriaceae	Corynebacterium	Unassigned	ADG14to22	-0.0067951	0.0172115	0.00011513	0.693073	0.963276	MidTest
1311	Actinobacteria	Actinobacteria_1760	Actinomycetales	Corynebacteriaceae	Corynebacterium	Unassigned	Week22BF	-0.00315335	0.0158065	3.1845e-05	0.841913	0.964713	OffTest
1311	Actinobacteria	Actinobacteria_1760	Actinomycetales	Corynebacteriaceae	Corynebacterium	Unassigned	Week14LD	-0.00161687	0.004201	0.000150457	0.700413	0.965681	Wean
745	Actinobacteria	Actinobacteria_1760	Actinomycetales	Corynebacteriaceae	Corynebacterium	Unassigned	ADGBto14	-0.000276387	0.00201663	1.85631e-05	0.891017	0.970167	OffTest
1311	Actinobacteria	Actinobacteria_1760	Actinomycetales	Corynebacteriaceae	Corynebacterium	Unassigned	ADGBto14	0.00653612	0.0284952	4.9225e-05	0.818622	0.971103	MidTest
745	Actinobacteria	Actinobacteria_1760	Actinomycetales	Corynebacteriaceae	Corynebacterium	Unassigned	Week22LD	-0.0018138	0.00226107	0.000622824	0.422646	0.971554	OffTest
1311	Actinobacteria	Actinobacteria_1760	Actinomycetales	Corynebacteriaceae	Corynebacterium	Unassigned	Week22LD	-0.0129919	0.0164852	0.000595167	0.430827	0.971554	OffTest
1311	Actinobacteria	Actinobacteria_1760	Actinomycetales	Corynebacteriaceae	Corynebacterium	Unassigned	ADGWto14	0.00581786	0.0326226	2.92377e-05	0.858492	0.975587	MidTest
745	Actinobacteria	Actinobacteria_1760	Actinomycetales	Corynebacteriaceae	Corynebacterium	Unassigned	Week22BF	0.00031818	0.00217436	1.74074e-05	0.883689	0.975601	OffTest
745	Actinobacteria	Actinobacteria_1760	Actinomycetales	Corynebacteriaceae	Corynebacterium	Unassigned	ADGWto14	-0.000248641	0.00231409	1.12624e-05	0.914457	0.975745	OffTest
745	Actinobacteria	Actinobacteria_1760	Actinomycetales	Corynebacteriaceae	Corynebacterium	Unassigned	Week14LD	-0.000401313	0.00111421	0.000127728	0.718788	0.978916	MidTest
745	Actinobacteria	Actinobacteria_1760	Actinomycetales	Corynebacteriaceae	Corynebacterium	Unassigned	Week14BF	0.000244766	0.0012244	3.78126e-05	0.841595	0.983862	OffTest
1311	Actinobacteria	Actinobacteria_1760	Actinomycetales	Corynebacteriaceae	Corynebacterium	Unassigned	ADG14to22	-0.00160698	0.00682401	4.35037e-05	0.813878	0.983906	Wean
745	Actinobacteria	Actinobacteria_1760	Actinomycetales	Corynebacteriaceae	Corynebacterium	Unassigned	Week14LD	0.00146926	0.00212287	0.000486855	0.489031	0.984901	OffTest
746	Actinobacteria	Actinobacteria_1760	Actinomycetales	Corynebacteriaceae	Corynebacterium	Unassigned	Week14LD	0.00294366	0.0030387	0.000927489	0.332914	0.984901	OffTest
1311	Actinobacteria	Actinobacteria_1760	Actinomycetales	Corynebacteriaceae	Corynebacterium	Unassigned	Week14LD	-0.0115858	0.0153712	0.000563847	0.45118	0.984901	OffTest
1311	Actinobacteria	Actinobacteria_1760	Actinomycetales	Corynebacteriaceae	Corynebacterium	Unassigned	ADG14toMKT	0.000809531	0.00570656	1.47383e-05	0.88722	0.986174	Wean
745	Actinobacteria	Actinobacteria_1760	Actinomycetales	Corynebacteriaceae	Corynebacterium	Unassigned	ADG14to22	-0.000274826	0.00178878	1.75338e-05	0.877925	0.987136	MidTest
745	Actinobacteria	Actinobacteria_1760	Actinomycetales	Corynebacteriaceae	Corynebacterium	Unassigned	ADG14toMKT	-0.000283201	0.00150875	2.48559e-05	0.851145	0.987503	MidTest
745	Actinobacteria	Actinobacteria_1760	Actinomycetales	Corynebacteriaceae	Corynebacterium	Unassigned	Week22BF	-9.68109e-05	0.0011347	5.66706e-06	0.932025	0.987505	MidTest
746	Actinobacteria	Actinobacteria_1760	Actinomycetales	Corynebacteriaceae	Corynebacterium	Unassigned	Week22BF	-0.000693709	0.0109679	3.12536e-06	0.94958	0.987505	MidTest
746	Actinobacteria	Actinobacteria_1760	Actinomycetales	Corynebacteriaceae	Corynebacterium	Unassigned	Week22BF	0.00109544	0.00493721	3.81208e-05	0.824458	0.988067	Wean
746	Actinobacteria	Actinobacteria_1760	Actinomycetales	Corynebacteriaceae	Corynebacterium	Unassigned	Week14LD	0.000246903	0.00489731	2.54009e-06	0.959801	0.988909	Wean
1311	Actinobacteria	Actinobacteria_1760	Actinomycetales	Corynebacteriaceae	Corynebacterium	Unassigned	Week22BF	0.000867552	0.0042255	3.3025e-05	0.83737	0.988953	Wean
1311	Actinobacteria	Actinobacteria_1760	Actinomycetales	Corynebacteriaceae	Corynebacterium	Unassigned	ADG14to22	0.00496519	0.0474246	7.71686e-06	0.916638	0.989122	MidTest
746	Actinobacteria	Actinobacteria_1760	Actinomycetales	Corynebacteriaceae	Corynebacterium	Unassigned	Week22LD	0.000361783	0.00325659	1.17602e-05	0.911565	0.99001	OffTest
746	Actinobacteria	Actinobacteria_1760	Actinomycetales	Corynebacteriaceae	Corynebacterium	Unassigned	Week14BF	0.0014236	0.00280746	0.000236324	0.612215	0.994365	Wean
1311	Actinobacteria	Actinobacteria_1760	Actinomycetales	Corynebacteriaceae	Corynebacterium	Unassigned	Week22LD	-0.0257007	0.031553	0.000592928	0.415533	0.99523	MidTest
745	Actinobacteria	Actinobacteria_1760	Actinomycetales	Corynebacteriaceae	Corynebacterium	Unassigned	Week22LD	-0.000266731	0.00117403	4.73645e-05	0.820319	0.997418	MidTest
745	Actinobacteria	Actinobacteria_1760	Actinomycetales	Corynebacteriaceae	Corynebacterium	Unassigned	Week14BF	-0.00111433	0.00375681	8.21295e-05	0.766822	0.997981	Wean
1311	Actinobacteria	Actinobacteria_1760	Actinomycetales	Corynebacteriaceae	Corynebacterium	Unassigned	Week14BF	0.000951802	0.00241683	0.000145912	0.693797	0.997981	Wean
778	Actinobacteria	Actinobacteria_1760	Actinomycetales	Micrococcaceae	Rothia_32207	nasimurium	ADGBto14	-0.00598342	0.00173445	0.0120366	0.000584952	0.00841468	Wean
778	Actinobacteria	Actinobacteria_1760	Actinomycetales	Micrococcaceae	Rothia_32207	nasimurium	ADGWto14	-0.00674828	0.00198637	0.0114779	0.000707874	0.0100187	Wean
778	Actinobacteria	Actinobacteria_1760	Actinomycetales	Micrococcaceae	Rothia_32207	nasimurium	ADG14toMKT	-0.0191447	0.0110851	0.00203206	0.0844576	0.247451	OffTest
778	Actinobacteria	Actinobacteria_1760	Actinomycetales	Micrococcaceae	Rothia_32207	nasimurium	Week14BF	-0.00236557	0.00103767	0.00488646	0.0228413	0.379068	Wean
778	Actinobacteria	Actinobacteria_1760	Actinomycetales	Micrococcaceae	Rothia_32207	nasimurium	Week22BF	-0.00295019	0.00182383	0.0020705	0.106074	0.608276	Wean
778	Actinobacteria	Actinobacteria_1760	Actinomycetales	Micrococcaceae	Rothia_32207	nasimurium	Week22LD	-0.00228873	0.00193307	0.00137203	0.236703	0.715459	Wean
778	Actinobacteria	Actinobacteria_1760	Actinomycetales	Micrococcaceae	Rothia_32207	nasimurium	Week22BF	-0.00772634	0.00840501	0.000645741	0.358178	0.75199	OffTest
778	Actinobacteria	Actinobacteria_1760	Actinomycetales	Micrococcaceae	Rothia_32207	nasimurium	Week14LD	-0.00240241	0.00181132	0.00180087	0.185039	0.763744	Wean
778	Actinobacteria	Actinobacteria_1760	Actinomycetales	Micrococcaceae	Rothia_32207	nasimurium	ADGWto14	-0.0100507	0.0117376	0.00070083	0.392046	0.83345	MidTest
778	Actinobacteria	Actinobacteria_1760	Actinomycetales	Micrococcaceae	Rothia_32207	nasimurium	ADGBto14	-0.00681801	0.0102474	0.000430194	0.505988	0.875485	MidTest
778	Actinobacteria	Actinobacteria_1760	Actinomycetales	Micrococcaceae	Rothia_32207	nasimurium	Week14BF	-0.00247357	0.0061068	0.000147067	0.685524	0.900202	MidTest
778	Actinobacteria	Actinobacteria_1760	Actinomycetales	Micrococcaceae	Rothia_32207	nasimurium	ADG14to22	-0.0031564	0.00293358	0.000909933	0.282214	0.91189	Wean
778	Actinobacteria	Actinobacteria_1760	Actinomycetales	Micrococcaceae	Rothia_32207	nasimurium	Week22BF	-0.00374537	0.0109551	9.18566e-05	0.73251	0.922376	MidTest
778	Actinobacteria	Actinobacteria_1760	Actinomycetales	Micrococcaceae	Rothia_32207	nasimurium	Week22LD	-0.00944768	0.00879311	0.00106306	0.282876	0.92348	OffTest
778	Actinobacteria	Actinobacteria_1760	Actinomycetales	Micrococcaceae	Rothia_32207	nasimurium	ADGWto14	-0.00373332	0.0089768	0.000159735	0.677581	0.929753	OffTest
778	Actinobacteria	Actinobacteria_1760	Actinomycetales	Micrococcaceae	Rothia_32207	nasimurium	ADGBto14	-0.00313023	0.00783184	0.000149793	0.689475	0.938017	OffTest
778	Actinobacteria	Actinobacteria_1760	Actinomycetales	Micrococcaceae	Rothia_32207	nasimurium	ADG14toMKT	-0.00102465	0.00245565	0.000128015	0.676577	0.956135	Wean
778	Actinobacteria	Actinobacteria_1760	Actinomycetales	Micrococcaceae	Rothia_32207	nasimurium	ADG14to22	-0.0075319	0.0172556	0.00014262	0.662574	0.958394	MidTest
778	Actinobacteria	Actinobacteria_1760	Actinomycetales	Micrococcaceae	Rothia_32207	nasimurium	Week14LD	0.00632517	0.0107556	0.000343619	0.556607	0.960351	MidTest
778	Actinobacteria	Actinobacteria_1760	Actinomycetales	Micrococcaceae	Rothia_32207	nasimurium	ADG14toMKT	-0.00661066	0.0145593	0.000146669	0.649889	0.960802	MidTest
778	Actinobacteria	Actinobacteria_1760	Actinomycetales	Micrococcaceae	Rothia_32207	nasimurium	Week14BF	-0.00138576	0.00468529	7.62489e-05	0.767467	0.977984	OffTest
778	Actinobacteria	Actinobacteria_1760	Actinomycetales	Micrococcaceae	Rothia_32207	nasimurium	Week14LD	0.00483408	0.0081382	0.00033155	0.552645	0.984901	OffTest
778	Actinobacteria	Actinobacteria_1760	Actinomycetales	Micrococcaceae	Rothia_32207	nasimurium	ADG14to22	0.000589716	0.0132737	1.44427e-06	0.964572	0.994448	OffTest
778	Actinobacteria	Actinobacteria_1760	Actinomycetales	Micrococcaceae	Rothia_32207	nasimurium	Week22LD	-0.0114809	0.0113265	0.00095032	0.310997	0.99523	MidTest
1663	Actinobacteria	Actinobacteria_1760	Actinomycetales	Micrococcaceae	Rothia_32207	Unassigned	ADG14toMKT	-0.0611282	0.0270124	0.0034767	0.0238461	0.117227	OffTest
1663	Actinobacteria	Actinobacteria_1760	Actinomycetales	Micrococcaceae	Rothia_32207	Unassigned	ADG14to22	-0.0425524	0.0323564	0.00126199	0.188766	0.624152	OffTest
1663	Actinobacteria	Actinobacteria_1760	Actinomycetales	Micrococcaceae	Rothia_32207	Unassigned	Week22BF	-0.0248909	0.0204875	0.0011247	0.22467	0.646542	OffTest
1663	Actinobacteria	Actinobacteria_1760	Actinomycetales	Micrococcaceae	Rothia_32207	Unassigned	Week14BF	-0.0160659	0.016984	0.000780383	0.344401	0.753601	MidTest
1663	Actinobacteria	Actinobacteria_1760	Actinomycetales	Micrococcaceae	Rothia_32207	Unassigned	ADGWto14	-0.0340441	0.0327852	0.00101143	0.299329	0.795085	MidTest
1663	Actinobacteria	Actinobacteria_1760	Actinomycetales	Micrococcaceae	Rothia_32207	Unassigned	Week22BF	-0.00425317	0.00366715	0.00104928	0.246411	0.823183	Wean
1663	Actinobacteria	Actinobacteria_1760	Actinomycetales	Micrococcaceae	Rothia_32207	Unassigned	Week14LD	-0.0292663	0.0198332	0.00203941	0.140353	0.849165	OffTest
1663	Actinobacteria	Actinobacteria_1760	Actinomycetales	Micrococcaceae	Rothia_32207	Unassigned	ADGBto14	-0.021215	0.0286382	0.000523922	0.458988	0.862674	MidTest
1663	Actinobacteria	Actinobacteria_1760	Actinomycetales	Micrococcaceae	Rothia_32207	Unassigned	Week22BF	-0.0122453	0.0306065	0.000123507	0.689175	0.904681	MidTest
1663	Actinobacteria	Actinobacteria_1760	Actinomycetales	Micrococcaceae	Rothia_32207	Unassigned	ADG14to22	-0.0059268	0.00589218	0.000782271	0.314726	0.923025	Wean
1663	Actinobacteria	Actinobacteria_1760	Actinomycetales	Micrococcaceae	Rothia_32207	Unassigned	ADGBto14	-0.00726536	0.0190909	0.000135425	0.703603	0.940566	OffTest
1663	Actinobacteria	Actinobacteria_1760	Actinomycetales	Micrococcaceae	Rothia_32207	Unassigned	Week14BF	-0.00165752	0.00208911	0.000584966	0.427731	0.953835	Wean
1663	Actinobacteria	Actinobacteria_1760	Actinomycetales	Micrococcaceae	Rothia_32207	Unassigned	ADG14toMKT	0.00224564	0.00493215	0.000149925	0.648991	0.956105	Wean
1663	Actinobacteria	Actinobacteria_1760	Actinomycetales	Micrococcaceae	Rothia_32207	Unassigned	ADGWto14	-0.00171215	0.0040144	0.000180156	0.669836	0.956519	Wean
1663	Actinobacteria	Actinobacteria_1760	Actinomycetales	Micrococcaceae	Rothia_32207	Unassigned	ADG14to22	0.0170809	0.047868	9.22626e-05	0.721291	0.963416	MidTest
1663	Actinobacteria	Actinobacteria_1760	Actinomycetales	Micrococcaceae	Rothia_32207	Unassigned	Week14LD	-0.00139565	0.00364183	0.000148194	0.701633	0.965681	Wean
1663	Actinobacteria	Actinobacteria_1760	Actinomycetales	Micrococcaceae	Rothia_32207	Unassigned	ADGWto14	-0.00492338	0.0218844	4.6621e-05	0.822046	0.966033	OffTest
1663	Actinobacteria	Actinobacteria_1760	Actinomycetales	Micrococcaceae	Rothia_32207	Unassigned	Week22LD	-0.0176942	0.021438	0.000625771	0.409355	0.966195	OffTest
1663	Actinobacteria	Actinobacteria_1760	Actinomycetales	Micrococcaceae	Rothia_32207	Unassigned	ADG14toMKT	-0.0142004	0.0404279	8.513e-05	0.725472	0.970247	MidTest
1663	Actinobacteria	Actinobacteria_1760	Actinomycetales	Micrococcaceae	Rothia_32207	Unassigned	Week14LD	0.0124494	0.0299152	0.00016744	0.677383	0.974736	MidTest
1663	Actinobacteria	Actinobacteria_1760	Actinomycetales	Micrococcaceae	Rothia_32207	Unassigned	ADGBto14	-0.00105834	0.00350607	9.18215e-05	0.762823	0.980001	Wean
1663	Actinobacteria	Actinobacteria_1760	Actinomycetales	Micrococcaceae	Rothia_32207	Unassigned	Week22LD	-0.000575282	0.003887	2.1136e-05	0.882372	0.981968	Wean
1663	Actinobacteria	Actinobacteria_1760	Actinomycetales	Micrococcaceae	Rothia_32207	Unassigned	Week14BF	0.000299193	0.0114327	5.96492e-07	0.979127	0.994191	OffTest
1663	Actinobacteria	Actinobacteria_1760	Actinomycetales	Micrococcaceae	Rothia_32207	Unassigned	Week22LD	-0.00289083	0.0317104	7.57869e-06	0.92738	0.997418	MidTest
1666	Actinobacteria	Actinobacteria_1760	Actinomycetales	Unassigned	Unassigned	Unassigned	ADG14toMKT	-0.000291345	8.55562e-05	0.00811932	0.000686515	0.00912752	OffTest
1666	Actinobacteria	Actinobacteria_1760	Actinomycetales	Unassigned	Unassigned	Unassigned	Week14LD	0.00266178	0.000984697	0.00707722	0.00698293	0.260745	MidTest
1666	Actinobacteria	Actinobacteria_1760	Actinomycetales	Unassigned	Unassigned	Unassigned	ADG14to22	-0.000205585	0.000102689	0.00302837	0.0455459	0.346356	OffTest
1666	Actinobacteria	Actinobacteria_1760	Actinomycetales	Unassigned	Unassigned	Unassigned	ADG14toMKT	-0.0031012	0.00133089	0.00375402	0.0199932	0.45569	MidTest
1666	Actinobacteria	Actinobacteria_1760	Actinomycetales	Unassigned	Unassigned	Unassigned	ADG14to22	-0.00331008	0.00157604	0.00320358	0.0359555	0.467422	MidTest
1666	Actinobacteria	Actinobacteria_1760	Actinomycetales	Unassigned	Unassigned	Unassigned	Week14BF	0.000717977	0.000560666	0.00144104	0.200632	0.641366	MidTest
1666	Actinobacteria	Actinobacteria_1760	Actinomycetales	Unassigned	Unassigned	Unassigned	Week22BF	-0.00102137	0.00101134	0.000794468	0.312773	0.66591	MidTest
1666	Actinobacteria	Actinobacteria_1760	Actinomycetales	Unassigned	Unassigned	Unassigned	Week14LD	0.000157238	0.000109154	0.00208701	0.15004	0.714208	Wean
1666	Actinobacteria	Actinobacteria_1760	Actinomycetales	Unassigned	Unassigned	Unassigned	ADGBto14	0.00105214	0.000946448	0.00119147	0.266539	0.756158	MidTest
1666	Actinobacteria	Actinobacteria_1760	Actinomycetales	Unassigned	Unassigned	Unassigned	ADGWto14	0.00111835	0.00108375	0.00100916	0.302352	0.799788	MidTest
1666	Actinobacteria	Actinobacteria_1760	Actinomycetales	Unassigned	Unassigned	Unassigned	Week14BF	4.08952e-05	3.62976e-05	0.00114569	0.260149	0.856795	OffTest
1666	Actinobacteria	Actinobacteria_1760	Actinomycetales	Unassigned	Unassigned	Unassigned	ADGBto14	8.98557e-05	0.000105184	0.000734373	0.393162	0.889233	Wean
1666	Actinobacteria	Actinobacteria_1760	Actinomycetales	Unassigned	Unassigned	Unassigned	ADGWto14	8.98801e-05	0.00012045	0.000550838	0.455724	0.911225	Wean
1666	Actinobacteria	Actinobacteria_1760	Actinomycetales	Unassigned	Unassigned	Unassigned	Week22BF	-2.23001e-05	6.51458e-05	9.28087e-05	0.732187	0.930706	OffTest
1666	Actinobacteria	Actinobacteria_1760	Actinomycetales	Unassigned	Unassigned	Unassigned	Week22LD	5.43251e-05	0.000116638	0.00020912	0.641493	0.93319	Wean
1666	Actinobacteria	Actinobacteria_1760	Actinomycetales	Unassigned	Unassigned	Unassigned	ADG14to22	-6.64235e-05	0.000176744	0.000109016	0.707135	0.969043	Wean
1666	Actinobacteria	Actinobacteria_1760	Actinomycetales	Unassigned	Unassigned	Unassigned	Week22LD	-4.38866e-05	6.8152e-05	0.000395763	0.519751	0.974594	OffTest
1666	Actinobacteria	Actinobacteria_1760	Actinomycetales	Unassigned	Unassigned	Unassigned	Week14BF	3.67118e-05	6.26561e-05	0.000318387	0.558061	0.975496	Wean
1666	Actinobacteria	Actinobacteria_1760	Actinomycetales	Unassigned	Unassigned	Unassigned	Week14LD	1.11937e-05	6.30819e-05	3.06714e-05	0.859193	0.985646	OffTest
1666	Actinobacteria	Actinobacteria_1760	Actinomycetales	Unassigned	Unassigned	Unassigned	ADG14toMKT	-2.61313e-05	0.0001479	2.25242e-05	0.859795	0.986174	Wean
1666	Actinobacteria	Actinobacteria_1760	Actinomycetales	Unassigned	Unassigned	Unassigned	ADGWto14	-3.55691e-06	6.95553e-05	2.50161e-06	0.959226	0.987124	OffTest
1666	Actinobacteria	Actinobacteria_1760	Actinomycetales	Unassigned	Unassigned	Unassigned	Week22BF	-2.43029e-05	0.000110125	3.80114e-05	0.825383	0.988067	Wean
1666	Actinobacteria	Actinobacteria_1760	Actinomycetales	Unassigned	Unassigned	Unassigned	ADGBto14	8.91195e-07	6.06833e-05	2.09483e-07	0.988286	0.993897	OffTest
1666	Actinobacteria	Actinobacteria_1760	Actinomycetales	Unassigned	Unassigned	Unassigned	Week22LD	-0.000488684	0.0010485	0.000200245	0.64126	0.997418	MidTest
889	Actinobacteria	Actinobacteria_1760	Bifidobacteriales	Bifidobacteriaceae	Bifidobacterium	Unassigned	ADG14toMKT	-0.0163215	0.00492961	0.0074335	0.000962209	0.0122368	OffTest
1103	Actinobacteria	Actinobacteria_1760	Bifidobacteriales	Bifidobacteriaceae	Bifidobacterium	Unassigned	ADGBto14	-0.00562188	0.00275268	0.0039171	0.0413784	0.352303	MidTest
1103	Actinobacteria	Actinobacteria_1760	Bifidobacteriales	Bifidobacteriaceae	Bifidobacterium	Unassigned	ADGWto14	-0.00597119	0.00315149	0.00331278	0.0584164	0.395833	MidTest
889	Actinobacteria	Actinobacteria_1760	Bifidobacteriales	Bifidobacteriaceae	Bifidobacterium	Unassigned	ADG14to22	-0.00977465	0.00592036	0.00199708	0.0990399	0.499543	OffTest
1103	Actinobacteria	Actinobacteria_1760	Bifidobacteriales	Bifidobacteriaceae	Bifidobacterium	Unassigned	ADGBto14	0.0542425	0.0337274	0.00239424	0.108085	0.569636	OffTest
1103	Actinobacteria	Actinobacteria_1760	Bifidobacteriales	Bifidobacteriaceae	Bifidobacterium	Unassigned	ADGWto14	0.0621321	0.0386623	0.00235501	0.108351	0.594236	OffTest
1103	Actinobacteria	Actinobacteria_1760	Bifidobacteriales	Bifidobacteriaceae	Bifidobacterium	Unassigned	Week22BF	0.00313977	0.00294452	0.000864508	0.28654	0.642244	MidTest
889	Actinobacteria	Actinobacteria_1760	Bifidobacteriales	Bifidobacteriaceae	Bifidobacterium	Unassigned	ADGWto14	-0.000879346	0.000698157	0.00155449	0.20814	0.708627	Wean
889	Actinobacteria	Actinobacteria_1760	Bifidobacteriales	Bifidobacteriaceae	Bifidobacterium	Unassigned	ADGBto14	-0.000768657	0.000609722	0.00158439	0.207728	0.717644	Wean
889	Actinobacteria	Actinobacteria_1760	Bifidobacteriales	Bifidobacteriaceae	Bifidobacterium	Unassigned	ADG14toMKT	0.00126612	0.000858756	0.00155901	0.140705	0.727131	Wean
1103	Actinobacteria	Actinobacteria_1760	Bifidobacteriales	Bifidobacteriaceae	Bifidobacterium	Unassigned	ADG14toMKT	0.000254217	0.000176938	0.00147158	0.151112	0.734633	Wean
889	Actinobacteria	Actinobacteria_1760	Bifidobacteriales	Bifidobacteriaceae	Bifidobacterium	Unassigned	Week22BF	-0.000851461	0.000638079	0.00137562	0.182378	0.742126	Wean
1103	Actinobacteria	Actinobacteria_1760	Bifidobacteriales	Bifidobacteriaceae	Bifidobacterium	Unassigned	Week14LD	-0.00474675	0.00285312	0.00259166	0.0965028	0.752722	MidTest
889	Actinobacteria	Actinobacteria_1760	Bifidobacteriales	Bifidobacteriaceae	Bifidobacterium	Unassigned	ADG14to22	0.0014862	0.0010266	0.00160908	0.148023	0.752799	Wean
889	Actinobacteria	Actinobacteria_1760	Bifidobacteriales	Bifidobacteriaceae	Bifidobacterium	Unassigned	Week22BF	-0.00322654	0.00374927	0.000566781	0.389671	0.771736	OffTest
1103	Actinobacteria	Actinobacteria_1760	Bifidobacteriales	Bifidobacteriaceae	Bifidobacterium	Unassigned	ADG14toMKT	-0.0237049	0.0479022	0.000165832	0.620804	0.778347	OffTest
1103	Actinobacteria	Actinobacteria_1760	Bifidobacteriales	Bifidobacteriaceae	Bifidobacterium	Unassigned	Week22BF	0.0264733	0.036258	0.000403532	0.465472	0.805951	OffTest
1103	Actinobacteria	Actinobacteria_1760	Bifidobacteriales	Bifidobacteriaceae	Bifidobacterium	Unassigned	Week22LD	-0.00519444	0.00305257	0.00260524	0.0891215	0.816132	MidTest
1103	Actinobacteria	Actinobacteria_1760	Bifidobacteriales	Bifidobacteriaceae	Bifidobacterium	Unassigned	ADG14to22	-0.00488554	0.00454069	0.000803617	0.282234	0.817889	MidTest
889	Actinobacteria	Actinobacteria_1760	Bifidobacteriales	Bifidobacteriaceae	Bifidobacterium	Unassigned	Week22BF	0.00776205	0.011791	0.000331878	0.510491	0.82725	MidTest
889	Actinobacteria	Actinobacteria_1760	Bifidobacteriales	Bifidobacteriaceae	Bifidobacterium	Unassigned	ADGWto14	0.00371015	0.004001	0.000794007	0.353984	0.832765	OffTest
889	Actinobacteria	Actinobacteria_1760	Bifidobacteriales	Bifidobacteriaceae	Bifidobacterium	Unassigned	ADGBto14	0.00319315	0.00349015	0.000784529	0.360456	0.833445	OffTest
1103	Actinobacteria	Actinobacteria_1760	Bifidobacteriales	Bifidobacteriaceae	Bifidobacterium	Unassigned	Week14BF	0.0216703	0.0202134	0.000992519	0.283938	0.868342	OffTest
1103	Actinobacteria	Actinobacteria_1760	Bifidobacteriales	Bifidobacteriaceae	Bifidobacterium	Unassigned	Week22LD	0.000113664	0.000139852	0.000631958	0.41656	0.870582	Wean
889	Actinobacteria	Actinobacteria_1760	Bifidobacteriales	Bifidobacteriaceae	Bifidobacterium	Unassigned	Week14LD	-0.000580794	0.00063387	0.000839508	0.359752	0.878115	Wean
889	Actinobacteria	Actinobacteria_1760	Bifidobacteriales	Bifidobacteriaceae	Bifidobacterium	Unassigned	Week22LD	-0.000498015	0.000676305	0.000518144	0.461677	0.885324	Wean
1103	Actinobacteria	Actinobacteria_1760	Bifidobacteriales	Bifidobacteriaceae	Bifidobacterium	Unassigned	ADGBto14	-0.000105115	0.000126148	0.00069375	0.404898	0.889233	Wean
1103	Actinobacteria	Actinobacteria_1760	Bifidobacteriales	Bifidobacteriaceae	Bifidobacterium	Unassigned	Week22BF	0.000104143	0.000132033	0.000481843	0.43044	0.900384	Wean
1103	Actinobacteria	Actinobacteria_1760	Bifidobacteriales	Bifidobacteriaceae	Bifidobacterium	Unassigned	ADG14toMKT	-0.00417149	0.0038465	0.000782142	0.278428	0.914593	MidTest
1103	Actinobacteria	Actinobacteria_1760	Bifidobacteriales	Bifidobacteriaceae	Bifidobacterium	Unassigned	ADGWto14	-8.93462e-05	0.000144468	0.000375748	0.536422	0.931277	Wean
1103	Actinobacteria	Actinobacteria_1760	Bifidobacteriales	Bifidobacteriaceae	Bifidobacterium	Unassigned	Week14BF	-0.00030413	0.0016245	2.9774e-05	0.851532	0.949853	MidTest
1103	Actinobacteria	Actinobacteria_1760	Bifidobacteriales	Bifidobacteriaceae	Bifidobacterium	Unassigned	ADG14to22	0.0150384	0.0572911	4.99936e-05	0.792996	0.952744	OffTest
889	Actinobacteria	Actinobacteria_1760	Bifidobacteriales	Bifidobacteriaceae	Bifidobacterium	Unassigned	ADGBto14	0.00356239	0.0110367	9.87951e-05	0.746929	0.957389	MidTest
889	Actinobacteria	Actinobacteria_1760	Bifidobacteriales	Bifidobacteriaceae	Bifidobacterium	Unassigned	ADGWto14	0.00418216	0.0126385	0.000102076	0.740782	0.964094	MidTest
1103	Actinobacteria	Actinobacteria_1760	Bifidobacteriales	Bifidobacteriaceae	Bifidobacterium	Unassigned	Week14LD	-2.92907e-05	0.000130967	4.99939e-05	0.823078	0.977942	Wean
889	Actinobacteria	Actinobacteria_1760	Bifidobacteriales	Bifidobacteriaceae	Bifidobacterium	Unassigned	Week14BF	0.000606302	0.00209287	7.34625e-05	0.772105	0.977984	OffTest
1103	Actinobacteria	Actinobacteria_1760	Bifidobacteriales	Bifidobacteriaceae	Bifidobacterium	Unassigned	ADG14to22	6.09868e-05	0.00021165	6.34408e-05	0.773295	0.979352	Wean
1103	Actinobacteria	Actinobacteria_1760	Bifidobacteriales	Bifidobacteriaceae	Bifidobacterium	Unassigned	Week14LD	0.033106	0.0351143	0.000827725	0.346002	0.984901	OffTest
889	Actinobacteria	Actinobacteria_1760	Bifidobacteriales	Bifidobacteriaceae	Bifidobacterium	Unassigned	Week22LD	-0.00134373	0.00392142	0.000108233	0.731922	0.99001	OffTest
1103	Actinobacteria	Actinobacteria_1760	Bifidobacteriales	Bifidobacteriaceae	Bifidobacterium	Unassigned	Week22LD	0.00888735	0.0379285	5.00729e-05	0.814784	0.99001	OffTest
889	Actinobacteria	Actinobacteria_1760	Bifidobacteriales	Bifidobacteriaceae	Bifidobacterium	Unassigned	ADG14toMKT	0.00094394	0.0155715	2.51561e-06	0.951674	0.992403	MidTest
889	Actinobacteria	Actinobacteria_1760	Bifidobacteriales	Bifidobacteriaceae	Bifidobacterium	Unassigned	ADG14to22	0.001557	0.0184298	5.12691e-06	0.932689	0.994315	MidTest
889	Actinobacteria	Actinobacteria_1760	Bifidobacteriales	Bifidobacteriaceae	Bifidobacterium	Unassigned	Week14LD	-0.00288319	0.0115254	6.00598e-05	0.802515	0.996971	MidTest
889	Actinobacteria	Actinobacteria_1760	Bifidobacteriales	Bifidobacteriaceae	Bifidobacterium	Unassigned	Week22LD	-0.00425639	0.0122155	0.000109877	0.72758	0.997418	MidTest
889	Actinobacteria	Actinobacteria_1760	Bifidobacteriales	Bifidobacteriaceae	Bifidobacterium	Unassigned	Week14BF	-6.87819e-05	0.000364199	3.29506e-05	0.850243	0.997981	Wean
1103	Actinobacteria	Actinobacteria_1760	Bifidobacteriales	Bifidobacteriaceae	Bifidobacterium	Unassigned	Week14BF	-2.8565e-06	7.50633e-05	1.33064e-06	0.969652	0.997981	Wean
889	Actinobacteria	Actinobacteria_1760	Bifidobacteriales	Bifidobacteriaceae	Bifidobacterium	Unassigned	Week14BF	0.000107088	0.00654606	2.31874e-07	0.986951	0.998028	MidTest
889	Actinobacteria	Actinobacteria_1760	Bifidobacteriales	Bifidobacteriaceae	Bifidobacterium	Unassigned	Week14LD	-3.20149e-05	0.00363467	7.31909e-08	0.992974	0.999532	OffTest
1618	Actinobacteria	Actinobacteria_1760	Coriobacteriales	Coriobacteriaceae	Adlercreutzia	equolifaciens	ADG14toMKT	0.163451	0.102786	0.0018	0.112111	0.664711	Wean
1618	Actinobacteria	Actinobacteria_1760	Coriobacteriales	Coriobacteriaceae	Adlercreutzia	equolifaciens	Week22LD	0.101355	0.0810052	0.00148682	0.211152	0.699851	Wean
1618	Actinobacteria	Actinobacteria_1760	Coriobacteriales	Coriobacteriaceae	Adlercreutzia	equolifaciens	ADG14to22	-0.0360929	0.0251123	0.0015093	0.150954	0.726158	MidTest
1618	Actinobacteria	Actinobacteria_1760	Coriobacteriales	Coriobacteriaceae	Adlercreutzia	equolifaciens	ADGBto14	0.0145079	0.0150568	0.00089768	0.3355	0.818342	MidTest
1618	Actinobacteria	Actinobacteria_1760	Coriobacteriales	Coriobacteriaceae	Adlercreutzia	equolifaciens	ADGWto14	0.015568	0.0172408	0.000774906	0.36675	0.824602	MidTest
1618	Actinobacteria	Actinobacteria_1760	Coriobacteriales	Coriobacteriaceae	Adlercreutzia	equolifaciens	Week14LD	0.0902439	0.0759116	0.00140416	0.234806	0.827478	Wean
1618	Actinobacteria	Actinobacteria_1760	Coriobacteriales	Coriobacteriaceae	Adlercreutzia	equolifaciens	ADG14toMKT	-0.00444632	0.0116451	0.000100479	0.702675	0.834931	OffTest
1618	Actinobacteria	Actinobacteria_1760	Coriobacteriales	Coriobacteriaceae	Adlercreutzia	equolifaciens	Week14BF	-0.00474405	0.00491664	0.000819202	0.334824	0.88816	OffTest
1618	Actinobacteria	Actinobacteria_1760	Coriobacteriales	Coriobacteriaceae	Adlercreutzia	equolifaciens	ADG14to22	0.135951	0.122939	0.00093279	0.26907	0.907864	Wean
1618	Actinobacteria	Actinobacteria_1760	Coriobacteriales	Coriobacteriaceae	Adlercreutzia	equolifaciens	Week22BF	0.00556615	0.0160938	9.34955e-05	0.729522	0.922376	MidTest
1618	Actinobacteria	Actinobacteria_1760	Coriobacteriales	Coriobacteriaceae	Adlercreutzia	equolifaciens	Week22LD	0.00990248	0.00921228	0.00107061	0.282662	0.92348	OffTest
1618	Actinobacteria	Actinobacteria_1760	Coriobacteriales	Coriobacteriaceae	Adlercreutzia	equolifaciens	Week22BF	-0.00298094	0.00881434	8.81155e-05	0.735287	0.933065	OffTest
1618	Actinobacteria	Actinobacteria_1760	Coriobacteriales	Coriobacteriaceae	Adlercreutzia	equolifaciens	Week14BF	-0.0362741	0.0435916	0.000634905	0.405536	0.937661	Wean
1618	Actinobacteria	Actinobacteria_1760	Coriobacteriales	Coriobacteriaceae	Adlercreutzia	equolifaciens	ADG14toMKT	-0.0198248	0.0212251	0.000607894	0.350514	0.93769	MidTest
1618	Actinobacteria	Actinobacteria_1760	Coriobacteriales	Coriobacteriaceae	Adlercreutzia	equolifaciens	ADGWto14	0.00305835	0.00940708	9.82695e-05	0.745163	0.941818	OffTest
1618	Actinobacteria	Actinobacteria_1760	Coriobacteriales	Coriobacteriaceae	Adlercreutzia	equolifaciens	Week14BF	0.00192778	0.00892663	4.11662e-05	0.829064	0.942973	MidTest
1618	Actinobacteria	Actinobacteria_1760	Coriobacteriales	Coriobacteriaceae	Adlercreutzia	equolifaciens	ADGBto14	0.00251419	0.00820611	8.85871e-05	0.759377	0.948725	OffTest
1618	Actinobacteria	Actinobacteria_1760	Coriobacteriales	Coriobacteriaceae	Adlercreutzia	equolifaciens	Week14LD	-0.0105306	0.0157133	0.000438937	0.502899	0.960351	MidTest
1618	Actinobacteria	Actinobacteria_1760	Coriobacteriales	Coriobacteriaceae	Adlercreutzia	equolifaciens	Week22BF	-0.01615	0.076534	3.4286e-05	0.832917	0.988067	Wean
1618	Actinobacteria	Actinobacteria_1760	Coriobacteriales	Coriobacteriaceae	Adlercreutzia	equolifaciens	Week14LD	0.00116736	0.00854136	1.77242e-05	0.891317	0.991737	OffTest
1618	Actinobacteria	Actinobacteria_1760	Coriobacteriales	Coriobacteriaceae	Adlercreutzia	equolifaciens	ADGWto14	0.00904029	0.0837332	1.13824e-05	0.914045	0.992524	Wean
1618	Actinobacteria	Actinobacteria_1760	Coriobacteriales	Coriobacteriaceae	Adlercreutzia	equolifaciens	Week22LD	-0.0117846	0.0166753	0.000461434	0.479906	0.99523	MidTest
1618	Actinobacteria	Actinobacteria_1760	Coriobacteriales	Coriobacteriaceae	Adlercreutzia	equolifaciens	ADGBto14	0.00299025	0.0731273	1.66116e-06	0.967391	0.998299	Wean
1618	Actinobacteria	Actinobacteria_1760	Coriobacteriales	Coriobacteriaceae	Adlercreutzia	equolifaciens	ADG14to22	0.00025768	0.0139308	2.52789e-07	0.985246	0.998342	OffTest
9	Actinobacteria	Actinobacteria_1760	Coriobacteriales	Coriobacteriaceae	Atopobium	minutum	ADG14toMKT	-0.00315188	0.00162246	0.00253708	0.0523323	0.188203	OffTest
9	Actinobacteria	Actinobacteria_1760	Coriobacteriales	Coriobacteriaceae	Atopobium	minutum	Week14BF	0.0657561	0.0304637	0.00398739	0.0311235	0.3076	MidTest
9	Actinobacteria	Actinobacteria_1760	Coriobacteriales	Coriobacteriaceae	Atopobium	minutum	ADG14to22	-0.00298348	0.00194124	0.0017028	0.124629	0.530459	OffTest
9	Actinobacteria	Actinobacteria_1760	Coriobacteriales	Coriobacteriaceae	Atopobium	minutum	Week22BF	-0.0014402	0.00123066	0.00103351	0.242165	0.664061	OffTest
9	Actinobacteria	Actinobacteria_1760	Coriobacteriales	Coriobacteriaceae	Atopobium	minutum	Week22LD	-0.00196977	0.00152238	0.00159111	0.196012	0.678066	Wean
9	Actinobacteria	Actinobacteria_1760	Coriobacteriales	Coriobacteriaceae	Atopobium	minutum	ADGWto14	0.0673999	0.0590441	0.00120917	0.253921	0.74272	MidTest
9	Actinobacteria	Actinobacteria_1760	Coriobacteriales	Coriobacteriaceae	Atopobium	minutum	ADGBto14	0.0495847	0.0515845	0.000872957	0.336663	0.818342	MidTest
9	Actinobacteria	Actinobacteria_1760	Coriobacteriales	Coriobacteriaceae	Atopobium	minutum	Week14LD	-0.0019439	0.00119045	0.00246958	0.102796	0.843924	OffTest
9	Actinobacteria	Actinobacteria_1760	Coriobacteriales	Coriobacteriaceae	Atopobium	minutum	ADGBto14	-0.000714994	0.00114705	0.000359996	0.533203	0.882501	OffTest
9	Actinobacteria	Actinobacteria_1760	Coriobacteriales	Coriobacteriaceae	Atopobium	minutum	ADGBto14	-0.00117143	0.00137389	0.000722325	0.394071	0.889233	Wean
9	Actinobacteria	Actinobacteria_1760	Coriobacteriales	Coriobacteriaceae	Atopobium	minutum	Week22LD	-0.00158748	0.00128778	0.00138254	0.217959	0.899608	OffTest
9	Actinobacteria	Actinobacteria_1760	Coriobacteriales	Coriobacteriaceae	Atopobium	minutum	ADGWto14	-0.00129257	0.00157321	0.000659296	0.411495	0.89992	Wean
9	Actinobacteria	Actinobacteria_1760	Coriobacteriales	Coriobacteriaceae	Atopobium	minutum	Week22BF	0.022112	0.055136	0.000122836	0.688471	0.904681	MidTest
9	Actinobacteria	Actinobacteria_1760	Coriobacteriales	Coriobacteriaceae	Atopobium	minutum	ADGWto14	-0.000735297	0.00131476	0.000285424	0.576102	0.905278	OffTest
9	Actinobacteria	Actinobacteria_1760	Coriobacteriales	Coriobacteriaceae	Atopobium	minutum	Week22BF	-0.000979037	0.00143812	0.000357002	0.496175	0.915214	Wean
9	Actinobacteria	Actinobacteria_1760	Coriobacteriales	Coriobacteriaceae	Atopobium	minutum	Week14LD	-0.0345828	0.0537171	0.000394097	0.519855	0.960351	MidTest
9	Actinobacteria	Actinobacteria_1760	Coriobacteriales	Coriobacteriaceae	Atopobium	minutum	ADG14toMKT	-0.000650884	0.00193565	8.08741e-05	0.736747	0.964368	Wean
9	Actinobacteria	Actinobacteria_1760	Coriobacteriales	Coriobacteriaceae	Atopobium	minutum	Week14BF	-0.000253176	0.000686081	0.000117235	0.712191	0.967257	OffTest
9	Actinobacteria	Actinobacteria_1760	Coriobacteriales	Coriobacteriaceae	Atopobium	minutum	ADG14to22	-0.0287149	0.0857446	7.95311e-05	0.73778	0.972075	MidTest
9	Actinobacteria	Actinobacteria_1760	Coriobacteriales	Coriobacteriaceae	Atopobium	minutum	ADG14to22	-0.000689412	0.00231386	6.79645e-05	0.765805	0.976631	Wean
9	Actinobacteria	Actinobacteria_1760	Coriobacteriales	Coriobacteriaceae	Atopobium	minutum	Week14LD	0.000167604	0.00142826	1.37231e-05	0.906608	0.987464	Wean
9	Actinobacteria	Actinobacteria_1760	Coriobacteriales	Coriobacteriaceae	Atopobium	minutum	ADG14toMKT	-0.006629	0.0725082	5.65842e-06	0.927174	0.989026	MidTest
9	Actinobacteria	Actinobacteria_1760	Coriobacteriales	Coriobacteriaceae	Atopobium	minutum	Week22LD	-0.0136181	0.0571619	5.12981e-05	0.811744	0.997418	MidTest
9	Actinobacteria	Actinobacteria_1760	Coriobacteriales	Coriobacteriaceae	Atopobium	minutum	Week14BF	-8.8272e-05	0.000820097	1.06528e-05	0.914306	0.997981	Wean
1702	Actinobacteria	Actinobacteria_1760	Coriobacteriales	Coriobacteriaceae	Collinsella	aerofaciens	Week22BF	-0.0115339	0.00451898	0.00496261	0.0108472	0.118241	OffTest
1702	Actinobacteria	Actinobacteria_1760	Coriobacteriales	Coriobacteriaceae	Collinsella	aerofaciens	Week14BF	-0.0084295	0.00250467	0.00972992	0.000793357	0.198906	OffTest
1702	Actinobacteria	Actinobacteria_1760	Coriobacteriales	Coriobacteriaceae	Collinsella	aerofaciens	Week14LD	0.00120236	0.000511271	0.00548244	0.0188845	0.216616	Wean
1702	Actinobacteria	Actinobacteria_1760	Coriobacteriales	Coriobacteriaceae	Collinsella	aerofaciens	ADG14toMKT	0.0016016	0.000691774	0.00380126	0.0208098	0.250145	Wean
1702	Actinobacteria	Actinobacteria_1760	Coriobacteriales	Coriobacteriaceae	Collinsella	aerofaciens	Week14BF	-0.00265891	0.00116443	0.00464596	0.022608	0.27176	MidTest
1702	Actinobacteria	Actinobacteria_1760	Coriobacteriales	Coriobacteriaceae	Collinsella	aerofaciens	ADGWto14	-0.00447993	0.00224242	0.00380684	0.0460043	0.362122	MidTest
1702	Actinobacteria	Actinobacteria_1760	Coriobacteriales	Coriobacteriaceae	Collinsella	aerofaciens	ADGBto14	-0.0039589	0.00195749	0.00396553	0.0433946	0.362988	MidTest
1702	Actinobacteria	Actinobacteria_1760	Coriobacteriales	Coriobacteriaceae	Collinsella	aerofaciens	Week22BF	-0.00304187	0.00209336	0.00165655	0.146506	0.503943	MidTest
1702	Actinobacteria	Actinobacteria_1760	Coriobacteriales	Coriobacteriaceae	Collinsella	aerofaciens	ADGWto14	-0.00827452	0.00483813	0.00270611	0.0875223	0.54054	OffTest
1702	Actinobacteria	Actinobacteria_1760	Coriobacteriales	Coriobacteriaceae	Collinsella	aerofaciens	ADGBto14	-0.00686441	0.00422296	0.00248424	0.104368	0.558431	OffTest
1702	Actinobacteria	Actinobacteria_1760	Coriobacteriales	Coriobacteriaceae	Collinsella	aerofaciens	ADG14to22	0.00149367	0.000827583	0.00247657	0.071408	0.570794	Wean
1702	Actinobacteria	Actinobacteria_1760	Coriobacteriales	Coriobacteriaceae	Collinsella	aerofaciens	ADGWto14	0.000698345	0.000564843	0.00149393	0.216623	0.724574	Wean
1702	Actinobacteria	Actinobacteria_1760	Coriobacteriales	Coriobacteriaceae	Collinsella	aerofaciens	ADG14toMKT	-0.00331035	0.00597391	0.000209525	0.579611	0.747829	OffTest
1702	Actinobacteria	Actinobacteria_1760	Coriobacteriales	Coriobacteriaceae	Collinsella	aerofaciens	Week22LD	0.000505681	0.00054706	0.000814029	0.355525	0.825699	Wean
1702	Actinobacteria	Actinobacteria_1760	Coriobacteriales	Coriobacteriaceae	Collinsella	aerofaciens	ADG14to22	-0.0048556	0.0071353	0.000337674	0.496344	0.836775	OffTest
1702	Actinobacteria	Actinobacteria_1760	Coriobacteriales	Coriobacteriaceae	Collinsella	aerofaciens	ADGBto14	0.000508793	0.000493412	0.00105779	0.302714	0.84731	Wean
1702	Actinobacteria	Actinobacteria_1760	Coriobacteriales	Coriobacteriaceae	Collinsella	aerofaciens	Week22LD	-0.0064975	0.004747	0.001734	0.171377	0.859332	OffTest
1702	Actinobacteria	Actinobacteria_1760	Coriobacteriales	Coriobacteriaceae	Collinsella	aerofaciens	Week22BF	0.000393579	0.000516537	0.000447872	0.446269	0.903626	Wean
1702	Actinobacteria	Actinobacteria_1760	Coriobacteriales	Coriobacteriaceae	Collinsella	aerofaciens	Week14BF	0.000200345	0.000293966	0.000425984	0.495702	0.963116	Wean
1702	Actinobacteria	Actinobacteria_1760	Coriobacteriales	Coriobacteriaceae	Collinsella	aerofaciens	Week14LD	0.00107247	0.00205588	0.000270089	0.60202	0.972915	MidTest
1702	Actinobacteria	Actinobacteria_1760	Coriobacteriales	Coriobacteriaceae	Collinsella	aerofaciens	ADG14to22	0.00106135	0.00329882	7.74273e-05	0.747717	0.974019	MidTest
1702	Actinobacteria	Actinobacteria_1760	Coriobacteriales	Coriobacteriaceae	Collinsella	aerofaciens	ADG14toMKT	-0.000555472	0.00278317	2.83124e-05	0.841847	0.987503	MidTest
1702	Actinobacteria	Actinobacteria_1760	Coriobacteriales	Coriobacteriaceae	Collinsella	aerofaciens	Week14LD	0.000593096	0.00437682	1.72116e-05	0.892237	0.991737	OffTest
1702	Actinobacteria	Actinobacteria_1760	Coriobacteriales	Coriobacteriaceae	Collinsella	aerofaciens	Week22LD	-0.00193033	0.0021675	0.000734483	0.373363	0.99523	MidTest
1096	Actinobacteria	Actinobacteria_1760	Coriobacteriales	Coriobacteriaceae	Collinsella	stercoris	Week22BF	0.396145	0.189635	0.00329906	0.036954	0.25742	OffTest
1096	Actinobacteria	Actinobacteria_1760	Coriobacteriales	Coriobacteriaceae	Collinsella	stercoris	Week14BF	0.199572	0.105864	0.00307346	0.0596889	0.595193	OffTest
1096	Actinobacteria	Actinobacteria_1760	Coriobacteriales	Coriobacteriaceae	Collinsella	stercoris	ADG14toMKT	-0.20716	0.251002	0.000462405	0.409374	0.632162	OffTest
1096	Actinobacteria	Actinobacteria_1760	Coriobacteriales	Coriobacteriaceae	Collinsella	stercoris	ADG14toMKT	0.0019812	0.00131393	0.00164099	0.131917	0.712353	Wean
1096	Actinobacteria	Actinobacteria_1760	Coriobacteriales	Coriobacteriaceae	Collinsella	stercoris	ADGWto14	0.00123897	0.00107007	0.0013266	0.24721	0.76161	Wean
1096	Actinobacteria	Actinobacteria_1760	Coriobacteriales	Coriobacteriaceae	Collinsella	stercoris	ADGBto14	0.139461	0.176884	0.00057785	0.430626	0.861585	OffTest
1096	Actinobacteria	Actinobacteria_1760	Coriobacteriales	Coriobacteriaceae	Collinsella	stercoris	ADGWto14	0.125548	0.202792	0.000351077	0.535987	0.885401	OffTest
1096	Actinobacteria	Actinobacteria_1760	Coriobacteriales	Coriobacteriaceae	Collinsella	stercoris	ADGBto14	0.00079397	0.000934819	0.000726698	0.395904	0.889233	Wean
1096	Actinobacteria	Actinobacteria_1760	Coriobacteriales	Coriobacteriaceae	Collinsella	stercoris	ADG14to22	0.00181315	0.00157115	0.00102953	0.248772	0.891012	Wean
1096	Actinobacteria	Actinobacteria_1760	Coriobacteriales	Coriobacteriaceae	Collinsella	stercoris	ADG14to22	0.142214	0.300335	0.000163237	0.635944	0.891439	OffTest
1096	Actinobacteria	Actinobacteria_1760	Coriobacteriales	Coriobacteriaceae	Collinsella	stercoris	Week22BF	-0.000556986	0.000978588	0.00025305	0.569369	0.927534	Wean
1096	Actinobacteria	Actinobacteria_1760	Coriobacteriales	Coriobacteriaceae	Collinsella	stercoris	Week14BF	0.000534577	0.000557088	0.000855627	0.337498	0.929859	Wean
1096	Actinobacteria	Actinobacteria_1760	Coriobacteriales	Coriobacteriaceae	Collinsella	stercoris	Week14LD	0.0440936	0.184166	5.36098e-05	0.810825	0.984901	OffTest
1096	Actinobacteria	Actinobacteria_1760	Coriobacteriales	Coriobacteriaceae	Collinsella	stercoris	Week14LD	-5.45992e-05	0.000971296	3.18935e-06	0.955184	0.988909	Wean
1096	Actinobacteria	Actinobacteria_1760	Coriobacteriales	Coriobacteriaceae	Collinsella	stercoris	Week22LD	-7.26117e-05	0.00103673	4.73508e-06	0.944177	0.989232	Wean
1096	Actinobacteria	Actinobacteria_1760	Coriobacteriales	Coriobacteriaceae	Collinsella	stercoris	Week22LD	0.0579596	0.198728	7.7755e-05	0.77061	0.99001	OffTest
403	Actinobacteria	Actinobacteria_1760	Coriobacteriales	Coriobacteriaceae	Olsenella	umbonata	Week22BF	-0.0549023	0.0315802	0.00227475	0.0824246	0.397029	OffTest
403	Actinobacteria	Actinobacteria_1760	Coriobacteriales	Coriobacteriaceae	Olsenella	umbonata	ADG14toMKT	-0.0480166	0.0416853	0.000891796	0.249642	0.477306	OffTest
403	Actinobacteria	Actinobacteria_1760	Coriobacteriales	Coriobacteriaceae	Olsenella	umbonata	ADG14to22	-0.0937721	0.0530302	0.00220296	0.0773356	0.605306	MidTest
403	Actinobacteria	Actinobacteria_1760	Coriobacteriales	Coriobacteriaceae	Olsenella	umbonata	ADG14to22	-0.0520158	0.0498163	0.000783926	0.296667	0.713862	OffTest
403	Actinobacteria	Actinobacteria_1760	Coriobacteriales	Coriobacteriaceae	Olsenella	umbonata	ADGBto14	0.031328	0.029469	0.00104676	0.287996	0.786291	OffTest
403	Actinobacteria	Actinobacteria_1760	Coriobacteriales	Coriobacteriaceae	Olsenella	umbonata	ADGWto14	0.0316156	0.0337745	0.000799201	0.349453	0.831359	OffTest
403	Actinobacteria	Actinobacteria_1760	Coriobacteriales	Coriobacteriaceae	Olsenella	umbonata	Week22BF	-0.000226239	0.000203711	0.000942358	0.267019	0.838153	Wean
403	Actinobacteria	Actinobacteria_1760	Coriobacteriales	Coriobacteriaceae	Olsenella	umbonata	ADG14toMKT	-0.0722094	0.044908	0.00174392	0.108177	0.843779	MidTest
403	Actinobacteria	Actinobacteria_1760	Coriobacteriales	Coriobacteriaceae	Olsenella	umbonata	Week14LD	-0.0416503	0.033349	0.00148476	0.211993	0.887095	MidTest
403	Actinobacteria	Actinobacteria_1760	Coriobacteriales	Coriobacteriaceae	Olsenella	umbonata	ADG14to22	0.000166764	0.000327784	0.000196579	0.611033	0.947706	Wean
403	Actinobacteria	Actinobacteria_1760	Coriobacteriales	Coriobacteriaceae	Olsenella	umbonata	ADG14toMKT	0.000127347	0.000274222	0.000153034	0.64247	0.956105	Wean
403	Actinobacteria	Actinobacteria_1760	Coriobacteriales	Coriobacteriaceae	Olsenella	umbonata	Week22LD	-5.84453e-05	0.000215906	6.92431e-05	0.78668	0.964103	Wean
403	Actinobacteria	Actinobacteria_1760	Coriobacteriales	Coriobacteriaceae	Olsenella	umbonata	Week22BF	-0.00579212	0.0343549	2.18919e-05	0.866148	0.965136	MidTest
403	Actinobacteria	Actinobacteria_1760	Coriobacteriales	Coriobacteriaceae	Olsenella	umbonata	Week14BF	-6.66467e-05	0.000116174	0.000300182	0.566316	0.975855	Wean
403	Actinobacteria	Actinobacteria_1760	Coriobacteriales	Coriobacteriaceae	Olsenella	umbonata	Week14BF	-0.00459671	0.0175801	5.8532e-05	0.793783	0.97951	OffTest
403	Actinobacteria	Actinobacteria_1760	Coriobacteriales	Coriobacteriaceae	Olsenella	umbonata	ADGWto14	7.82513e-05	0.000222995	0.000119444	0.725731	0.979724	Wean
403	Actinobacteria	Actinobacteria_1760	Coriobacteriales	Coriobacteriaceae	Olsenella	umbonata	Week22LD	-0.0479067	0.0356103	0.00164891	0.178824	0.981773	MidTest
403	Actinobacteria	Actinobacteria_1760	Coriobacteriales	Coriobacteriaceae	Olsenella	umbonata	Week14LD	0.0191995	0.0305508	0.000364876	0.529857	0.984901	OffTest
403	Actinobacteria	Actinobacteria_1760	Coriobacteriales	Coriobacteriaceae	Olsenella	umbonata	Week22LD	0.0108615	0.0331212	9.80239e-05	0.743029	0.99001	OffTest
403	Actinobacteria	Actinobacteria_1760	Coriobacteriales	Coriobacteriaceae	Olsenella	umbonata	ADGWto14	-0.000845116	0.0368105	4.93788e-07	0.981688	0.995874	MidTest
403	Actinobacteria	Actinobacteria_1760	Coriobacteriales	Coriobacteriaceae	Olsenella	umbonata	ADGBto14	-0.00174235	0.0321617	2.79966e-06	0.956807	0.995964	MidTest
403	Actinobacteria	Actinobacteria_1760	Coriobacteriales	Coriobacteriaceae	Olsenella	umbonata	Week14LD	-3.69971e-06	0.000202374	3.30543e-07	0.985418	0.996349	Wean
403	Actinobacteria	Actinobacteria_1760	Coriobacteriales	Coriobacteriaceae	Olsenella	umbonata	ADGBto14	-2.27029e-06	0.000194761	1.34113e-07	0.990702	0.998299	Wean
403	Actinobacteria	Actinobacteria_1760	Coriobacteriales	Coriobacteriaceae	Olsenella	umbonata	Week14BF	-0.000105582	0.0189697	2.67014e-08	0.99556	0.998763	MidTest
632	Actinobacteria	Actinobacteria_1760	Coriobacteriales	Coriobacteriaceae	Olsenella	Unassigned	Week22LD	-0.39878	0.139997	0.00735471	0.00448066	0.113964	OffTest
1739	Actinobacteria	Actinobacteria_1760	Coriobacteriales	Coriobacteriaceae	Olsenella	Unassigned	Week14BF	-0.0136518	0.00552448	0.00530823	0.0136298	0.200864	MidTest
1739	Actinobacteria	Actinobacteria_1760	Coriobacteriales	Coriobacteriaceae	Olsenella	Unassigned	Week22BF	-0.0181254	0.00992672	0.00254916	0.0681574	0.335059	MidTest
632	Actinobacteria	Actinobacteria_1760	Coriobacteriales	Coriobacteriaceae	Olsenella	Unassigned	ADG14toMKT	-0.26038	0.176767	0.00145965	0.141061	0.33545	OffTest
632	Actinobacteria	Actinobacteria_1760	Coriobacteriales	Coriobacteriaceae	Olsenella	Unassigned	ADG14to22	-0.407356	0.211036	0.00267609	0.0538566	0.368902	OffTest
632	Actinobacteria	Actinobacteria_1760	Coriobacteriales	Coriobacteriaceae	Olsenella	Unassigned	Week22BF	-0.235169	0.133962	0.00232306	0.0794775	0.389617	OffTest
632	Actinobacteria	Actinobacteria_1760	Coriobacteriales	Coriobacteriaceae	Olsenella	Unassigned	ADGBto14	-0.141831	0.0795078	0.00299447	0.0747465	0.452345	MidTest
632	Actinobacteria	Actinobacteria_1760	Coriobacteriales	Coriobacteriaceae	Olsenella	Unassigned	ADGWto14	-0.146918	0.0910224	0.00240881	0.106822	0.538445	MidTest
1534	Actinobacteria	Actinobacteria_1760	Coriobacteriales	Coriobacteriaceae	Olsenella	Unassigned	Week14BF	0.00357748	0.00317156	0.00113734	0.259589	0.701421	MidTest
632	Actinobacteria	Actinobacteria_1760	Coriobacteriales	Coriobacteriaceae	Olsenella	Unassigned	ADGWto14	0.000116374	9.25274e-05	0.00156486	0.208791	0.708627	Wean
632	Actinobacteria	Actinobacteria_1760	Coriobacteriales	Coriobacteriaceae	Olsenella	Unassigned	Week22BF	0.0705946	0.0850549	0.00052492	0.406741	0.749502	MidTest
1534	Actinobacteria	Actinobacteria_1760	Coriobacteriales	Coriobacteriaceae	Olsenella	Unassigned	Week22BF	0.0242459	0.0277661	0.000585884	0.382749	0.766426	OffTest
632	Actinobacteria	Actinobacteria_1760	Coriobacteriales	Coriobacteriaceae	Olsenella	Unassigned	ADGBto14	9.30826e-05	8.08177e-05	0.00133546	0.2497	0.779756	Wean
632	Actinobacteria	Actinobacteria_1760	Coriobacteriales	Coriobacteriaceae	Olsenella	Unassigned	ADG14to22	0.00018475	0.000135558	0.00142917	0.173237	0.787366	Wean
632	Actinobacteria	Actinobacteria_1760	Coriobacteriales	Coriobacteriaceae	Olsenella	Unassigned	ADG14to22	-0.141599	0.131189	0.000810813	0.280714	0.817889	MidTest
1739	Actinobacteria	Actinobacteria_1760	Coriobacteriales	Coriobacteriaceae	Olsenella	Unassigned	ADGWto14	-0.0100938	0.0106504	0.00083759	0.343489	0.820684	MidTest
1739	Actinobacteria	Actinobacteria_1760	Coriobacteriales	Coriobacteriaceae	Olsenella	Unassigned	ADGBto14	-0.00739576	0.00929875	0.000599813	0.426598	0.853498	MidTest
1534	Actinobacteria	Actinobacteria_1760	Coriobacteriales	Coriobacteriaceae	Olsenella	Unassigned	Week22BF	-0.0263629	0.0271104	0.000736031	0.331077	0.858143	Wean
1739	Actinobacteria	Actinobacteria_1760	Coriobacteriales	Coriobacteriaceae	Olsenella	Unassigned	Week14LD	0.0136337	0.012954	0.00109974	0.292843	0.860783	Wean
1739	Actinobacteria	Actinobacteria_1760	Coriobacteriales	Coriobacteriaceae	Olsenella	Unassigned	ADGWto14	-0.0139382	0.0183761	0.000529346	0.448331	0.862505	OffTest
1534	Actinobacteria	Actinobacteria_1760	Coriobacteriales	Coriobacteriaceae	Olsenella	Unassigned	Week14BF	0.0167848	0.0154287	0.00103065	0.276907	0.865173	OffTest
632	Actinobacteria	Actinobacteria_1760	Coriobacteriales	Coriobacteriaceae	Olsenella	Unassigned	ADGWto14	-0.103724	0.143293	0.00047881	0.469315	0.867011	OffTest
1739	Actinobacteria	Actinobacteria_1760	Coriobacteriales	Coriobacteriaceae	Olsenella	Unassigned	ADGBto14	-0.0122446	0.016035	0.000544937	0.445273	0.867319	OffTest
1534	Actinobacteria	Actinobacteria_1760	Coriobacteriales	Coriobacteriaceae	Olsenella	Unassigned	ADGWto14	0.00429324	0.00612178	0.000472777	0.483272	0.869126	MidTest
1534	Actinobacteria	Actinobacteria_1760	Coriobacteriales	Coriobacteriaceae	Olsenella	Unassigned	ADGBto14	0.003726	0.00534566	0.000475008	0.485953	0.872753	MidTest
1534	Actinobacteria	Actinobacteria_1760	Coriobacteriales	Coriobacteriaceae	Olsenella	Unassigned	ADG14toMKT	-0.0374937	0.0364343	0.000763056	0.303699	0.875192	Wean
632	Actinobacteria	Actinobacteria_1760	Coriobacteriales	Coriobacteriaceae	Olsenella	Unassigned	Week14LD	-0.10663	0.0824708	0.00157081	0.196344	0.887095	MidTest
1534	Actinobacteria	Actinobacteria_1760	Coriobacteriales	Coriobacteriaceae	Olsenella	Unassigned	Week14LD	-0.00709692	0.00558371	0.00159933	0.204016	0.887095	MidTest
632	Actinobacteria	Actinobacteria_1760	Coriobacteriales	Coriobacteriaceae	Olsenella	Unassigned	ADGBto14	-0.0756098	0.125057	0.00033938	0.545578	0.888515	OffTest
1534	Actinobacteria	Actinobacteria_1760	Coriobacteriales	Coriobacteriaceae	Olsenella	Unassigned	ADG14to22	0.0202174	0.0437413	0.000156399	0.644036	0.894919	OffTest
1739	Actinobacteria	Actinobacteria_1760	Coriobacteriales	Coriobacteriaceae	Olsenella	Unassigned	Week22BF	0.00753454	0.0172048	0.000145997	0.661529	0.89582	OffTest
1534	Actinobacteria	Actinobacteria_1760	Coriobacteriales	Coriobacteriaceae	Olsenella	Unassigned	Week22LD	-0.0350862	0.0290779	0.00135084	0.227856	0.900032	OffTest
632	Actinobacteria	Actinobacteria_1760	Coriobacteriales	Coriobacteriaceae	Olsenella	Unassigned	ADG14toMKT	9.9822e-05	0.000113505	0.000556989	0.379375	0.906155	Wean
1739	Actinobacteria	Actinobacteria_1760	Coriobacteriales	Coriobacteriaceae	Olsenella	Unassigned	Week22LD	0.0093104	0.0138274	0.000430511	0.500897	0.906262	Wean
632	Actinobacteria	Actinobacteria_1760	Coriobacteriales	Coriobacteriaceae	Olsenella	Unassigned	Week14BF	0.017051	0.0469337	0.000112408	0.71646	0.907861	MidTest
1739	Actinobacteria	Actinobacteria_1760	Coriobacteriales	Coriobacteriaceae	Olsenella	Unassigned	Week22BF	0.00915534	0.0130538	0.000378095	0.483249	0.913904	Wean
632	Actinobacteria	Actinobacteria_1760	Coriobacteriales	Coriobacteriaceae	Olsenella	Unassigned	Week22LD	-0.134792	0.0881552	0.00210706	0.126564	0.917062	MidTest
1534	Actinobacteria	Actinobacteria_1760	Coriobacteriales	Coriobacteriaceae	Olsenella	Unassigned	Week22LD	0.0170811	0.0287251	0.000340201	0.552221	0.921244	Wean
632	Actinobacteria	Actinobacteria_1760	Coriobacteriales	Coriobacteriaceae	Olsenella	Unassigned	Week14BF	-0.0571954	0.0745433	0.000504393	0.443099	0.928141	OffTest
1534	Actinobacteria	Actinobacteria_1760	Coriobacteriales	Coriobacteriaceae	Olsenella	Unassigned	ADGBto14	-0.0113328	0.0258959	0.000180898	0.661749	0.929095	OffTest
1534	Actinobacteria	Actinobacteria_1760	Coriobacteriales	Coriobacteriaceae	Olsenella	Unassigned	ADG14to22	-0.035616	0.0435564	0.000515765	0.41373	0.931012	Wean
1534	Actinobacteria	Actinobacteria_1760	Coriobacteriales	Coriobacteriaceae	Olsenella	Unassigned	ADGWto14	-0.0119418	0.0296733	0.000150581	0.687444	0.933074	OffTest
1534	Actinobacteria	Actinobacteria_1760	Coriobacteriales	Coriobacteriaceae	Olsenella	Unassigned	ADG14to22	0.00573024	0.00894229	0.0003052	0.521796	0.933489	MidTest
632	Actinobacteria	Actinobacteria_1760	Coriobacteriales	Coriobacteriaceae	Olsenella	Unassigned	ADG14toMKT	-0.104757	0.111127	0.00059244	0.346089	0.93769	MidTest
1739	Actinobacteria	Actinobacteria_1760	Coriobacteriales	Coriobacteriaceae	Olsenella	Unassigned	Week14BF	0.00653372	0.00956955	0.000402993	0.494915	0.943079	OffTest
1534	Actinobacteria	Actinobacteria_1760	Coriobacteriales	Coriobacteriaceae	Olsenella	Unassigned	Week14BF	0.0121793	0.0154374	0.000576633	0.430334	0.955087	Wean
1739	Actinobacteria	Actinobacteria_1760	Coriobacteriales	Coriobacteriaceae	Olsenella	Unassigned	Week22LD	-0.0161801	0.0180153	0.000741287	0.369329	0.958464	OffTest
632	Actinobacteria	Actinobacteria_1760	Coriobacteriales	Coriobacteriaceae	Olsenella	Unassigned	Week14BF	3.4735e-05	4.81044e-05	0.000482998	0.470424	0.958583	Wean
1739	Actinobacteria	Actinobacteria_1760	Coriobacteriales	Coriobacteriaceae	Olsenella	Unassigned	Week14BF	0.0056635	0.00743723	0.000531089	0.446538	0.958583	Wean
1739	Actinobacteria	Actinobacteria_1760	Coriobacteriales	Coriobacteriaceae	Olsenella	Unassigned	ADG14toMKT	-0.00183933	0.0226968	4.45941e-06	0.935427	0.971465	OffTest
1739	Actinobacteria	Actinobacteria_1760	Coriobacteriales	Coriobacteriaceae	Olsenella	Unassigned	ADG14to22	0.00436448	0.0271238	1.88081e-05	0.872197	0.971533	OffTest
632	Actinobacteria	Actinobacteria_1760	Coriobacteriales	Coriobacteriaceae	Olsenella	Unassigned	Week14LD	-2.20797e-05	8.39411e-05	6.97368e-05	0.792577	0.976932	Wean
1739	Actinobacteria	Actinobacteria_1760	Coriobacteriales	Coriobacteriaceae	Olsenella	Unassigned	ADG14toMKT	-0.00341586	0.0132158	4.64035e-05	0.796097	0.98164	MidTest
1739	Actinobacteria	Actinobacteria_1760	Coriobacteriales	Coriobacteriaceae	Olsenella	Unassigned	ADGWto14	0.00429207	0.0142844	8.80408e-05	0.763881	0.982617	Wean
632	Actinobacteria	Actinobacteria_1760	Coriobacteriales	Coriobacteriaceae	Olsenella	Unassigned	Week14LD	-0.0719884	0.129578	0.000285521	0.578636	0.984901	OffTest
1534	Actinobacteria	Actinobacteria_1760	Coriobacteriales	Coriobacteriaceae	Olsenella	Unassigned	Week14LD	-0.0068398	0.026823	6.1155e-05	0.798778	0.984901	OffTest
1739	Actinobacteria	Actinobacteria_1760	Coriobacteriales	Coriobacteriaceae	Olsenella	Unassigned	Week14LD	0.00840592	0.0166296	0.000238348	0.613332	0.984901	OffTest
1739	Actinobacteria	Actinobacteria_1760	Coriobacteriales	Coriobacteriaceae	Olsenella	Unassigned	ADG14to22	0.00404445	0.0209859	2.83284e-05	0.847216	0.985592	Wean
1739	Actinobacteria	Actinobacteria_1760	Coriobacteriales	Coriobacteriaceae	Olsenella	Unassigned	ADG14to22	-0.00304862	0.0156687	2.76872e-05	0.84577	0.987136	MidTest
1534	Actinobacteria	Actinobacteria_1760	Coriobacteriales	Coriobacteriaceae	Olsenella	Unassigned	Week14LD	-0.0035825	0.0269171	1.78277e-05	0.894146	0.987464	Wean
1534	Actinobacteria	Actinobacteria_1760	Coriobacteriales	Coriobacteriaceae	Olsenella	Unassigned	Week22BF	-0.000373061	0.00571357	3.36936e-06	0.947953	0.987505	MidTest
1534	Actinobacteria	Actinobacteria_1760	Coriobacteriales	Coriobacteriaceae	Olsenella	Unassigned	ADG14toMKT	0.000949494	0.0366173	4.60519e-07	0.979318	0.988996	OffTest
1534	Actinobacteria	Actinobacteria_1760	Coriobacteriales	Coriobacteriaceae	Olsenella	Unassigned	ADGWto14	0.00481885	0.0296739	2.60553e-05	0.871029	0.990174	Wean
1739	Actinobacteria	Actinobacteria_1760	Coriobacteriales	Coriobacteriaceae	Olsenella	Unassigned	ADG14toMKT	-0.00148289	0.0175582	5.08393e-06	0.932712	0.993983	Wean
1739	Actinobacteria	Actinobacteria_1760	Coriobacteriales	Coriobacteriaceae	Olsenella	Unassigned	ADGBto14	0.00232405	0.0124754	3.44326e-05	0.852256	0.994312	Wean
1739	Actinobacteria	Actinobacteria_1760	Coriobacteriales	Coriobacteriaceae	Olsenella	Unassigned	Week22LD	-0.00786282	0.0102863	0.000528171	0.444804	0.99523	MidTest
632	Actinobacteria	Actinobacteria_1760	Coriobacteriales	Coriobacteriaceae	Olsenella	Unassigned	Week22BF	-1.20817e-05	8.46408e-05	1.59192e-05	0.886524	0.995522	Wean
1534	Actinobacteria	Actinobacteria_1760	Coriobacteriales	Coriobacteriaceae	Olsenella	Unassigned	Week22LD	0.00224759	0.00591743	0.000134654	0.704154	0.997418	MidTest
1534	Actinobacteria	Actinobacteria_1760	Coriobacteriales	Coriobacteriaceae	Olsenella	Unassigned	ADGBto14	-0.00267467	0.0259154	1.07072e-05	0.917819	0.998299	Wean
1534	Actinobacteria	Actinobacteria_1760	Coriobacteriales	Coriobacteriaceae	Olsenella	Unassigned	ADG14toMKT	-3.80772e-05	0.00755331	1.79907e-08	0.995979	0.999967	MidTest
632	Actinobacteria	Actinobacteria_1760	Coriobacteriales	Coriobacteriaceae	Olsenella	Unassigned	Week22LD	1.96475e-08	8.96558e-05	4.63527e-11	0.999825	1	Wean
1739	Actinobacteria	Actinobacteria_1760	Coriobacteriales	Coriobacteriaceae	Olsenella	Unassigned	Week14LD	9.34311e-05	0.00976122	8.88416e-08	0.992365	1	MidTest
633	Actinobacteria	Actinobacteria_1760	Coriobacteriales	Coriobacteriaceae	Slackia	isoflavoniconvertens	Week22LD	-0.0233541	0.00947082	0.00547579	0.0138295	0.333491	MidTest
633	Actinobacteria	Actinobacteria_1760	Coriobacteriales	Coriobacteriaceae	Slackia	isoflavoniconvertens	ADG14to22	-0.0231135	0.0143399	0.00187028	0.107308	0.665459	MidTest
633	Actinobacteria	Actinobacteria_1760	Coriobacteriales	Coriobacteriaceae	Slackia	isoflavoniconvertens	ADG14to22	-0.0512086	0.0464966	0.000900222	0.271006	0.689922	OffTest
633	Actinobacteria	Actinobacteria_1760	Coriobacteriales	Coriobacteriaceae	Slackia	isoflavoniconvertens	ADGWto14	-0.0118514	0.00981967	0.00135694	0.227748	0.699996	MidTest
633	Actinobacteria	Actinobacteria_1760	Coriobacteriales	Coriobacteriaceae	Slackia	isoflavoniconvertens	ADGBto14	-0.0106026	0.00857447	0.00144871	0.216543	0.705839	MidTest
633	Actinobacteria	Actinobacteria_1760	Coriobacteriales	Coriobacteriaceae	Slackia	isoflavoniconvertens	ADG14toMKT	-0.0246858	0.0388844	0.000279277	0.525667	0.716262	OffTest
633	Actinobacteria	Actinobacteria_1760	Coriobacteriales	Coriobacteriaceae	Slackia	isoflavoniconvertens	Week22BF	0.00717367	0.00916709	0.000469254	0.434074	0.769833	MidTest
633	Actinobacteria	Actinobacteria_1760	Coriobacteriales	Coriobacteriaceae	Slackia	isoflavoniconvertens	Week14BF	0.00314717	0.00509242	0.000331522	0.536705	0.838435	MidTest
633	Actinobacteria	Actinobacteria_1760	Coriobacteriales	Coriobacteriaceae	Slackia	isoflavoniconvertens	Week22LD	-0.00571318	0.00705258	0.000621369	0.418088	0.870815	Wean
633	Actinobacteria	Actinobacteria_1760	Coriobacteriales	Coriobacteriaceae	Slackia	isoflavoniconvertens	ADG14toMKT	0.00935091	0.00895105	0.000774878	0.296433	0.871424	Wean
633	Actinobacteria	Actinobacteria_1760	Coriobacteriales	Coriobacteriaceae	Slackia	isoflavoniconvertens	ADG14toMKT	-0.013561	0.0121174	0.000859486	0.263347	0.914593	MidTest
633	Actinobacteria	Actinobacteria_1760	Coriobacteriales	Coriobacteriaceae	Slackia	isoflavoniconvertens	Week22LD	-0.0317325	0.0307695	0.000991327	0.302644	0.927646	OffTest
633	Actinobacteria	Actinobacteria_1760	Coriobacteriales	Coriobacteriaceae	Slackia	isoflavoniconvertens	ADG14to22	0.00647318	0.0107026	0.000278152	0.545438	0.94024	Wean
633	Actinobacteria	Actinobacteria_1760	Coriobacteriales	Coriobacteriaceae	Slackia	isoflavoniconvertens	Week14BF	0.00884596	0.0164249	0.000256831	0.5903	0.964146	OffTest
633	Actinobacteria	Actinobacteria_1760	Coriobacteriales	Coriobacteriaceae	Slackia	isoflavoniconvertens	ADGBto14	-0.00289913	0.00636309	0.000205381	0.648766	0.965721	Wean
633	Actinobacteria	Actinobacteria_1760	Coriobacteriales	Coriobacteriaceae	Slackia	isoflavoniconvertens	Week22BF	0.00553411	0.0294395	2.73847e-05	0.850927	0.967029	OffTest
633	Actinobacteria	Actinobacteria_1760	Coriobacteriales	Coriobacteriaceae	Slackia	isoflavoniconvertens	Week14BF	-0.00210411	0.00379343	0.000280982	0.579246	0.981252	Wean
633	Actinobacteria	Actinobacteria_1760	Coriobacteriales	Coriobacteriaceae	Slackia	isoflavoniconvertens	ADGWto14	0.00260367	0.0314206	6.42219e-06	0.933975	0.982415	OffTest
633	Actinobacteria	Actinobacteria_1760	Coriobacteriales	Coriobacteriaceae	Slackia	isoflavoniconvertens	Week14LD	0.00867112	0.0285235	8.81806e-05	0.761191	0.984901	OffTest
633	Actinobacteria	Actinobacteria_1760	Coriobacteriales	Coriobacteriaceae	Slackia	isoflavoniconvertens	Week22BF	0.00153984	0.00666019	4.09967e-05	0.817207	0.986858	Wean
633	Actinobacteria	Actinobacteria_1760	Coriobacteriales	Coriobacteriaceae	Slackia	isoflavoniconvertens	ADGBto14	-0.0010106	0.0274095	1.29061e-06	0.970595	0.989654	OffTest
633	Actinobacteria	Actinobacteria_1760	Coriobacteriales	Coriobacteriaceae	Slackia	isoflavoniconvertens	ADGWto14	-0.0011702	0.00728666	2.50853e-05	0.872445	0.990174	Wean
633	Actinobacteria	Actinobacteria_1760	Coriobacteriales	Coriobacteriaceae	Slackia	isoflavoniconvertens	Week14LD	0.000809045	0.00896915	7.82856e-06	0.928143	0.996971	MidTest
633	Actinobacteria	Actinobacteria_1760	Coriobacteriales	Coriobacteriaceae	Slackia	isoflavoniconvertens	Week14LD	-2.15101e-05	0.00661033	1.04928e-08	0.997404	0.999112	Wean
447	Actinobacteria	Actinobacteria_1760	Coriobacteriales	Coriobacteriaceae	Unassigned	Unassigned	ADG14toMKT	-0.00826547	0.00236197	0.00888646	0.00048626	0.00699497	OffTest
447	Actinobacteria	Actinobacteria_1760	Coriobacteriales	Coriobacteriaceae	Unassigned	Unassigned	Week22BF	-0.00481902	0.00179082	0.00589361	0.00724012	0.0901164	OffTest
447	Actinobacteria	Actinobacteria_1760	Coriobacteriales	Coriobacteriaceae	Unassigned	Unassigned	Week22BF	-0.00441462	0.00166584	0.00550824	0.0081775	0.0989759	MidTest
1581	Actinobacteria	Actinobacteria_1760	Coriobacteriales	Coriobacteriaceae	Unassigned	Unassigned	ADG14toMKT	-0.0121987	0.0052348	0.00375189	0.0199821	0.105628	OffTest
447	Actinobacteria	Actinobacteria_1760	Coriobacteriales	Coriobacteriaceae	Unassigned	Unassigned	Week14BF	-0.00253036	0.00093105	0.0066426	0.00668548	0.131854	MidTest
447	Actinobacteria	Actinobacteria_1760	Coriobacteriales	Coriobacteriaceae	Unassigned	Unassigned	ADG14to22	-0.00724374	0.00283499	0.00511259	0.0107579	0.143031	OffTest
319	Actinobacteria	Actinobacteria_1760	Coriobacteriales	Coriobacteriaceae	Unassigned	Unassigned	Week22BF	0.0345761	0.0148891	0.00418907	0.020424	0.237378	Wean
544	Actinobacteria	Actinobacteria_1760	Coriobacteriales	Coriobacteriaceae	Unassigned	Unassigned	Week22LD	0.0313374	0.0137577	0.00499971	0.0229525	0.241207	Wean
319	Actinobacteria	Actinobacteria_1760	Coriobacteriales	Coriobacteriaceae	Unassigned	Unassigned	ADG14toMKT	0.0421666	0.0254026	0.00185035	0.0972394	0.270452	OffTest
528	Actinobacteria	Actinobacteria_1760	Coriobacteriales	Coriobacteriaceae	Unassigned	Unassigned	Week14LD	0.0856717	0.0386631	0.00483281	0.026931	0.288195	Wean
319	Actinobacteria	Actinobacteria_1760	Coriobacteriales	Coriobacteriaceae	Unassigned	Unassigned	Week14BF	0.0209015	0.00846919	0.00561908	0.0137608	0.379068	Wean
319	Actinobacteria	Actinobacteria_1760	Coriobacteriales	Coriobacteriaceae	Unassigned	Unassigned	ADGWto14	-0.0105601	0.00561401	0.00336143	0.0602523	0.405145	MidTest
1170	Actinobacteria	Actinobacteria_1760	Coriobacteriales	Coriobacteriaceae	Unassigned	Unassigned	Week14LD	0.14033	0.0707153	0.00397079	0.0474846	0.408507	Wean
1379	Actinobacteria	Actinobacteria_1760	Coriobacteriales	Coriobacteriaceae	Unassigned	Unassigned	Week22BF	-0.00547662	0.00332834	0.00213173	0.100182	0.43199	OffTest
544	Actinobacteria	Actinobacteria_1760	Coriobacteriales	Coriobacteriaceae	Unassigned	Unassigned	ADG14toMKT	-0.0136449	0.0108961	0.0010868	0.210756	0.432603	OffTest
319	Actinobacteria	Actinobacteria_1760	Coriobacteriales	Coriobacteriaceae	Unassigned	Unassigned	ADGBto14	-0.00898922	0.00490233	0.00324908	0.0669951	0.433861	MidTest
483	Actinobacteria	Actinobacteria_1760	Coriobacteriales	Coriobacteriaceae	Unassigned	Unassigned	Week22BF	0.0101523	0.00670167	0.00179275	0.130107	0.476697	MidTest
1428	Actinobacteria	Actinobacteria_1760	Coriobacteriales	Coriobacteriaceae	Unassigned	Unassigned	ADG14toMKT	0.0202672	0.0177506	0.000902305	0.253814	0.482704	OffTest
544	Actinobacteria	Actinobacteria_1760	Coriobacteriales	Coriobacteriaceae	Unassigned	Unassigned	Week14LD	0.0239805	0.012915	0.00348779	0.0636398	0.49639	Wean
1379	Actinobacteria	Actinobacteria_1760	Coriobacteriales	Coriobacteriaceae	Unassigned	Unassigned	ADGBto14	-0.00573403	0.00309652	0.0033026	0.0643457	0.499676	OffTest
544	Actinobacteria	Actinobacteria_1760	Coriobacteriales	Coriobacteriaceae	Unassigned	Unassigned	ADG14to22	-0.0209312	0.0130299	0.00191566	0.108494	0.5064	OffTest
1379	Actinobacteria	Actinobacteria_1760	Coriobacteriales	Coriobacteriaceae	Unassigned	Unassigned	ADGWto14	-0.00627506	0.00355061	0.00296512	0.0774708	0.516963	OffTest
319	Actinobacteria	Actinobacteria_1760	Coriobacteriales	Coriobacteriaceae	Unassigned	Unassigned	ADG14to22	0.0473546	0.0303602	0.00174809	0.119132	0.518473	OffTest
1379	Actinobacteria	Actinobacteria_1760	Coriobacteriales	Coriobacteriaceae	Unassigned	Unassigned	Week22BF	-0.00504155	0.00359571	0.00155991	0.161278	0.524155	MidTest
1428	Actinobacteria	Actinobacteria_1760	Coriobacteriales	Coriobacteriaceae	Unassigned	Unassigned	Week22BF	-0.0195187	0.0134279	0.00163282	0.146365	0.532018	OffTest
1170	Actinobacteria	Actinobacteria_1760	Coriobacteriales	Coriobacteriaceae	Unassigned	Unassigned	ADG14toMKT	0.00805213	0.00805763	0.000689938	0.317877	0.547471	OffTest
1379	Actinobacteria	Actinobacteria_1760	Coriobacteriales	Coriobacteriaceae	Unassigned	Unassigned	Week14BF	-0.00304897	0.00203313	0.00209422	0.134078	0.554973	MidTest
528	Actinobacteria	Actinobacteria_1760	Coriobacteriales	Coriobacteriaceae	Unassigned	Unassigned	ADGBto14	0.0612903	0.0372713	0.00266517	0.100406	0.563307	Wean
528	Actinobacteria	Actinobacteria_1760	Coriobacteriales	Coriobacteriaceae	Unassigned	Unassigned	ADGWto14	0.0662375	0.0426835	0.00233357	0.121025	0.574042	Wean
1170	Actinobacteria	Actinobacteria_1760	Coriobacteriales	Coriobacteriaceae	Unassigned	Unassigned	Week14LD	0.0223598	0.0111746	0.00386277	0.0456629	0.589252	MidTest
1170	Actinobacteria	Actinobacteria_1760	Coriobacteriales	Coriobacteriaceae	Unassigned	Unassigned	Week22LD	0.116036	0.0754596	0.00227901	0.124437	0.613399	Wean
1581	Actinobacteria	Actinobacteria_1760	Coriobacteriales	Coriobacteriaceae	Unassigned	Unassigned	Week22BF	-0.00795564	0.0050052	0.00195015	0.112275	0.614754	Wean
528	Actinobacteria	Actinobacteria_1760	Coriobacteriales	Coriobacteriaceae	Unassigned	Unassigned	ADG14to22	-0.0148691	0.00875647	0.00212061	0.0898031	0.632063	MidTest
483	Actinobacteria	Actinobacteria_1760	Coriobacteriales	Coriobacteriaceae	Unassigned	Unassigned	ADG14toMKT	0.00467151	0.00575028	0.000454191	0.416752	0.636	OffTest
447	Actinobacteria	Actinobacteria_1760	Coriobacteriales	Coriobacteriaceae	Unassigned	Unassigned	ADGWto14	-0.00242801	0.00178819	0.00176534	0.174843	0.641705	MidTest
483	Actinobacteria	Actinobacteria_1760	Coriobacteriales	Coriobacteriaceae	Unassigned	Unassigned	ADG14to22	0.0083317	0.00687406	0.00108221	0.225773	0.645329	OffTest
1170	Actinobacteria	Actinobacteria_1760	Coriobacteriales	Coriobacteriaceae	Unassigned	Unassigned	ADG14to22	0.0114603	0.00963375	0.00104689	0.234482	0.65576	OffTest
319	Actinobacteria	Actinobacteria_1760	Coriobacteriales	Coriobacteriaceae	Unassigned	Unassigned	Week22LD	-0.0108896	0.00542362	0.00371454	0.0449259	0.668178	MidTest
483	Actinobacteria	Actinobacteria_1760	Coriobacteriales	Coriobacteriaceae	Unassigned	Unassigned	Week22BF	0.00498815	0.00435272	0.00101035	0.252068	0.671279	OffTest
447	Actinobacteria	Actinobacteria_1760	Coriobacteriales	Coriobacteriaceae	Unassigned	Unassigned	Week22LD	-0.000710958	0.000542201	0.00168538	0.190082	0.675215	Wean
1428	Actinobacteria	Actinobacteria_1760	Coriobacteriales	Coriobacteriaceae	Unassigned	Unassigned	Week22BF	-0.0108182	0.0110976	0.00073288	0.329881	0.680358	MidTest
1170	Actinobacteria	Actinobacteria_1760	Coriobacteriales	Coriobacteriaceae	Unassigned	Unassigned	ADGWto14	0.0153257	0.0122738	0.00146585	0.212079	0.688198	MidTest
1428	Actinobacteria	Actinobacteria_1760	Coriobacteriales	Coriobacteriaceae	Unassigned	Unassigned	Week14BF	-0.00706478	0.00615114	0.00114728	0.251018	0.691061	MidTest
544	Actinobacteria	Actinobacteria_1760	Coriobacteriales	Coriobacteriaceae	Unassigned	Unassigned	ADGWto14	0.0187046	0.0142348	0.00171403	0.189151	0.691246	Wean
447	Actinobacteria	Actinobacteria_1760	Coriobacteriales	Coriobacteriaceae	Unassigned	Unassigned	Week22LD	-0.00338025	0.00172282	0.00355568	0.0500272	0.69132	MidTest
1428	Actinobacteria	Actinobacteria_1760	Coriobacteriales	Coriobacteriaceae	Unassigned	Unassigned	ADG14to22	-0.0267416	0.0173081	0.0017193	0.122652	0.69408	MidTest
1581	Actinobacteria	Actinobacteria_1760	Coriobacteriales	Coriobacteriaceae	Unassigned	Unassigned	ADG14to22	0.0320814	0.0212418	0.00167844	0.131277	0.702135	MidTest
1379	Actinobacteria	Actinobacteria_1760	Coriobacteriales	Coriobacteriaceae	Unassigned	Unassigned	ADG14toMKT	0.00290815	0.0044035	0.000308084	0.509134	0.704121	OffTest
528	Actinobacteria	Actinobacteria_1760	Coriobacteriales	Coriobacteriaceae	Unassigned	Unassigned	Week14BF	0.0343587	0.0222024	0.00217536	0.122065	0.704687	Wean
1428	Actinobacteria	Actinobacteria_1760	Coriobacteriales	Coriobacteriaceae	Unassigned	Unassigned	ADGBto14	-0.0427876	0.0338793	0.00160641	0.206909	0.717644	Wean
528	Actinobacteria	Actinobacteria_1760	Coriobacteriales	Coriobacteriaceae	Unassigned	Unassigned	Week14BF	0.0033099	0.00311214	0.00100466	0.287786	0.723587	MidTest
319	Actinobacteria	Actinobacteria_1760	Coriobacteriales	Coriobacteriaceae	Unassigned	Unassigned	ADGBto14	0.0173783	0.0142543	0.00149557	0.223076	0.736744	Wean
1581	Actinobacteria	Actinobacteria_1760	Coriobacteriales	Coriobacteriaceae	Unassigned	Unassigned	ADGBto14	0.0143932	0.0126742	0.00124364	0.256376	0.744934	MidTest
649	Actinobacteria	Actinobacteria_1760	Coriobacteriales	Coriobacteriaceae	Unassigned	Unassigned	Week14BF	0.105667	0.105244	0.000864042	0.315613	0.751229	MidTest
319	Actinobacteria	Actinobacteria_1760	Coriobacteriales	Coriobacteriaceae	Unassigned	Unassigned	ADGWto14	0.0191655	0.0163226	0.00136366	0.240612	0.755919	Wean
483	Actinobacteria	Actinobacteria_1760	Coriobacteriales	Coriobacteriaceae	Unassigned	Unassigned	ADG14toMKT	0.0909996	0.0651627	0.00138237	0.162882	0.756228	Wean
1428	Actinobacteria	Actinobacteria_1760	Coriobacteriales	Coriobacteriaceae	Unassigned	Unassigned	ADG14toMKT	0.0647819	0.0476315	0.00133545	0.174125	0.765444	Wean
1428	Actinobacteria	Actinobacteria_1760	Coriobacteriales	Coriobacteriaceae	Unassigned	Unassigned	ADGWto14	-0.0435038	0.0387998	0.00124493	0.262461	0.776759	Wean
649	Actinobacteria	Actinobacteria_1760	Coriobacteriales	Coriobacteriaceae	Unassigned	Unassigned	Week22LD	-0.000593013	0.000562419	0.0010601	0.291961	0.787083	Wean
1170	Actinobacteria	Actinobacteria_1760	Coriobacteriales	Coriobacteriaceae	Unassigned	Unassigned	ADGBto14	0.0111592	0.0107217	0.00103668	0.29821	0.78956	MidTest
319	Actinobacteria	Actinobacteria_1760	Coriobacteriales	Coriobacteriaceae	Unassigned	Unassigned	Week14BF	-0.0022061	0.00291725	0.000508258	0.449688	0.798062	MidTest
1581	Actinobacteria	Actinobacteria_1760	Coriobacteriales	Coriobacteriaceae	Unassigned	Unassigned	ADG14to22	-0.00490016	0.00627982	0.000453486	0.435392	0.800957	OffTest
1379	Actinobacteria	Actinobacteria_1760	Coriobacteriales	Coriobacteriaceae	Unassigned	Unassigned	Week22LD	0.00642494	0.00370667	0.00278936	0.0833344	0.803894	MidTest
483	Actinobacteria	Actinobacteria_1760	Coriobacteriales	Coriobacteriaceae	Unassigned	Unassigned	ADGWto14	0.00471261	0.00464695	0.000955469	0.310759	0.805259	OffTest
483	Actinobacteria	Actinobacteria_1760	Coriobacteriales	Coriobacteriaceae	Unassigned	Unassigned	ADGBto14	0.0041261	0.00405391	0.000977015	0.309009	0.806843	OffTest
1581	Actinobacteria	Actinobacteria_1760	Coriobacteriales	Coriobacteriaceae	Unassigned	Unassigned	ADGWto14	0.0141972	0.014517	0.000907093	0.328322	0.808922	MidTest
649	Actinobacteria	Actinobacteria_1760	Coriobacteriales	Coriobacteriaceae	Unassigned	Unassigned	ADG14to22	0.00112516	0.000852928	0.00133076	0.187422	0.816436	Wean
1170	Actinobacteria	Actinobacteria_1760	Coriobacteriales	Coriobacteriaceae	Unassigned	Unassigned	ADG14to22	-0.0186393	0.0179026	0.000785713	0.298055	0.817889	MidTest
447	Actinobacteria	Actinobacteria_1760	Coriobacteriales	Coriobacteriaceae	Unassigned	Unassigned	ADGBto14	-0.00149605	0.00156134	0.000894023	0.33821	0.8187	MidTest
1379	Actinobacteria	Actinobacteria_1760	Coriobacteriales	Coriobacteriaceae	Unassigned	Unassigned	Week14BF	-0.00245661	0.00185909	0.00157443	0.186661	0.818976	OffTest
1428	Actinobacteria	Actinobacteria_1760	Coriobacteriales	Coriobacteriaceae	Unassigned	Unassigned	ADG14to22	0.01537	0.0212438	0.000388718	0.469536	0.821571	OffTest
528	Actinobacteria	Actinobacteria_1760	Coriobacteriales	Coriobacteriaceae	Unassigned	Unassigned	ADGBto14	-0.00286494	0.00300585	0.000858137	0.340753	0.822288	OffTest
1379	Actinobacteria	Actinobacteria_1760	Coriobacteriales	Coriobacteriaceae	Unassigned	Unassigned	ADGWto14	-0.00344389	0.00386522	0.000771199	0.373206	0.826992	MidTest
1379	Actinobacteria	Actinobacteria_1760	Coriobacteriales	Coriobacteriaceae	Unassigned	Unassigned	Week22LD	-0.00496548	0.00347991	0.00192942	0.153912	0.838868	OffTest
447	Actinobacteria	Actinobacteria_1760	Coriobacteriales	Coriobacteriaceae	Unassigned	Unassigned	Week22BF	0.000551895	0.000512023	0.000922414	0.281356	0.847291	Wean
447	Actinobacteria	Actinobacteria_1760	Coriobacteriales	Coriobacteriaceae	Unassigned	Unassigned	Week14BF	-0.00118401	0.00100359	0.00130593	0.238362	0.848278	OffTest
1428	Actinobacteria	Actinobacteria_1760	Coriobacteriales	Coriobacteriaceae	Unassigned	Unassigned	ADGBto14	-0.0083964	0.010388	0.000623937	0.419118	0.853498	MidTest
1428	Actinobacteria	Actinobacteria_1760	Coriobacteriales	Coriobacteriaceae	Unassigned	Unassigned	Week22LD	-0.0319668	0.0375756	0.000698535	0.395124	0.855724	Wean
483	Actinobacteria	Actinobacteria_1760	Coriobacteriales	Coriobacteriaceae	Unassigned	Unassigned	ADG14to22	0.0978207	0.0779033	0.00119654	0.209537	0.855935	Wean
1428	Actinobacteria	Actinobacteria_1760	Coriobacteriales	Coriobacteriaceae	Unassigned	Unassigned	Week22BF	0.0369462	0.0354676	0.000847484	0.297812	0.858143	Wean
1581	Actinobacteria	Actinobacteria_1760	Coriobacteriales	Coriobacteriaceae	Unassigned	Unassigned	ADGBto14	-0.00295396	0.00369352	0.000606637	0.42403	0.859322	OffTest
528	Actinobacteria	Actinobacteria_1760	Coriobacteriales	Coriobacteriaceae	Unassigned	Unassigned	ADGWto14	-0.00281001	0.00344541	0.000618887	0.41493	0.860867	OffTest
1581	Actinobacteria	Actinobacteria_1760	Coriobacteriales	Coriobacteriaceae	Unassigned	Unassigned	ADGWto14	-0.0032237	0.00423465	0.000541627	0.446672	0.862505	OffTest
483	Actinobacteria	Actinobacteria_1760	Coriobacteriales	Coriobacteriaceae	Unassigned	Unassigned	ADGBto14	-0.0047242	0.00627763	0.000548625	0.451895	0.862674	MidTest
544	Actinobacteria	Actinobacteria_1760	Coriobacteriales	Coriobacteriaceae	Unassigned	Unassigned	Week14LD	-0.00702593	0.00503102	0.00189909	0.16286	0.864837	MidTest
1379	Actinobacteria	Actinobacteria_1760	Coriobacteriales	Coriobacteriaceae	Unassigned	Unassigned	ADGBto14	-0.00238539	0.00336951	0.000493535	0.479199	0.866547	MidTest
1428	Actinobacteria	Actinobacteria_1760	Coriobacteriales	Coriobacteriaceae	Unassigned	Unassigned	ADGWto14	-0.0082612	0.0118944	0.000452806	0.487499	0.870356	MidTest
1170	Actinobacteria	Actinobacteria_1760	Coriobacteriales	Coriobacteriaceae	Unassigned	Unassigned	Week14BF	-0.00352978	0.00340216	0.00094951	0.299744	0.873299	OffTest
1379	Actinobacteria	Actinobacteria_1760	Coriobacteriales	Coriobacteriaceae	Unassigned	Unassigned	Week14LD	0.00835085	0.00871448	0.000928993	0.338162	0.87398	Wean
1581	Actinobacteria	Actinobacteria_1760	Coriobacteriales	Coriobacteriaceae	Unassigned	Unassigned	Week22LD	-0.00421686	0.00530682	0.000603243	0.427032	0.874493	Wean
1379	Actinobacteria	Actinobacteria_1760	Coriobacteriales	Coriobacteriaceae	Unassigned	Unassigned	Week22LD	-0.00710702	0.00929174	0.000564821	0.44453	0.877925	Wean
1428	Actinobacteria	Actinobacteria_1760	Coriobacteriales	Coriobacteriaceae	Unassigned	Unassigned	Week14LD	0.0318872	0.0351999	0.000828009	0.365219	0.883674	Wean
528	Actinobacteria	Actinobacteria_1760	Coriobacteriales	Coriobacteriaceae	Unassigned	Unassigned	Week22BF	0.00154995	0.00322683	0.000177719	0.631093	0.88478	OffTest
319	Actinobacteria	Actinobacteria_1760	Coriobacteriales	Coriobacteriaceae	Unassigned	Unassigned	Week14LD	-0.00621948	0.00513529	0.00144347	0.226126	0.887095	MidTest
544	Actinobacteria	Actinobacteria_1760	Coriobacteriales	Coriobacteriaceae	Unassigned	Unassigned	ADGBto14	0.0106454	0.012438	0.00074059	0.392272	0.889233	Wean
483	Actinobacteria	Actinobacteria_1760	Coriobacteriales	Coriobacteriaceae	Unassigned	Unassigned	ADG14to22	-0.00854814	0.0104802	0.000487961	0.414894	0.889243	MidTest
447	Actinobacteria	Actinobacteria_1760	Coriobacteriales	Coriobacteriaceae	Unassigned	Unassigned	ADGBto14	0.000399897	0.000489343	0.000684444	0.414005	0.891757	Wean
528	Actinobacteria	Actinobacteria_1760	Coriobacteriales	Coriobacteriaceae	Unassigned	Unassigned	Week14BF	-0.00164059	0.00179664	0.000730875	0.361385	0.895374	OffTest
483	Actinobacteria	Actinobacteria_1760	Coriobacteriales	Coriobacteriaceae	Unassigned	Unassigned	ADGWto14	-0.00448256	0.00718851	0.00037029	0.533046	0.898262	MidTest
447	Actinobacteria	Actinobacteria_1760	Coriobacteriales	Coriobacteriaceae	Unassigned	Unassigned	ADG14to22	-0.00205608	0.00264695	0.000458731	0.437472	0.898791	MidTest
447	Actinobacteria	Actinobacteria_1760	Coriobacteriales	Coriobacteriaceae	Unassigned	Unassigned	ADGWto14	0.00045956	0.000560316	0.000677637	0.412313	0.89992	Wean
1581	Actinobacteria	Actinobacteria_1760	Coriobacteriales	Coriobacteriaceae	Unassigned	Unassigned	ADGWto14	0.00458338	0.00548101	0.000685785	0.40323	0.89992	Wean
483	Actinobacteria	Actinobacteria_1760	Coriobacteriales	Coriobacteriaceae	Unassigned	Unassigned	Week14BF	0.00153518	0.00372154	0.000150472	0.680051	0.900202	MidTest
447	Actinobacteria	Actinobacteria_1760	Coriobacteriales	Coriobacteriaceae	Unassigned	Unassigned	Week14LD	-0.00149691	0.00164528	0.000830678	0.363134	0.902211	MidTest
544	Actinobacteria	Actinobacteria_1760	Coriobacteriales	Coriobacteriaceae	Unassigned	Unassigned	ADG14to22	-0.00603188	0.00805897	0.000409716	0.454351	0.902754	MidTest
1379	Actinobacteria	Actinobacteria_1760	Coriobacteriales	Coriobacteriaceae	Unassigned	Unassigned	Week22BF	-0.00648113	0.00877226	0.00042662	0.460192	0.903626	Wean
528	Actinobacteria	Actinobacteria_1760	Coriobacteriales	Coriobacteriaceae	Unassigned	Unassigned	ADG14toMKT	0.0482308	0.0524219	0.000598539	0.357776	0.90471	Wean
649	Actinobacteria	Actinobacteria_1760	Coriobacteriales	Coriobacteriaceae	Unassigned	Unassigned	ADG14toMKT	0.000640912	0.000713946	0.000576431	0.369565	0.90471	Wean
528	Actinobacteria	Actinobacteria_1760	Coriobacteriales	Coriobacteriaceae	Unassigned	Unassigned	Week22LD	0.0271173	0.0413671	0.000406446	0.512281	0.906836	Wean
528	Actinobacteria	Actinobacteria_1760	Coriobacteriales	Coriobacteriaceae	Unassigned	Unassigned	ADG14toMKT	-0.0104275	0.00740022	0.00139231	0.159116	0.91002	MidTest
1428	Actinobacteria	Actinobacteria_1760	Coriobacteriales	Coriobacteriaceae	Unassigned	Unassigned	ADG14to22	0.062735	0.0569406	0.000938131	0.270839	0.910579	Wean
447	Actinobacteria	Actinobacteria_1760	Coriobacteriales	Coriobacteriaceae	Unassigned	Unassigned	Week14BF	0.000302973	0.000293532	0.00102039	0.302252	0.911448	Wean
528	Actinobacteria	Actinobacteria_1760	Coriobacteriales	Coriobacteriaceae	Unassigned	Unassigned	ADG14to22	0.0679085	0.0626351	0.000888818	0.278551	0.91189	Wean
483	Actinobacteria	Actinobacteria_1760	Coriobacteriales	Coriobacteriaceae	Unassigned	Unassigned	Week14LD	0.00573598	0.00655079	0.000750616	0.381444	0.914528	MidTest
1428	Actinobacteria	Actinobacteria_1760	Coriobacteriales	Coriobacteriaceae	Unassigned	Unassigned	ADG14toMKT	-0.017731	0.0146295	0.00100908	0.225792	0.914593	MidTest
1581	Actinobacteria	Actinobacteria_1760	Coriobacteriales	Coriobacteriaceae	Unassigned	Unassigned	ADGBto14	0.00344263	0.00478719	0.000516091	0.47223	0.914927	Wean
447	Actinobacteria	Actinobacteria_1760	Coriobacteriales	Coriobacteriaceae	Unassigned	Unassigned	ADGBto14	0.000813111	0.00167108	0.000237133	0.626662	0.920461	OffTest
1170	Actinobacteria	Actinobacteria_1760	Coriobacteriales	Coriobacteriaceae	Unassigned	Unassigned	ADG14to22	0.110622	0.114915	0.000722264	0.335965	0.924375	Wean
319	Actinobacteria	Actinobacteria_1760	Coriobacteriales	Coriobacteriaceae	Unassigned	Unassigned	Week22BF	-0.00174649	0.0052474	8.67797e-05	0.739332	0.925609	MidTest
1379	Actinobacteria	Actinobacteria_1760	Coriobacteriales	Coriobacteriaceae	Unassigned	Unassigned	ADG14to22	0.00194141	0.00526943	0.000102847	0.712629	0.927105	OffTest
1428	Actinobacteria	Actinobacteria_1760	Coriobacteriales	Coriobacteriaceae	Unassigned	Unassigned	Week14BF	-0.00579203	0.00750043	0.000527772	0.440158	0.928141	OffTest
1581	Actinobacteria	Actinobacteria_1760	Coriobacteriales	Coriobacteriaceae	Unassigned	Unassigned	Week14BF	0.00220994	0.00753323	7.6148e-05	0.769307	0.928688	MidTest
544	Actinobacteria	Actinobacteria_1760	Coriobacteriales	Coriobacteriaceae	Unassigned	Unassigned	Week14BF	0.0071177	0.00743026	0.000859903	0.338331	0.929859	Wean
1379	Actinobacteria	Actinobacteria_1760	Coriobacteriales	Coriobacteriaceae	Unassigned	Unassigned	Week14BF	0.00449765	0.00501146	0.000754149	0.369687	0.929859	Wean
1581	Actinobacteria	Actinobacteria_1760	Coriobacteriales	Coriobacteriaceae	Unassigned	Unassigned	Week14BF	0.00259254	0.00286348	0.000760177	0.365486	0.929859	Wean
447	Actinobacteria	Actinobacteria_1760	Coriobacteriales	Coriobacteriaceae	Unassigned	Unassigned	ADG14toMKT	-0.00213433	0.0022303	0.000659905	0.338808	0.93345	MidTest
447	Actinobacteria	Actinobacteria_1760	Coriobacteriales	Coriobacteriaceae	Unassigned	Unassigned	Week14LD	0.00028344	0.000509791	0.000319115	0.578345	0.934572	Wean
1170	Actinobacteria	Actinobacteria_1760	Coriobacteriales	Coriobacteriaceae	Unassigned	Unassigned	ADG14toMKT	0.0687333	0.0961252	0.000372242	0.474755	0.93612	Wean
1379	Actinobacteria	Actinobacteria_1760	Coriobacteriales	Coriobacteriaceae	Unassigned	Unassigned	ADG14toMKT	0.00463899	0.0048946	0.000676934	0.3435	0.93769	MidTest
447	Actinobacteria	Actinobacteria_1760	Coriobacteriales	Coriobacteriaceae	Unassigned	Unassigned	ADGWto14	0.000734313	0.00191625	0.000144986	0.701648	0.938142	OffTest
1581	Actinobacteria	Actinobacteria_1760	Coriobacteriales	Coriobacteriaceae	Unassigned	Unassigned	ADG14to22	-0.00570865	0.00808455	0.00038551	0.480282	0.939022	Wean
319	Actinobacteria	Actinobacteria_1760	Coriobacteriales	Coriobacteriaceae	Unassigned	Unassigned	Week14BF	-0.00772842	0.0107234	0.00044516	0.471258	0.940381	OffTest
1170	Actinobacteria	Actinobacteria_1760	Coriobacteriales	Coriobacteriaceae	Unassigned	Unassigned	Week22BF	-0.00297411	0.0114615	5.21032e-05	0.795311	0.940847	MidTest
528	Actinobacteria	Actinobacteria_1760	Coriobacteriales	Coriobacteriaceae	Unassigned	Unassigned	ADG14to22	0.00146779	0.00509154	6.11897e-05	0.773191	0.943206	OffTest
649	Actinobacteria	Actinobacteria_1760	Coriobacteriales	Coriobacteriaceae	Unassigned	Unassigned	ADGBto14	-0.0683878	0.178193	0.000139346	0.701218	0.945935	MidTest
544	Actinobacteria	Actinobacteria_1760	Coriobacteriales	Coriobacteriaceae	Unassigned	Unassigned	ADG14toMKT	-0.00579876	0.0068054	0.000505505	0.394368	0.946069	MidTest
1581	Actinobacteria	Actinobacteria_1760	Coriobacteriales	Coriobacteriaceae	Unassigned	Unassigned	ADG14toMKT	0.0132267	0.0179424	0.000380872	0.461185	0.946069	MidTest
1170	Actinobacteria	Actinobacteria_1760	Coriobacteriales	Coriobacteriaceae	Unassigned	Unassigned	ADG14toMKT	-0.0107848	0.0151274	0.000351162	0.47605	0.947747	MidTest
319	Actinobacteria	Actinobacteria_1760	Coriobacteriales	Coriobacteriaceae	Unassigned	Unassigned	ADGWto14	0.00631837	0.0206028	8.58811e-05	0.759153	0.948698	OffTest
319	Actinobacteria	Actinobacteria_1760	Coriobacteriales	Coriobacteriaceae	Unassigned	Unassigned	ADGBto14	0.00573332	0.0179787	9.43254e-05	0.749871	0.948725	OffTest
1581	Actinobacteria	Actinobacteria_1760	Coriobacteriales	Coriobacteriaceae	Unassigned	Unassigned	Week22BF	-0.00306243	0.0135501	3.98367e-05	0.821241	0.949125	MidTest
544	Actinobacteria	Actinobacteria_1760	Coriobacteriales	Coriobacteriaceae	Unassigned	Unassigned	ADGBto14	0.00211329	0.00767866	7.18832e-05	0.783205	0.951019	OffTest
1170	Actinobacteria	Actinobacteria_1760	Coriobacteriales	Coriobacteriaceae	Unassigned	Unassigned	ADGBto14	-0.00146786	0.00568514	6.32202e-05	0.79631	0.951019	OffTest
483	Actinobacteria	Actinobacteria_1760	Coriobacteriales	Coriobacteriaceae	Unassigned	Unassigned	Week22LD	0.00430739	0.00455381	0.000829505	0.344427	0.952051	OffTest
1581	Actinobacteria	Actinobacteria_1760	Coriobacteriales	Coriobacteriaceae	Unassigned	Unassigned	Week22LD	-0.00387838	0.00414739	0.000814684	0.349938	0.952051	OffTest
1379	Actinobacteria	Actinobacteria_1760	Coriobacteriales	Coriobacteriaceae	Unassigned	Unassigned	ADGWto14	0.00476223	0.00959872	0.00024404	0.619912	0.952406	Wean
1581	Actinobacteria	Actinobacteria_1760	Coriobacteriales	Coriobacteriaceae	Unassigned	Unassigned	Week22BF	0.000899678	0.00397007	3.98168e-05	0.820768	0.955838	OffTest
447	Actinobacteria	Actinobacteria_1760	Coriobacteriales	Coriobacteriaceae	Unassigned	Unassigned	ADG14toMKT	0.000372883	0.000693431	0.000215818	0.590881	0.956105	Wean
544	Actinobacteria	Actinobacteria_1760	Coriobacteriales	Coriobacteriaceae	Unassigned	Unassigned	ADG14toMKT	-0.00861421	0.0175462	0.000175867	0.623575	0.956105	Wean
1379	Actinobacteria	Actinobacteria_1760	Coriobacteriales	Coriobacteriaceae	Unassigned	Unassigned	ADG14toMKT	0.00515163	0.0118355	0.000138152	0.663463	0.956105	Wean
528	Actinobacteria	Actinobacteria_1760	Coriobacteriales	Coriobacteriaceae	Unassigned	Unassigned	ADGWto14	0.00242248	0.00601557	0.000155333	0.687252	0.95625	MidTest
528	Actinobacteria	Actinobacteria_1760	Coriobacteriales	Coriobacteriaceae	Unassigned	Unassigned	ADGBto14	0.001607	0.00525402	9.11803e-05	0.759773	0.957389	MidTest
319	Actinobacteria	Actinobacteria_1760	Coriobacteriales	Coriobacteriaceae	Unassigned	Unassigned	ADG14to22	0.0038977	0.00823411	0.000165942	0.636057	0.958394	MidTest
649	Actinobacteria	Actinobacteria_1760	Coriobacteriales	Coriobacteriaceae	Unassigned	Unassigned	ADG14to22	-0.131974	0.295195	0.000140974	0.654922	0.958394	MidTest
1379	Actinobacteria	Actinobacteria_1760	Coriobacteriales	Coriobacteriaceae	Unassigned	Unassigned	ADG14to22	0.00258956	0.00583243	0.000158006	0.657153	0.958394	MidTest
1581	Actinobacteria	Actinobacteria_1760	Coriobacteriales	Coriobacteriaceae	Unassigned	Unassigned	Week14BF	0.00140034	0.00221787	0.000354085	0.527924	0.958502	OffTest
483	Actinobacteria	Actinobacteria_1760	Coriobacteriales	Coriobacteriaceae	Unassigned	Unassigned	ADG14toMKT	-0.00417959	0.0088541	0.000155735	0.636991	0.960802	MidTest
447	Actinobacteria	Actinobacteria_1760	Coriobacteriales	Coriobacteriaceae	Unassigned	Unassigned	ADG14to22	0.000366756	0.000829455	0.000156394	0.658467	0.961236	Wean
319	Actinobacteria	Actinobacteria_1760	Coriobacteriales	Coriobacteriaceae	Unassigned	Unassigned	Week22LD	0.00439482	0.0158138	7.45153e-05	0.781139	0.964103	Wean
544	Actinobacteria	Actinobacteria_1760	Coriobacteriales	Coriobacteriaceae	Unassigned	Unassigned	Week14BF	0.00228342	0.00460625	0.00021797	0.620197	0.964146	OffTest
1379	Actinobacteria	Actinobacteria_1760	Coriobacteriales	Coriobacteriaceae	Unassigned	Unassigned	ADGBto14	0.00389126	0.00838301	0.000217344	0.642619	0.964686	Wean
544	Actinobacteria	Actinobacteria_1760	Coriobacteriales	Coriobacteriaceae	Unassigned	Unassigned	ADGWto14	0.00205579	0.00880347	5.09961e-05	0.815404	0.965335	OffTest
649	Actinobacteria	Actinobacteria_1760	Coriobacteriales	Coriobacteriaceae	Unassigned	Unassigned	Week14LD	-0.000200552	0.00052727	0.00014444	0.703761	0.965681	Wean
483	Actinobacteria	Actinobacteria_1760	Coriobacteriales	Coriobacteriaceae	Unassigned	Unassigned	Week14BF	0.00102477	0.00242873	0.00015653	0.673159	0.966166	OffTest
544	Actinobacteria	Actinobacteria_1760	Coriobacteriales	Coriobacteriaceae	Unassigned	Unassigned	Week22BF	-0.000824264	0.00514789	1.99277e-05	0.87282	0.966437	MidTest
649	Actinobacteria	Actinobacteria_1760	Coriobacteriales	Coriobacteriaceae	Unassigned	Unassigned	ADGWto14	-0.0462707	0.203992	4.78213e-05	0.820605	0.96785	MidTest
544	Actinobacteria	Actinobacteria_1760	Coriobacteriales	Coriobacteriaceae	Unassigned	Unassigned	ADG14to22	-0.00759714	0.0209776	0.000102465	0.717314	0.969043	Wean
1170	Actinobacteria	Actinobacteria_1760	Coriobacteriales	Coriobacteriaceae	Unassigned	Unassigned	Week14BF	0.000713093	0.00635969	1.09949e-05	0.910745	0.971646	MidTest
528	Actinobacteria	Actinobacteria_1760	Coriobacteriales	Coriobacteriaceae	Unassigned	Unassigned	Week22BF	0.0128045	0.03906	8.23068e-05	0.743121	0.972844	Wean
649	Actinobacteria	Actinobacteria_1760	Coriobacteriales	Coriobacteriaceae	Unassigned	Unassigned	Week22BF	-0.000172906	0.000531236	8.18543e-05	0.744889	0.972844	Wean
483	Actinobacteria	Actinobacteria_1760	Coriobacteriales	Coriobacteriaceae	Unassigned	Unassigned	ADGBto14	-0.0176996	0.0463658	0.000144201	0.702739	0.973727	Wean
544	Actinobacteria	Actinobacteria_1760	Coriobacteriales	Coriobacteriaceae	Unassigned	Unassigned	Week22BF	0.00384024	0.013022	6.8193e-05	0.768129	0.974277	Wean
1581	Actinobacteria	Actinobacteria_1760	Coriobacteriales	Coriobacteriaceae	Unassigned	Unassigned	Week22LD	-0.0197554	0.0140206	0.00182523	0.15913	0.974338	MidTest
319	Actinobacteria	Actinobacteria_1760	Coriobacteriales	Coriobacteriaceae	Unassigned	Unassigned	Week22LD	-0.0131868	0.0201981	0.000388743	0.513984	0.974594	OffTest
1170	Actinobacteria	Actinobacteria_1760	Coriobacteriales	Coriobacteriaceae	Unassigned	Unassigned	Week22LD	0.00431933	0.00638464	0.000426469	0.498863	0.974594	OffTest
319	Actinobacteria	Actinobacteria_1760	Coriobacteriales	Coriobacteriaceae	Unassigned	Unassigned	Week14LD	0.00431178	0.0148115	8.54457e-05	0.771029	0.974622	Wean
1428	Actinobacteria	Actinobacteria_1760	Coriobacteriales	Coriobacteriaceae	Unassigned	Unassigned	ADGWto14	-0.0016578	0.0143436	1.24796e-05	0.90801	0.975745	OffTest
1428	Actinobacteria	Actinobacteria_1760	Coriobacteriales	Coriobacteriaceae	Unassigned	Unassigned	Week14BF	-0.0114447	0.0201954	0.000298503	0.571049	0.976354	Wean
544	Actinobacteria	Actinobacteria_1760	Coriobacteriales	Coriobacteriaceae	Unassigned	Unassigned	Week22BF	-0.00117455	0.00825095	1.57118e-05	0.886828	0.976401	OffTest
319	Actinobacteria	Actinobacteria_1760	Coriobacteriales	Coriobacteriaceae	Unassigned	Unassigned	Week22BF	-0.00244982	0.0192877	1.21859e-05	0.898954	0.97679	OffTest
528	Actinobacteria	Actinobacteria_1760	Coriobacteriales	Coriobacteriaceae	Unassigned	Unassigned	ADG14toMKT	0.000275487	0.00425922	2.87759e-06	0.948441	0.976828	OffTest
544	Actinobacteria	Actinobacteria_1760	Coriobacteriales	Coriobacteriaceae	Unassigned	Unassigned	ADGBto14	0.0008802	0.00481758	3.21156e-05	0.855065	0.977614	MidTest
1581	Actinobacteria	Actinobacteria_1760	Coriobacteriales	Coriobacteriaceae	Unassigned	Unassigned	Week14LD	-0.00430096	0.00384903	0.00119353	0.264078	0.979818	OffTest
649	Actinobacteria	Actinobacteria_1760	Coriobacteriales	Coriobacteriaceae	Unassigned	Unassigned	ADGBto14	-0.000162109	0.000507579	0.000101687	0.749509	0.980001	Wean
1581	Actinobacteria	Actinobacteria_1760	Coriobacteriales	Coriobacteriaceae	Unassigned	Unassigned	ADG14toMKT	-0.00178765	0.00676277	5.04673e-05	0.791576	0.980443	Wean
649	Actinobacteria	Actinobacteria_1760	Coriobacteriales	Coriobacteriaceae	Unassigned	Unassigned	ADG14toMKT	-0.0624481	0.249807	4.21383e-05	0.802651	0.98164	MidTest
1170	Actinobacteria	Actinobacteria_1760	Coriobacteriales	Coriobacteriaceae	Unassigned	Unassigned	ADGWto14	-0.000505372	0.00651684	5.61798e-06	0.938202	0.982415	OffTest
483	Actinobacteria	Actinobacteria_1760	Coriobacteriales	Coriobacteriaceae	Unassigned	Unassigned	ADGWto14	-0.0136621	0.0530929	6.44092e-05	0.796982	0.982617	Wean
319	Actinobacteria	Actinobacteria_1760	Coriobacteriales	Coriobacteriaceae	Unassigned	Unassigned	Week14LD	-0.00419798	0.0186357	4.69331e-05	0.821819	0.984901	OffTest
447	Actinobacteria	Actinobacteria_1760	Coriobacteriales	Coriobacteriaceae	Unassigned	Unassigned	Week14LD	-0.00159283	0.00174293	0.000844529	0.360993	0.984901	OffTest
483	Actinobacteria	Actinobacteria_1760	Coriobacteriales	Coriobacteriaceae	Unassigned	Unassigned	Week14LD	0.000863268	0.00421846	3.96914e-05	0.837894	0.984901	OffTest
528	Actinobacteria	Actinobacteria_1760	Coriobacteriales	Coriobacteriaceae	Unassigned	Unassigned	Week14LD	-0.0029912	0.00312042	0.000868163	0.337994	0.984901	OffTest
544	Actinobacteria	Actinobacteria_1760	Coriobacteriales	Coriobacteriaceae	Unassigned	Unassigned	Week14LD	-0.00294178	0.00799918	0.000129274	0.713128	0.984901	OffTest
1170	Actinobacteria	Actinobacteria_1760	Coriobacteriales	Coriobacteriaceae	Unassigned	Unassigned	Week14LD	0.00152649	0.00591191	6.34541e-05	0.7963	0.984901	OffTest
1379	Actinobacteria	Actinobacteria_1760	Coriobacteriales	Coriobacteriaceae	Unassigned	Unassigned	Week14LD	0.00244838	0.00323003	0.000558823	0.448622	0.984901	OffTest
319	Actinobacteria	Actinobacteria_1760	Coriobacteriales	Coriobacteriaceae	Unassigned	Unassigned	ADG14to22	0.00373751	0.0239616	1.87924e-05	0.876082	0.985592	Wean
544	Actinobacteria	Actinobacteria_1760	Coriobacteriales	Coriobacteriaceae	Unassigned	Unassigned	ADGWto14	0.000442234	0.00551719	6.07756e-06	0.936129	0.986163	MidTest
528	Actinobacteria	Actinobacteria_1760	Coriobacteriales	Coriobacteriaceae	Unassigned	Unassigned	Week22LD	-0.0013177	0.00337784	0.000141425	0.696543	0.986743	OffTest
544	Actinobacteria	Actinobacteria_1760	Coriobacteriales	Coriobacteriaceae	Unassigned	Unassigned	Week22LD	-0.00351723	0.00862316	0.000155124	0.683445	0.986743	OffTest
483	Actinobacteria	Actinobacteria_1760	Coriobacteriales	Coriobacteriaceae	Unassigned	Unassigned	Week14LD	0.00592085	0.0481615	1.49759e-05	0.902182	0.987464	Wean
319	Actinobacteria	Actinobacteria_1760	Coriobacteriales	Coriobacteriaceae	Unassigned	Unassigned	ADG14toMKT	0.00143272	0.00695077	2.99325e-05	0.836735	0.987503	MidTest
649	Actinobacteria	Actinobacteria_1760	Coriobacteriales	Coriobacteriaceae	Unassigned	Unassigned	Week22BF	0.0162497	0.190389	5.56672e-06	0.932	0.987505	MidTest
1581	Actinobacteria	Actinobacteria_1760	Coriobacteriales	Coriobacteriaceae	Unassigned	Unassigned	Week14LD	-0.000284988	0.00498183	3.28233e-06	0.954393	0.988909	Wean
447	Actinobacteria	Actinobacteria_1760	Coriobacteriales	Coriobacteriaceae	Unassigned	Unassigned	Week22LD	0.000616832	0.00187671	0.000106315	0.742466	0.99001	OffTest
649	Actinobacteria	Actinobacteria_1760	Coriobacteriales	Coriobacteriaceae	Unassigned	Unassigned	ADGWto14	-0.000100483	0.00058122	2.92891e-05	0.862779	0.990174	Wean
1170	Actinobacteria	Actinobacteria_1760	Coriobacteriales	Coriobacteriaceae	Unassigned	Unassigned	ADGWto14	0.0123865	0.0780319	2.49895e-05	0.873909	0.990174	Wean
483	Actinobacteria	Actinobacteria_1760	Coriobacteriales	Coriobacteriaceae	Unassigned	Unassigned	Week22BF	-0.00738597	0.04853	1.77676e-05	0.879065	0.993638	Wean
1170	Actinobacteria	Actinobacteria_1760	Coriobacteriales	Coriobacteriaceae	Unassigned	Unassigned	Week22BF	0.000396545	0.00610479	3.2647e-06	0.948221	0.993707	OffTest
319	Actinobacteria	Actinobacteria_1760	Coriobacteriales	Coriobacteriaceae	Unassigned	Unassigned	ADG14toMKT	0.00224046	0.02005	9.01505e-06	0.91105	0.993983	Wean
1170	Actinobacteria	Actinobacteria_1760	Coriobacteriales	Coriobacteriaceae	Unassigned	Unassigned	ADGBto14	-0.0129727	0.0681474	3.65635e-05	0.849065	0.994312	Wean
528	Actinobacteria	Actinobacteria_1760	Coriobacteriales	Coriobacteriaceae	Unassigned	Unassigned	Week22BF	-0.000157458	0.00561394	6.19402e-07	0.97763	0.995209	MidTest
1170	Actinobacteria	Actinobacteria_1760	Coriobacteriales	Coriobacteriaceae	Unassigned	Unassigned	Week22LD	0.0129359	0.0118697	0.00108527	0.276047	0.99523	MidTest
1428	Actinobacteria	Actinobacteria_1760	Coriobacteriales	Coriobacteriaceae	Unassigned	Unassigned	Week22LD	-0.00861138	0.0115048	0.000511291	0.454327	0.99523	MidTest
528	Actinobacteria	Actinobacteria_1760	Coriobacteriales	Coriobacteriaceae	Unassigned	Unassigned	Week14LD	-0.00098483	0.0054824	3.17817e-05	0.857475	0.996971	MidTest
649	Actinobacteria	Actinobacteria_1760	Coriobacteriales	Coriobacteriaceae	Unassigned	Unassigned	Week14LD	0.0184545	0.185274	9.41727e-06	0.920677	0.996971	MidTest
1379	Actinobacteria	Actinobacteria_1760	Coriobacteriales	Coriobacteriaceae	Unassigned	Unassigned	Week14LD	-0.000709833	0.00359333	4.05596e-05	0.843451	0.996971	MidTest
1428	Actinobacteria	Actinobacteria_1760	Coriobacteriales	Coriobacteriaceae	Unassigned	Unassigned	Week14LD	0.00165172	0.0108367	2.24085e-05	0.878886	0.996971	MidTest
1581	Actinobacteria	Actinobacteria_1760	Coriobacteriales	Coriobacteriaceae	Unassigned	Unassigned	Week14LD	-0.00225164	0.0132671	2.82461e-05	0.865267	0.996971	MidTest
1170	Actinobacteria	Actinobacteria_1760	Coriobacteriales	Coriobacteriaceae	Unassigned	Unassigned	Week22BF	0.00910361	0.0713245	1.27406e-05	0.898463	0.997345	Wean
483	Actinobacteria	Actinobacteria_1760	Coriobacteriales	Coriobacteriaceae	Unassigned	Unassigned	Week22LD	-0.00122081	0.00695271	2.85418e-05	0.860653	0.997418	MidTest
544	Actinobacteria	Actinobacteria_1760	Coriobacteriales	Coriobacteriaceae	Unassigned	Unassigned	Week22LD	-0.000534198	0.00533182	9.21566e-06	0.920213	0.997418	MidTest
1428	Actinobacteria	Actinobacteria_1760	Coriobacteriales	Coriobacteriaceae	Unassigned	Unassigned	Week22LD	-0.000594123	0.0140518	1.66566e-06	0.966283	0.997651	OffTest
1428	Actinobacteria	Actinobacteria_1760	Coriobacteriales	Coriobacteriaceae	Unassigned	Unassigned	ADGBto14	-5.27477e-05	0.0125117	1.68529e-08	0.996637	0.997774	OffTest
483	Actinobacteria	Actinobacteria_1760	Coriobacteriales	Coriobacteriaceae	Unassigned	Unassigned	Week14BF	-0.0106056	0.0276355	0.000134473	0.701234	0.997981	Wean
649	Actinobacteria	Actinobacteria_1760	Coriobacteriales	Coriobacteriaceae	Unassigned	Unassigned	Week14BF	-9.8797e-05	0.000302614	9.80969e-05	0.744133	0.997981	Wean
1170	Actinobacteria	Actinobacteria_1760	Coriobacteriales	Coriobacteriaceae	Unassigned	Unassigned	Week14BF	-0.0155949	0.040724	0.000137238	0.701846	0.997981	Wean
528	Actinobacteria	Actinobacteria_1760	Coriobacteriales	Coriobacteriaceae	Unassigned	Unassigned	Week22LD	-8.78158e-05	0.00581783	2.12122e-07	0.98796	0.998366	MidTest
649	Actinobacteria	Actinobacteria_1760	Coriobacteriales	Coriobacteriaceae	Unassigned	Unassigned	Week22LD	-0.00258119	0.19742	1.54648e-07	0.989571	0.998366	MidTest
544	Actinobacteria	Actinobacteria_1760	Coriobacteriales	Coriobacteriaceae	Unassigned	Unassigned	Week14BF	3.66279e-05	0.00285988	1.44443e-07	0.989784	0.998763	MidTest
1428	Actinobacteria	Actinobacteria_1760	Coriobacteriales	Coriobacteriaceae	Unassigned	Unassigned	Week14LD	0.000849021	0.0130285	4.05216e-06	0.948054	0.998975	OffTest
1379	Actinobacteria	Actinobacteria_1760	Coriobacteriales	Coriobacteriaceae	Unassigned	Unassigned	ADG14to22	5.20678e-05	0.0141545	1.05713e-08	0.997066	0.999989	Wean
483	Actinobacteria	Actinobacteria_1760	Coriobacteriales	Coriobacteriaceae	Unassigned	Unassigned	Week22LD	-0.00013473	0.0514055	6.50938e-09	0.997909	1	Wean
803	Actinobacteria	Actinobacteria_1760	Unassigned	Unassigned	Unassigned	Unassigned	ADG14toMKT	-0.0114325	0.00533494	0.00315594	0.0323515	0.141804	OffTest
458	Actinobacteria	Actinobacteria_1760	Unassigned	Unassigned	Unassigned	Unassigned	ADGWto14	0.00273793	0.00105978	0.006303	0.00991744	0.185161	OffTest
1052	Actinobacteria	Actinobacteria_1760	Unassigned	Unassigned	Unassigned	Unassigned	Week22BF	-0.0114863	0.00502747	0.00398919	0.022533	0.186535	MidTest
458	Actinobacteria	Actinobacteria_1760	Unassigned	Unassigned	Unassigned	Unassigned	ADGBto14	0.00239076	0.000924466	0.00641067	0.00984331	0.189835	OffTest
458	Actinobacteria	Actinobacteria_1760	Unassigned	Unassigned	Unassigned	Unassigned	Week14LD	0.00239869	0.00096264	0.00598912	0.0128673	0.282276	OffTest
803	Actinobacteria	Actinobacteria_1760	Unassigned	Unassigned	Unassigned	Unassigned	ADG14to22	0.0181928	0.00713024	0.005273	0.0109329	0.291313	MidTest
458	Actinobacteria	Actinobacteria_1760	Unassigned	Unassigned	Unassigned	Unassigned	ADG14to22	-0.0060347	0.00242268	0.00456031	0.0129008	0.296191	MidTest
1052	Actinobacteria	Actinobacteria_1760	Unassigned	Unassigned	Unassigned	Unassigned	Week22BF	-0.0239355	0.0118238	0.00316777	0.0432045	0.368078	Wean
1052	Actinobacteria	Actinobacteria_1760	Unassigned	Unassigned	Unassigned	Unassigned	ADGBto14	-0.022338	0.0112983	0.00389928	0.0483092	0.395218	Wean
1052	Actinobacteria	Actinobacteria_1760	Unassigned	Unassigned	Unassigned	Unassigned	ADGWto14	-0.0255742	0.012937	0.00383152	0.0483415	0.400073	Wean
1052	Actinobacteria	Actinobacteria_1760	Unassigned	Unassigned	Unassigned	Unassigned	Week14BF	-0.00472344	0.00279659	0.00247618	0.0915234	0.456317	MidTest
458	Actinobacteria	Actinobacteria_1760	Unassigned	Unassigned	Unassigned	Unassigned	Week22BF	-0.00232566	0.00155372	0.0017641	0.134746	0.484587	MidTest
803	Actinobacteria	Actinobacteria_1760	Unassigned	Unassigned	Unassigned	Unassigned	ADG14toMKT	0.0129197	0.0059715	0.0035501	0.0308264	0.542939	MidTest
458	Actinobacteria	Actinobacteria_1760	Unassigned	Unassigned	Unassigned	Unassigned	ADG14toMKT	0.00131713	0.00131542	0.000705653	0.316918	0.547303	OffTest
803	Actinobacteria	Actinobacteria_1760	Unassigned	Unassigned	Unassigned	Unassigned	ADG14to22	-0.00884604	0.00639923	0.00141535	0.167162	0.602785	OffTest
458	Actinobacteria	Actinobacteria_1760	Unassigned	Unassigned	Unassigned	Unassigned	Week22BF	0.00123825	0.000995463	0.0012168	0.213823	0.638195	OffTest
638	Actinobacteria	Actinobacteria_1760	Unassigned	Unassigned	Unassigned	Unassigned	ADG14to22	0.0206236	0.0169059	0.001107	0.222784	0.645329	OffTest
803	Actinobacteria	Actinobacteria_1760	Unassigned	Unassigned	Unassigned	Unassigned	Week14BF	0.00402359	0.00225948	0.00279955	0.0752475	0.666059	OffTest
638	Actinobacteria	Actinobacteria_1760	Unassigned	Unassigned	Unassigned	Unassigned	Week22BF	0.0124038	0.0107171	0.00104299	0.247386	0.668972	OffTest
1052	Actinobacteria	Actinobacteria_1760	Unassigned	Unassigned	Unassigned	Unassigned	ADG14to22	-0.0126328	0.00788444	0.00185256	0.109411	0.669689	MidTest
638	Actinobacteria	Actinobacteria_1760	Unassigned	Unassigned	Unassigned	Unassigned	Week22LD	0.0139089	0.011132	0.00149731	0.211798	0.699851	Wean
458	Actinobacteria	Actinobacteria_1760	Unassigned	Unassigned	Unassigned	Unassigned	Week22LD	0.00175696	0.00104028	0.00269727	0.0915341	0.707675	OffTest
638	Actinobacteria	Actinobacteria_1760	Unassigned	Unassigned	Unassigned	Unassigned	ADG14toMKT	0.00817223	0.0141509	0.000232049	0.563727	0.740212	OffTest
1052	Actinobacteria	Actinobacteria_1760	Unassigned	Unassigned	Unassigned	Unassigned	ADG14toMKT	0.00416657	0.00723769	0.000221308	0.564963	0.740779	OffTest
803	Actinobacteria	Actinobacteria_1760	Unassigned	Unassigned	Unassigned	Unassigned	ADG14to22	-0.436637	0.301955	0.00161161	0.148487	0.752799	Wean
458	Actinobacteria	Actinobacteria_1760	Unassigned	Unassigned	Unassigned	Unassigned	Week14BF	0.000838745	0.000555277	0.00204932	0.131224	0.753708	OffTest
803	Actinobacteria	Actinobacteria_1760	Unassigned	Unassigned	Unassigned	Unassigned	Week22BF	0.00344777	0.00403871	0.000560004	0.393482	0.772936	OffTest
1052	Actinobacteria	Actinobacteria_1760	Unassigned	Unassigned	Unassigned	Unassigned	ADGBto14	0.00512004	0.00512033	0.000921477	0.317577	0.819093	OffTest
638	Actinobacteria	Actinobacteria_1760	Unassigned	Unassigned	Unassigned	Unassigned	ADG14to22	0.0221063	0.0169043	0.0013189	0.191274	0.821055	Wean
1052	Actinobacteria	Actinobacteria_1760	Unassigned	Unassigned	Unassigned	Unassigned	Week22BF	-0.00358954	0.00549083	0.000320471	0.513432	0.829717	OffTest
1052	Actinobacteria	Actinobacteria_1760	Unassigned	Unassigned	Unassigned	Unassigned	Week22LD	-0.0114192	0.0125451	0.00079384	0.362913	0.829725	Wean
803	Actinobacteria	Actinobacteria_1760	Unassigned	Unassigned	Unassigned	Unassigned	Week22LD	-0.179736	0.198187	0.000783126	0.364682	0.831192	Wean
1052	Actinobacteria	Actinobacteria_1760	Unassigned	Unassigned	Unassigned	Unassigned	ADGWto14	0.00552624	0.00586735	0.000804766	0.346487	0.831359	OffTest
458	Actinobacteria	Actinobacteria_1760	Unassigned	Unassigned	Unassigned	Unassigned	ADGBto14	-0.00120269	0.00145526	0.000666757	0.408746	0.853498	MidTest
638	Actinobacteria	Actinobacteria_1760	Unassigned	Unassigned	Unassigned	Unassigned	ADGBto14	0.00324778	0.00389613	0.000672491	0.404705	0.853498	MidTest
458	Actinobacteria	Actinobacteria_1760	Unassigned	Unassigned	Unassigned	Unassigned	ADG14to22	0.00102093	0.00157407	0.000317574	0.516747	0.855558	OffTest
638	Actinobacteria	Actinobacteria_1760	Unassigned	Unassigned	Unassigned	Unassigned	Week14LD	0.0148674	0.0103618	0.00196539	0.151646	0.858511	OffTest
803	Actinobacteria	Actinobacteria_1760	Unassigned	Unassigned	Unassigned	Unassigned	ADG14toMKT	-0.285934	0.252579	0.000922633	0.257886	0.861701	Wean
638	Actinobacteria	Actinobacteria_1760	Unassigned	Unassigned	Unassigned	Unassigned	ADGWto14	0.00321467	0.00446167	0.000493921	0.471376	0.862632	MidTest
803	Actinobacteria	Actinobacteria_1760	Unassigned	Unassigned	Unassigned	Unassigned	ADGWto14	0.00308571	0.00430667	0.00047525	0.47385	0.867011	OffTest
803	Actinobacteria	Actinobacteria_1760	Unassigned	Unassigned	Unassigned	Unassigned	ADGBto14	0.00266202	0.0037556	0.000471808	0.478602	0.876875	OffTest
458	Actinobacteria	Actinobacteria_1760	Unassigned	Unassigned	Unassigned	Unassigned	Week14LD	0.0154469	0.0176686	0.000766837	0.382192	0.883674	Wean
458	Actinobacteria	Actinobacteria_1760	Unassigned	Unassigned	Unassigned	Unassigned	ADGWto14	-0.00110765	0.00166649	0.00042397	0.506417	0.885595	MidTest
458	Actinobacteria	Actinobacteria_1760	Unassigned	Unassigned	Unassigned	Unassigned	Week14LD	0.00144973	0.00151862	0.000899123	0.339986	0.897684	MidTest
1052	Actinobacteria	Actinobacteria_1760	Unassigned	Unassigned	Unassigned	Unassigned	Week14LD	-0.00466369	0.00492879	0.000862563	0.344263	0.897684	MidTest
803	Actinobacteria	Actinobacteria_1760	Unassigned	Unassigned	Unassigned	Unassigned	Week14BF	-0.000921457	0.00248256	0.000129332	0.710617	0.904375	MidTest
638	Actinobacteria	Actinobacteria_1760	Unassigned	Unassigned	Unassigned	Unassigned	ADG14toMKT	0.0134335	0.0141469	0.000650187	0.342565	0.90471	Wean
638	Actinobacteria	Actinobacteria_1760	Unassigned	Unassigned	Unassigned	Unassigned	Week14BF	0.000830889	0.00231082	0.000114319	0.719247	0.908394	MidTest
458	Actinobacteria	Actinobacteria_1760	Unassigned	Unassigned	Unassigned	Unassigned	ADGWto14	0.0147324	0.0194809	0.000563451	0.449682	0.909654	Wean
458	Actinobacteria	Actinobacteria_1760	Unassigned	Unassigned	Unassigned	Unassigned	ADG14toMKT	-0.00270789	0.00205101	0.00122581	0.187041	0.914593	MidTest
1052	Actinobacteria	Actinobacteria_1760	Unassigned	Unassigned	Unassigned	Unassigned	ADG14toMKT	-0.00732302	0.006662	0.000831056	0.27193	0.914593	MidTest
638	Actinobacteria	Actinobacteria_1760	Unassigned	Unassigned	Unassigned	Unassigned	ADGBto14	0.00483764	0.00999161	0.000224215	0.628369	0.920461	OffTest
638	Actinobacteria	Actinobacteria_1760	Unassigned	Unassigned	Unassigned	Unassigned	Week14LD	0.00734516	0.0104402	0.000497444	0.481882	0.920654	Wean
638	Actinobacteria	Actinobacteria_1760	Unassigned	Unassigned	Unassigned	Unassigned	ADGWto14	0.00801172	0.0115041	0.000478059	0.486328	0.925773	Wean
458	Actinobacteria	Actinobacteria_1760	Unassigned	Unassigned	Unassigned	Unassigned	Week22BF	0.0112646	0.0178079	0.000310914	0.527166	0.926103	Wean
1052	Actinobacteria	Actinobacteria_1760	Unassigned	Unassigned	Unassigned	Unassigned	Week14BF	-0.00666526	0.00674695	0.000901673	0.32345	0.929859	Wean
458	Actinobacteria	Actinobacteria_1760	Unassigned	Unassigned	Unassigned	Unassigned	ADG14toMKT	0.0170056	0.023934	0.000363181	0.477552	0.93612	Wean
458	Actinobacteria	Actinobacteria_1760	Unassigned	Unassigned	Unassigned	Unassigned	ADGBto14	0.0106156	0.0170149	0.000390234	0.532839	0.941724	Wean
638	Actinobacteria	Actinobacteria_1760	Unassigned	Unassigned	Unassigned	Unassigned	ADGWto14	0.00367766	0.0114523	9.71431e-05	0.748178	0.941818	OffTest
1052	Actinobacteria	Actinobacteria_1760	Unassigned	Unassigned	Unassigned	Unassigned	ADGBto14	-0.00183005	0.00471675	0.000143111	0.698105	0.945935	MidTest
1052	Actinobacteria	Actinobacteria_1760	Unassigned	Unassigned	Unassigned	Unassigned	Week14LD	-0.00553559	0.0117602	0.000222232	0.637955	0.946416	Wean
1052	Actinobacteria	Actinobacteria_1760	Unassigned	Unassigned	Unassigned	Unassigned	Week22LD	0.00555845	0.0057538	0.000846086	0.33425	0.952051	OffTest
638	Actinobacteria	Actinobacteria_1760	Unassigned	Unassigned	Unassigned	Unassigned	ADG14to22	-0.00296999	0.00650956	0.000152772	0.648308	0.958394	MidTest
803	Actinobacteria	Actinobacteria_1760	Unassigned	Unassigned	Unassigned	Unassigned	Week22BF	-0.0775954	0.187165	0.000132568	0.678538	0.961761	Wean
1052	Actinobacteria	Actinobacteria_1760	Unassigned	Unassigned	Unassigned	Unassigned	ADG14to22	-0.00791298	0.0190365	0.000132923	0.677741	0.963092	Wean
458	Actinobacteria	Actinobacteria_1760	Unassigned	Unassigned	Unassigned	Unassigned	Week14BF	-0.000110702	0.000862813	1.4672e-05	0.897934	0.965018	MidTest
1052	Actinobacteria	Actinobacteria_1760	Unassigned	Unassigned	Unassigned	Unassigned	ADG14toMKT	-0.00516231	0.0159286	7.55241e-05	0.745939	0.96543	Wean
638	Actinobacteria	Actinobacteria_1760	Unassigned	Unassigned	Unassigned	Unassigned	ADGBto14	0.00458204	0.0100483	0.000208582	0.64849	0.965721	Wean
1052	Actinobacteria	Actinobacteria_1760	Unassigned	Unassigned	Unassigned	Unassigned	ADGWto14	-0.00142524	0.00540181	6.50722e-05	0.791952	0.96785	MidTest
803	Actinobacteria	Actinobacteria_1760	Unassigned	Unassigned	Unassigned	Unassigned	Week22LD	-0.0029951	0.00421641	0.000465301	0.477653	0.974594	OffTest
803	Actinobacteria	Actinobacteria_1760	Unassigned	Unassigned	Unassigned	Unassigned	Week14LD	0.00155851	0.00438297	0.000132203	0.722258	0.978916	MidTest
803	Actinobacteria	Actinobacteria_1760	Unassigned	Unassigned	Unassigned	Unassigned	Week14LD	0.00223621	0.00392653	0.000308993	0.569133	0.984901	OffTest
1052	Actinobacteria	Actinobacteria_1760	Unassigned	Unassigned	Unassigned	Unassigned	Week14LD	0.00327198	0.00530136	0.000349256	0.537246	0.984901	OffTest
458	Actinobacteria	Actinobacteria_1760	Unassigned	Unassigned	Unassigned	Unassigned	ADG14to22	-0.00537981	0.0286124	2.72266e-05	0.850897	0.985592	Wean
638	Actinobacteria	Actinobacteria_1760	Unassigned	Unassigned	Unassigned	Unassigned	Week22BF	0.000406368	0.00416435	7.44944e-06	0.922283	0.985939	MidTest
803	Actinobacteria	Actinobacteria_1760	Unassigned	Unassigned	Unassigned	Unassigned	Week14LD	-0.0188421	0.18602	1.02526e-05	0.919341	0.987464	Wean
638	Actinobacteria	Actinobacteria_1760	Unassigned	Unassigned	Unassigned	Unassigned	ADG14toMKT	-0.00128657	0.00549869	3.82721e-05	0.815049	0.987503	MidTest
803	Actinobacteria	Actinobacteria_1760	Unassigned	Unassigned	Unassigned	Unassigned	Week22BF	-0.000387453	0.0043732	6.22941e-06	0.929425	0.987505	MidTest
638	Actinobacteria	Actinobacteria_1760	Unassigned	Unassigned	Unassigned	Unassigned	Week22BF	-0.00209506	0.0105176	3.08547e-05	0.842151	0.991102	Wean
1052	Actinobacteria	Actinobacteria_1760	Unassigned	Unassigned	Unassigned	Unassigned	Week14BF	-0.000506022	0.00305133	2.33774e-05	0.868319	0.991847	OffTest
803	Actinobacteria	Actinobacteria_1760	Unassigned	Unassigned	Unassigned	Unassigned	ADGWto14	-0.0181375	0.204784	7.67399e-06	0.929443	0.992524	Wean
458	Actinobacteria	Actinobacteria_1760	Unassigned	Unassigned	Unassigned	Unassigned	Week22LD	0.00055867	0.0188666	8.42008e-07	0.976383	0.992574	Wean
638	Actinobacteria	Actinobacteria_1760	Unassigned	Unassigned	Unassigned	Unassigned	Week14BF	-0.000169699	0.00597093	7.16596e-07	0.977332	0.994191	OffTest
803	Actinobacteria	Actinobacteria_1760	Unassigned	Unassigned	Unassigned	Unassigned	ADGBto14	0.000235222	0.00408864	3.24484e-06	0.954138	0.994957	MidTest
458	Actinobacteria	Actinobacteria_1760	Unassigned	Unassigned	Unassigned	Unassigned	Week22LD	-0.00164184	0.00161099	0.000968031	0.308372	0.99523	MidTest
803	Actinobacteria	Actinobacteria_1760	Unassigned	Unassigned	Unassigned	Unassigned	Week22LD	0.00298521	0.00450364	0.00040715	0.50758	0.99523	MidTest
803	Actinobacteria	Actinobacteria_1760	Unassigned	Unassigned	Unassigned	Unassigned	ADGWto14	-6.89763e-05	0.00469122	2.09174e-07	0.988273	0.99622	MidTest
638	Actinobacteria	Actinobacteria_1760	Unassigned	Unassigned	Unassigned	Unassigned	Week14LD	0.00096016	0.00406892	5.45486e-05	0.8135	0.996971	MidTest
638	Actinobacteria	Actinobacteria_1760	Unassigned	Unassigned	Unassigned	Unassigned	Week22LD	-0.0012788	0.00431475	8.12245e-05	0.767001	0.997418	MidTest
1052	Actinobacteria	Actinobacteria_1760	Unassigned	Unassigned	Unassigned	Unassigned	Week22LD	-0.00269925	0.00522043	0.00024255	0.605229	0.997418	MidTest
458	Actinobacteria	Actinobacteria_1760	Unassigned	Unassigned	Unassigned	Unassigned	Week14BF	-0.00233733	0.0101427	4.91355e-05	0.817795	0.997981	Wean
638	Actinobacteria	Actinobacteria_1760	Unassigned	Unassigned	Unassigned	Unassigned	Week14BF	0.0024411	0.00599544	0.000153762	0.683979	0.997981	Wean
803	Actinobacteria	Actinobacteria_1760	Unassigned	Unassigned	Unassigned	Unassigned	Week14BF	-0.0333819	0.107029	9.0061e-05	0.755186	0.997981	Wean
803	Actinobacteria	Actinobacteria_1760	Unassigned	Unassigned	Unassigned	Unassigned	ADGBto14	-0.0149265	0.178845	6.93282e-06	0.933502	0.998299	Wean
1052	Actinobacteria	Actinobacteria_1760	Unassigned	Unassigned	Unassigned	Unassigned	ADG14to22	-0.000186515	0.00864759	3.32192e-07	0.982797	0.998342	OffTest
638	Actinobacteria	Actinobacteria_1760	Unassigned	Unassigned	Unassigned	Unassigned	Week22LD	0.00026391	0.0112261	5.19849e-07	0.981249	0.999151	OffTest
1101	Bacteroidetes	Bacteroidia	Bacteroidales	Bacteroidaceae	Bacteroides	caccae	ADG14toMKT	0.000725607	0.000358853	0.00290452	0.0434484	0.407765	Wean
1101	Bacteroidetes	Bacteroidia	Bacteroidales	Bacteroidaceae	Bacteroides	caccae	ADG14to22	0.000870964	0.000428878	0.00313468	0.0425484	0.429152	Wean
1101	Bacteroidetes	Bacteroidia	Bacteroidales	Bacteroidaceae	Bacteroides	caccae	Week22BF	-0.0143532	0.0135934	0.000851266	0.291266	0.643078	MidTest
1101	Bacteroidetes	Bacteroidia	Bacteroidales	Bacteroidaceae	Bacteroides	caccae	Week14BF	-0.00880578	0.00751411	0.00117611	0.241519	0.682554	MidTest
1101	Bacteroidetes	Bacteroidia	Bacteroidales	Bacteroidaceae	Bacteroides	caccae	Week22BF	0.000369322	0.000267557	0.00146809	0.167794	0.722038	Wean
1101	Bacteroidetes	Bacteroidia	Bacteroidales	Bacteroidaceae	Bacteroides	caccae	ADGWto14	-0.0106472	0.0145715	0.000496294	0.465137	0.861528	MidTest
1101	Bacteroidetes	Bacteroidia	Bacteroidales	Bacteroidaceae	Bacteroides	caccae	ADGBto14	-0.000167014	0.000255834	0.000424302	0.514023	0.936017	Wean
1101	Bacteroidetes	Bacteroidia	Bacteroidales	Bacteroidaceae	Bacteroides	caccae	ADGWto14	-0.00013884	0.00029297	0.000219821	0.635673	0.952406	Wean
1101	Bacteroidetes	Bacteroidia	Bacteroidales	Bacteroidaceae	Bacteroides	caccae	ADGBto14	0.00382291	0.0127298	8.53459e-05	0.764001	0.957389	MidTest
1101	Bacteroidetes	Bacteroidia	Bacteroidales	Bacteroidaceae	Bacteroides	caccae	ADG14toMKT	-0.00610189	0.0178399	7.88541e-05	0.732397	0.970247	MidTest
1101	Bacteroidetes	Bacteroidia	Bacteroidales	Bacteroidaceae	Bacteroides	caccae	Week22LD	-4.83073e-05	0.000283678	2.76544e-05	0.864818	0.976676	Wean
1101	Bacteroidetes	Bacteroidia	Bacteroidales	Bacteroidaceae	Bacteroides	caccae	ADG14to22	0.00421963	0.0210834	2.82466e-05	0.841413	0.987136	MidTest
1101	Bacteroidetes	Bacteroidia	Bacteroidales	Bacteroidaceae	Bacteroides	caccae	Week14LD	2.67467e-05	0.000265731	1.00994e-05	0.919846	0.987464	Wean
1101	Bacteroidetes	Bacteroidia	Bacteroidales	Bacteroidaceae	Bacteroides	caccae	Week22LD	0.00996649	0.0141008	0.000451904	0.479849	0.99523	MidTest
1101	Bacteroidetes	Bacteroidia	Bacteroidales	Bacteroidaceae	Bacteroides	caccae	Week14LD	-0.00105022	0.0132322	5.97775e-06	0.936755	0.996971	MidTest
1101	Bacteroidetes	Bacteroidia	Bacteroidales	Bacteroidaceae	Bacteroides	caccae	Week14BF	-2.68995e-05	0.000152436	2.85875e-05	0.859966	0.997981	Wean
183	Bacteroidetes	Bacteroidia	Bacteroidales	Bacteroidaceae	Bacteroides	coprophilus	ADG14toMKT	-0.00816666	0.00422105	0.00250582	0.0533002	0.190513	OffTest
183	Bacteroidetes	Bacteroidia	Bacteroidales	Bacteroidaceae	Bacteroides	coprophilus	ADG14to22	-0.0102735	0.00504348	0.00297042	0.0419136	0.338853	OffTest
183	Bacteroidetes	Bacteroidia	Bacteroidales	Bacteroidaceae	Bacteroides	coprophilus	Week22BF	-0.000138851	6.89536e-05	0.00312034	0.0443151	0.375715	Wean
1382	Bacteroidetes	Bacteroidia	Bacteroidales	Bacteroidaceae	Bacteroides	coprophilus	ADG14toMKT	-0.165221	0.176898	0.000587708	0.350529	0.579231	OffTest
183	Bacteroidetes	Bacteroidia	Bacteroidales	Bacteroidaceae	Bacteroides	coprophilus	Week14BF	-6.69364e-05	3.93285e-05	0.0026618	0.0890758	0.622821	Wean
183	Bacteroidetes	Bacteroidia	Bacteroidales	Bacteroidaceae	Bacteroides	coprophilus	Week22BF	-0.00348548	0.00320466	0.000890549	0.277016	0.690623	OffTest
1382	Bacteroidetes	Bacteroidia	Bacteroidales	Bacteroidaceae	Bacteroides	coprophilus	Week22BF	0.00798875	0.00864228	0.000652487	0.355507	0.705356	MidTest
183	Bacteroidetes	Bacteroidia	Bacteroidales	Bacteroidaceae	Bacteroides	coprophilus	Week22LD	-0.00522566	0.00335402	0.002204	0.119535	0.785859	OffTest
1382	Bacteroidetes	Bacteroidia	Bacteroidales	Bacteroidaceae	Bacteroides	coprophilus	Week22BF	0.0916024	0.133998	0.000352464	0.494376	0.818518	OffTest
1382	Bacteroidetes	Bacteroidia	Bacteroidales	Bacteroidaceae	Bacteroides	coprophilus	Week14BF	0.00286543	0.00477812	0.000308135	0.548844	0.846431	MidTest
1382	Bacteroidetes	Bacteroidia	Bacteroidales	Bacteroidaceae	Bacteroides	coprophilus	ADGBto14	-0.00606294	0.00809234	0.000531139	0.453898	0.862674	MidTest
183	Bacteroidetes	Bacteroidia	Bacteroidales	Bacteroidaceae	Bacteroides	coprophilus	ADG14to22	-0.0101341	0.0126031	0.000455807	0.42154	0.892157	MidTest
183	Bacteroidetes	Bacteroidia	Bacteroidales	Bacteroidaceae	Bacteroides	coprophilus	ADGWto14	-6.67599e-05	7.5564e-05	0.000764249	0.377189	0.892953	Wean
183	Bacteroidetes	Bacteroidia	Bacteroidales	Bacteroidaceae	Bacteroides	coprophilus	Week14BF	0.0016615	0.00449221	0.00011714	0.711564	0.904924	MidTest
1382	Bacteroidetes	Bacteroidia	Bacteroidales	Bacteroidaceae	Bacteroides	coprophilus	ADGWto14	0.075953	0.143079	0.000256738	0.595639	0.909159	OffTest
1382	Bacteroidetes	Bacteroidia	Bacteroidales	Bacteroidaceae	Bacteroides	coprophilus	ADG14to22	-0.0904944	0.211586	0.000132068	0.668963	0.910807	OffTest
183	Bacteroidetes	Bacteroidia	Bacteroidales	Bacteroidaceae	Bacteroides	coprophilus	ADGBto14	-4.67432e-05	6.60018e-05	0.000499769	0.478982	0.920127	Wean
1382	Bacteroidetes	Bacteroidia	Bacteroidales	Bacteroidaceae	Bacteroides	coprophilus	ADGWto14	-0.00481262	0.00926484	0.000250885	0.60356	0.921509	MidTest
1382	Bacteroidetes	Bacteroidia	Bacteroidales	Bacteroidaceae	Bacteroides	coprophilus	ADGBto14	0.0586299	0.124835	0.000204065	0.638697	0.922854	OffTest
1382	Bacteroidetes	Bacteroidia	Bacteroidales	Bacteroidaceae	Bacteroides	coprophilus	ADG14to22	-0.000797336	0.000783363	0.000796534	0.309007	0.923025	Wean
183	Bacteroidetes	Bacteroidia	Bacteroidales	Bacteroidaceae	Bacteroides	coprophilus	Week22LD	-3.6562e-05	7.31797e-05	0.00023821	0.617455	0.93255	Wean
1382	Bacteroidetes	Bacteroidia	Bacteroidales	Bacteroidaceae	Bacteroides	coprophilus	Week22LD	-0.000259521	0.000516455	0.000241998	0.615425	0.93255	Wean
183	Bacteroidetes	Bacteroidia	Bacteroidales	Bacteroidaceae	Bacteroides	coprophilus	ADG14toMKT	-5.67313e-05	9.29548e-05	0.00026698	0.541798	0.942824	Wean
1382	Bacteroidetes	Bacteroidia	Bacteroidales	Bacteroidaceae	Bacteroides	coprophilus	ADG14toMKT	0.0077699	0.0113396	0.000316355	0.493382	0.948273	MidTest
1382	Bacteroidetes	Bacteroidia	Bacteroidales	Bacteroidaceae	Bacteroides	coprophilus	ADG14to22	0.00683298	0.0134024	0.000183267	0.610286	0.954121	MidTest
183	Bacteroidetes	Bacteroidia	Bacteroidales	Bacteroidaceae	Bacteroides	coprophilus	Week14LD	-2.84075e-05	6.85917e-05	0.00017131	0.678853	0.958279	Wean
1382	Bacteroidetes	Bacteroidia	Bacteroidales	Bacteroidaceae	Bacteroides	coprophilus	Week14BF	0.0393421	0.0746773	0.000238651	0.598427	0.964146	OffTest
183	Bacteroidetes	Bacteroidia	Bacteroidales	Bacteroidaceae	Bacteroides	coprophilus	ADG14toMKT	-0.00445989	0.0106655	0.000117852	0.675922	0.96906	MidTest
183	Bacteroidetes	Bacteroidia	Bacteroidales	Bacteroidaceae	Bacteroides	coprophilus	ADGBto14	-0.00168538	0.00760164	4.6407e-05	0.824582	0.971103	MidTest
1382	Bacteroidetes	Bacteroidia	Bacteroidales	Bacteroidaceae	Bacteroides	coprophilus	Week14LD	0.148801	0.129636	0.0012199	0.251306	0.977921	OffTest
1382	Bacteroidetes	Bacteroidia	Bacteroidales	Bacteroidaceae	Bacteroides	coprophilus	ADGBto14	-0.000159635	0.00046589	0.000117532	0.731939	0.978006	Wean
183	Bacteroidetes	Bacteroidia	Bacteroidales	Bacteroidaceae	Bacteroides	coprophilus	Week14LD	-0.00340912	0.00309746	0.00111745	0.271327	0.979818	OffTest
183	Bacteroidetes	Bacteroidia	Bacteroidales	Bacteroidaceae	Bacteroides	coprophilus	Week22BF	-0.000973484	0.00812122	1.09552e-05	0.90461	0.983638	MidTest
1382	Bacteroidetes	Bacteroidia	Bacteroidales	Bacteroidaceae	Bacteroides	coprophilus	ADG14toMKT	0.000146832	0.000655597	3.60613e-05	0.82283	0.984823	Wean
183	Bacteroidetes	Bacteroidia	Bacteroidales	Bacteroidaceae	Bacteroides	coprophilus	ADGBto14	0.000161643	0.0029885	2.70691e-06	0.956875	0.987252	OffTest
183	Bacteroidetes	Bacteroidia	Bacteroidales	Bacteroidaceae	Bacteroides	coprophilus	ADGWto14	-0.000337514	0.00870237	1.39522e-06	0.96907	0.992182	MidTest
183	Bacteroidetes	Bacteroidia	Bacteroidales	Bacteroidaceae	Bacteroides	coprophilus	Week14BF	0.000180976	0.00178367	8.81293e-06	0.919204	0.99346	OffTest
1382	Bacteroidetes	Bacteroidia	Bacteroidales	Bacteroidaceae	Bacteroides	coprophilus	ADGWto14	-4.13414e-05	0.000533492	5.90935e-06	0.938248	0.994657	Wean
1382	Bacteroidetes	Bacteroidia	Bacteroidales	Bacteroidaceae	Bacteroides	coprophilus	Week22LD	-0.00507724	0.00896553	0.000290179	0.571309	0.99523	MidTest
1382	Bacteroidetes	Bacteroidia	Bacteroidales	Bacteroidaceae	Bacteroides	coprophilus	Week14LD	6.98693e-06	0.000483979	2.08956e-07	0.988485	0.996349	Wean
183	Bacteroidetes	Bacteroidia	Bacteroidales	Bacteroidaceae	Bacteroides	coprophilus	Week14LD	0.000861799	0.00790844	1.12612e-05	0.913247	0.996971	MidTest
1382	Bacteroidetes	Bacteroidia	Bacteroidales	Bacteroidaceae	Bacteroides	coprophilus	Week14LD	-0.000852621	0.0084124	9.74849e-06	0.919291	0.996971	MidTest
183	Bacteroidetes	Bacteroidia	Bacteroidales	Bacteroidaceae	Bacteroides	coprophilus	Week22LD	-0.000507715	0.00841974	3.28093e-06	0.951928	0.997418	MidTest
1382	Bacteroidetes	Bacteroidia	Bacteroidales	Bacteroidaceae	Bacteroides	coprophilus	Week22LD	-0.00381166	0.140249	6.71932e-07	0.978323	0.997651	OffTest
1382	Bacteroidetes	Bacteroidia	Bacteroidales	Bacteroidaceae	Bacteroides	coprophilus	Week14BF	6.63012e-05	0.000277764	5.26574e-05	0.811391	0.997981	Wean
183	Bacteroidetes	Bacteroidia	Bacteroidales	Bacteroidaceae	Bacteroides	coprophilus	ADG14to22	3.6016e-06	0.000111133	8.06021e-07	0.974153	0.998704	Wean
1382	Bacteroidetes	Bacteroidia	Bacteroidales	Bacteroidaceae	Bacteroides	coprophilus	Week22BF	2.65671e-05	0.000487633	2.30334e-06	0.956562	0.999365	Wean
183	Bacteroidetes	Bacteroidia	Bacteroidales	Bacteroidaceae	Bacteroides	coprophilus	ADGWto14	-3.73438e-06	0.00342493	1.0831e-09	0.99913	1	OffTest
1105	Bacteroidetes	Bacteroidia	Bacteroidales	Bacteroidaceae	Bacteroides	eggerthii	Week22BF	0.0830185	0.040864	0.00319078	0.0424539	0.254661	MidTest
1105	Bacteroidetes	Bacteroidia	Bacteroidales	Bacteroidaceae	Bacteroides	eggerthii	ADGBto14	-0.00257719	0.00150617	0.00297332	0.0873798	0.545735	Wean
1105	Bacteroidetes	Bacteroidia	Bacteroidales	Bacteroidaceae	Bacteroides	eggerthii	ADG14toMKT	-0.00382624	0.00211776	0.00237681	0.0711105	0.557397	Wean
1105	Bacteroidetes	Bacteroidia	Bacteroidales	Bacteroidaceae	Bacteroides	eggerthii	ADGWto14	-0.00255169	0.00172527	0.00218512	0.139458	0.61882	Wean
1105	Bacteroidetes	Bacteroidia	Bacteroidales	Bacteroidaceae	Bacteroides	eggerthii	Week22LD	-0.0024152	0.00167046	0.00203435	0.148544	0.637148	Wean
1105	Bacteroidetes	Bacteroidia	Bacteroidales	Bacteroidaceae	Bacteroides	eggerthii	Week14BF	0.0250811	0.022687	0.00106903	0.269193	0.704951	MidTest
1105	Bacteroidetes	Bacteroidia	Bacteroidales	Bacteroidaceae	Bacteroides	eggerthii	ADG14to22	-0.00359238	0.00253284	0.00156941	0.156417	0.756232	Wean
1105	Bacteroidetes	Bacteroidia	Bacteroidales	Bacteroidaceae	Bacteroides	eggerthii	Week22BF	-0.00193678	0.00157751	0.00118818	0.219836	0.800439	Wean
1105	Bacteroidetes	Bacteroidia	Bacteroidales	Bacteroidaceae	Bacteroides	eggerthii	ADGBto14	-0.0354294	0.0383095	0.000821305	0.355276	0.832456	MidTest
1105	Bacteroidetes	Bacteroidia	Bacteroidales	Bacteroidaceae	Bacteroides	eggerthii	ADG14to22	-0.0613611	0.0637122	0.000669245	0.335737	0.834774	MidTest
1105	Bacteroidetes	Bacteroidia	Bacteroidales	Bacteroidaceae	Bacteroides	eggerthii	ADGWto14	-0.0323012	0.0438739	0.000511782	0.46176	0.861528	MidTest
1105	Bacteroidetes	Bacteroidia	Bacteroidales	Bacteroidaceae	Bacteroides	eggerthii	ADG14toMKT	-0.0481695	0.0538888	0.000550582	0.37161	0.943203	MidTest
1105	Bacteroidetes	Bacteroidia	Bacteroidales	Bacteroidaceae	Bacteroides	eggerthii	Week14LD	0.000681019	0.0015662	0.000192686	0.663787	0.954289	Wean
1105	Bacteroidetes	Bacteroidia	Bacteroidales	Bacteroidaceae	Bacteroides	eggerthii	Week14BF	-0.000549229	0.000898723	0.000350731	0.541262	0.965725	Wean
1105	Bacteroidetes	Bacteroidia	Bacteroidales	Bacteroidaceae	Bacteroides	eggerthii	Week22LD	-0.00543277	0.0424167	1.50448e-05	0.89811	0.997418	MidTest
1105	Bacteroidetes	Bacteroidia	Bacteroidales	Bacteroidaceae	Bacteroides	eggerthii	Week14LD	0.00252664	0.0399524	3.87654e-06	0.949587	0.999116	MidTest
986	Bacteroidetes	Bacteroidia	Bacteroidales	Bacteroidaceae	Bacteroides	fragilis	Week22BF	0.650515	0.189943	0.00892122	0.000639675	0.0211817	MidTest
996	Bacteroidetes	Bacteroidia	Bacteroidales	Bacteroidaceae	Bacteroides	fragilis	Week22BF	0.650515	0.189943	0.00892122	0.000639675	0.0211817	MidTest
1058	Bacteroidetes	Bacteroidia	Bacteroidales	Bacteroidaceae	Bacteroides	fragilis	Week22BF	0.111241	0.0373131	0.0070087	0.0029419	0.0599078	MidTest
1081	Bacteroidetes	Bacteroidia	Bacteroidales	Bacteroidaceae	Bacteroides	fragilis	Week22BF	0.00507317	0.00173622	0.00656326	0.00355458	0.0677494	MidTest
1058	Bacteroidetes	Bacteroidia	Bacteroidales	Bacteroidaceae	Bacteroides	fragilis	ADG14toMKT	-0.00598973	0.00271064	0.00329291	0.0273474	0.128328	OffTest
175	Bacteroidetes	Bacteroidia	Bacteroidales	Bacteroidaceae	Bacteroides	fragilis	ADG14toMKT	-0.136381	0.0630581	0.00318235	0.0307891	0.137458	OffTest
1081	Bacteroidetes	Bacteroidia	Bacteroidales	Bacteroidaceae	Bacteroides	fragilis	ADG14toMKT	-0.000312751	0.000145702	0.00310136	0.0320686	0.141054	OffTest
986	Bacteroidetes	Bacteroidia	Bacteroidales	Bacteroidaceae	Bacteroides	fragilis	ADG14toMKT	-0.0268767	0.0151634	0.00212043	0.0766131	0.234653	OffTest
1017	Bacteroidetes	Bacteroidia	Bacteroidales	Bacteroidaceae	Bacteroides	fragilis	ADG14toMKT	-0.0378688	0.0223009	0.00195196	0.0897942	0.256559	OffTest
996	Bacteroidetes	Bacteroidia	Bacteroidales	Bacteroidaceae	Bacteroides	fragilis	ADG14toMKT	-0.0977469	0.0607712	0.0017439	0.108047	0.289831	OffTest
1081	Bacteroidetes	Bacteroidia	Bacteroidales	Bacteroidaceae	Bacteroides	fragilis	ADG14to22	0.00681663	0.0027192	0.00454938	0.0123365	0.291613	MidTest
1019	Bacteroidetes	Bacteroidia	Bacteroidales	Bacteroidaceae	Bacteroides	fragilis	ADG14toMKT	-0.0359595	0.023409	0.0016096	0.124814	0.313374	OffTest
986	Bacteroidetes	Bacteroidia	Bacteroidales	Bacteroidaceae	Bacteroides	fragilis	Week14LD	0.00277902	0.00133034	0.00450189	0.0369693	0.354542	Wean
1058	Bacteroidetes	Bacteroidia	Bacteroidales	Bacteroidaceae	Bacteroides	fragilis	ADG14to22	0.122439	0.0591049	0.00325987	0.0385562	0.490334	MidTest
987	Bacteroidetes	Bacteroidia	Bacteroidales	Bacteroidaceae	Bacteroides	fragilis	ADG14toMKT	-0.0919801	0.0889389	0.000724459	0.30129	0.530355	OffTest
1017	Bacteroidetes	Bacteroidia	Bacteroidales	Bacteroidaceae	Bacteroides	fragilis	ADG14to22	-0.0324021	0.0266979	0.00107047	0.225157	0.645329	OffTest
987	Bacteroidetes	Bacteroidia	Bacteroidales	Bacteroidaceae	Bacteroides	fragilis	Week22BF	-0.0809595	0.0673701	0.00109504	0.229752	0.653375	OffTest
175	Bacteroidetes	Bacteroidia	Bacteroidales	Bacteroidaceae	Bacteroides	fragilis	ADG14to22	-0.0902077	0.0755367	0.00104292	0.232668	0.654463	OffTest
987	Bacteroidetes	Bacteroidia	Bacteroidales	Bacteroidaceae	Bacteroides	fragilis	ADG14to22	-0.118455	0.106327	0.000900023	0.265515	0.689922	OffTest
175	Bacteroidetes	Bacteroidia	Bacteroidales	Bacteroidaceae	Bacteroides	fragilis	Week14BF	0.046526	0.0266492	0.00265247	0.0811348	0.6901	OffTest
986	Bacteroidetes	Bacteroidia	Bacteroidales	Bacteroidaceae	Bacteroides	fragilis	ADG14to22	-0.0198073	0.0181522	0.000862671	0.27545	0.694562	OffTest
986	Bacteroidetes	Bacteroidia	Bacteroidales	Bacteroidaceae	Bacteroides	fragilis	Week22LD	0.00168319	0.00142051	0.00138632	0.236336	0.715459	Wean
1081	Bacteroidetes	Bacteroidia	Bacteroidales	Bacteroidaceae	Bacteroides	fragilis	ADG14toMKT	0.00429172	0.0022997	0.00240743	0.0622984	0.742602	MidTest
1017	Bacteroidetes	Bacteroidia	Bacteroidales	Bacteroidaceae	Bacteroides	fragilis	Week14BF	0.109983	0.106363	0.000936059	0.301367	0.742835	MidTest
1019	Bacteroidetes	Bacteroidia	Bacteroidales	Bacteroidaceae	Bacteroides	fragilis	Week14BF	0.000493022	0.000337749	0.00198888	0.144684	0.753471	Wean
1058	Bacteroidetes	Bacteroidia	Bacteroidales	Bacteroidaceae	Bacteroides	fragilis	ADG14to22	-0.00302684	0.00324675	0.00062989	0.351422	0.754279	OffTest
1017	Bacteroidetes	Bacteroidia	Bacteroidales	Bacteroidaceae	Bacteroides	fragilis	ADGBto14	-0.0193389	0.0157223	0.00140368	0.218969	0.759467	OffTest
1081	Bacteroidetes	Bacteroidia	Bacteroidales	Bacteroidaceae	Bacteroides	fragilis	ADG14to22	-0.000157936	0.000174506	0.000592433	0.365656	0.762545	OffTest
986	Bacteroidetes	Bacteroidia	Bacteroidales	Bacteroidaceae	Bacteroides	fragilis	ADGBto14	-0.0128157	0.0107057	0.0013294	0.231545	0.766479	OffTest
996	Bacteroidetes	Bacteroidia	Bacteroidales	Bacteroidaceae	Bacteroides	fragilis	ADG14to22	-0.0628803	0.0727136	0.000540589	0.387371	0.776579	OffTest
996	Bacteroidetes	Bacteroidia	Bacteroidales	Bacteroidaceae	Bacteroides	fragilis	ADGBto14	-0.0454098	0.0429167	0.0010378	0.290263	0.786291	OffTest
986	Bacteroidetes	Bacteroidia	Bacteroidales	Bacteroidaceae	Bacteroides	fragilis	ADG14to22	0.366633	0.29572	0.00108799	0.215353	0.789027	MidTest
996	Bacteroidetes	Bacteroidia	Bacteroidales	Bacteroidaceae	Bacteroides	fragilis	ADG14to22	0.366633	0.29572	0.00108799	0.215353	0.789027	MidTest
1058	Bacteroidetes	Bacteroidia	Bacteroidales	Bacteroidaceae	Bacteroides	fragilis	Week14LD	0.000212571	0.000169091	0.00164258	0.209002	0.79222	Wean
1081	Bacteroidetes	Bacteroidia	Bacteroidales	Bacteroidaceae	Bacteroides	fragilis	Week14LD	1.37241e-05	1.10133e-05	0.00162108	0.21301	0.802216	Wean
175	Bacteroidetes	Bacteroidia	Bacteroidales	Bacteroidaceae	Bacteroides	fragilis	Week22BF	0.0351489	0.0478474	0.000412419	0.462747	0.805283	OffTest
1017	Bacteroidetes	Bacteroidia	Bacteroidales	Bacteroidaceae	Bacteroides	fragilis	ADGBto14	0.177315	0.179351	0.000936757	0.323069	0.810844	MidTest
987	Bacteroidetes	Bacteroidia	Bacteroidales	Bacteroidaceae	Bacteroides	fragilis	Week14LD	0.00551481	0.00452045	0.00152398	0.22277	0.813811	Wean
1017	Bacteroidetes	Bacteroidia	Bacteroidales	Bacteroidaceae	Bacteroides	fragilis	ADGWto14	-0.0179119	0.0180287	0.000902738	0.320689	0.815634	OffTest
986	Bacteroidetes	Bacteroidia	Bacteroidales	Bacteroidaceae	Bacteroides	fragilis	ADGWto14	-0.0119598	0.012274	0.00086794	0.330086	0.819379	OffTest
175	Bacteroidetes	Bacteroidia	Bacteroidales	Bacteroidaceae	Bacteroides	fragilis	ADGWto14	0.0493024	0.0510612	0.000859705	0.334493	0.821029	OffTest
175	Bacteroidetes	Bacteroidia	Bacteroidales	Bacteroidaceae	Bacteroides	fragilis	ADGBto14	0.0426988	0.0445435	0.00086015	0.337992	0.822288	OffTest
986	Bacteroidetes	Bacteroidia	Bacteroidales	Bacteroidaceae	Bacteroides	fragilis	Week14BF	0.068672	0.105528	0.000364935	0.51536	0.833057	MidTest
996	Bacteroidetes	Bacteroidia	Bacteroidales	Bacteroidaceae	Bacteroides	fragilis	Week14BF	0.068672	0.105528	0.000364935	0.51536	0.833057	MidTest
175	Bacteroidetes	Bacteroidia	Bacteroidales	Bacteroidaceae	Bacteroides	fragilis	Week14LD	0.00363772	0.00312968	0.0013976	0.245384	0.837235	Wean
996	Bacteroidetes	Bacteroidia	Bacteroidales	Bacteroidaceae	Bacteroides	fragilis	ADGWto14	-0.0444687	0.0491961	0.000746094	0.366257	0.83914	OffTest
1017	Bacteroidetes	Bacteroidia	Bacteroidales	Bacteroidaceae	Bacteroides	fragilis	ADGWto14	0.165651	0.205395	0.00061291	0.420142	0.843187	MidTest
1017	Bacteroidetes	Bacteroidia	Bacteroidales	Bacteroidaceae	Bacteroides	fragilis	Week14LD	0.00438436	0.00387665	0.00131467	0.258346	0.848426	Wean
986	Bacteroidetes	Bacteroidia	Bacteroidales	Bacteroidaceae	Bacteroides	fragilis	ADGWto14	0.157163	0.204497	0.000551706	0.442348	0.853099	MidTest
996	Bacteroidetes	Bacteroidia	Bacteroidales	Bacteroidaceae	Bacteroides	fragilis	ADGWto14	0.157163	0.204497	0.000551706	0.442348	0.853099	MidTest
996	Bacteroidetes	Bacteroidia	Bacteroidales	Bacteroidaceae	Bacteroides	fragilis	Week14LD	0.00492918	0.00447218	0.00124	0.270651	0.854067	Wean
1019	Bacteroidetes	Bacteroidia	Bacteroidales	Bacteroidaceae	Bacteroides	fragilis	Week22BF	0.0217639	0.0373488	0.000259537	0.56021	0.855108	MidTest
175	Bacteroidetes	Bacteroidia	Bacteroidales	Bacteroidaceae	Bacteroides	fragilis	Week22BF	0.00322592	0.00315326	0.000837954	0.30654	0.858143	Wean
986	Bacteroidetes	Bacteroidia	Bacteroidales	Bacteroidaceae	Bacteroides	fragilis	Week22BF	0.00132992	0.00134135	0.000786055	0.321696	0.858143	Wean
1081	Bacteroidetes	Bacteroidia	Bacteroidales	Bacteroidaceae	Bacteroides	fragilis	Week22BF	1.05963e-05	1.10897e-05	0.000736773	0.339552	0.858143	Wean
986	Bacteroidetes	Bacteroidia	Bacteroidales	Bacteroidaceae	Bacteroides	fragilis	ADGBto14	0.127356	0.178649	0.000483253	0.476083	0.864243	MidTest
996	Bacteroidetes	Bacteroidia	Bacteroidales	Bacteroidaceae	Bacteroides	fragilis	ADGBto14	0.127356	0.178649	0.000483253	0.476083	0.864243	MidTest
1017	Bacteroidetes	Bacteroidia	Bacteroidales	Bacteroidaceae	Bacteroides	fragilis	Week22BF	0.102956	0.191695	0.000223467	0.591327	0.865873	MidTest
1081	Bacteroidetes	Bacteroidia	Bacteroidales	Bacteroidaceae	Bacteroides	fragilis	Week14BF	0.000520279	0.000967754	0.000253384	0.59096	0.867286	MidTest
996	Bacteroidetes	Bacteroidia	Bacteroidales	Bacteroidaceae	Bacteroides	fragilis	Week22BF	-0.0248441	0.0460868	0.000219802	0.589955	0.871108	OffTest
1017	Bacteroidetes	Bacteroidia	Bacteroidales	Bacteroidaceae	Bacteroides	fragilis	Week22BF	-0.00905123	0.0169001	0.000217567	0.59237	0.871108	OffTest
1058	Bacteroidetes	Bacteroidia	Bacteroidales	Bacteroidaceae	Bacteroides	fragilis	Week14BF	0.0104008	0.0209388	0.000224902	0.619489	0.875453	MidTest
987	Bacteroidetes	Bacteroidia	Bacteroidales	Bacteroidaceae	Bacteroides	fragilis	ADGBto14	-0.0465621	0.062786	0.000511906	0.458499	0.876875	OffTest
1019	Bacteroidetes	Bacteroidia	Bacteroidales	Bacteroidaceae	Bacteroides	fragilis	ADG14to22	-0.0152496	0.0280188	0.000216835	0.58638	0.877284	OffTest
1058	Bacteroidetes	Bacteroidia	Bacteroidales	Bacteroidaceae	Bacteroides	fragilis	Week22BF	0.000141092	0.000170187	0.000551713	0.407283	0.887552	Wean
1081	Bacteroidetes	Bacteroidia	Bacteroidales	Bacteroidaceae	Bacteroides	fragilis	Week14BF	5.73503e-05	6.16001e-05	0.000746867	0.352071	0.895374	OffTest
1017	Bacteroidetes	Bacteroidia	Bacteroidales	Bacteroidaceae	Bacteroides	fragilis	Week22BF	0.00292288	0.00390174	0.000445465	0.453963	0.903626	Wean
987	Bacteroidetes	Bacteroidia	Bacteroidales	Bacteroidaceae	Bacteroides	fragilis	Week14BF	-0.0325436	0.0375502	0.000649491	0.386327	0.908617	OffTest
1058	Bacteroidetes	Bacteroidia	Bacteroidales	Bacteroidaceae	Bacteroides	fragilis	Week14BF	0.000967995	0.00114619	0.000615925	0.398572	0.908662	OffTest
1081	Bacteroidetes	Bacteroidia	Bacteroidales	Bacteroidaceae	Bacteroides	fragilis	Week22BF	4.36158e-05	0.000110679	0.000117683	0.693608	0.914562	OffTest
986	Bacteroidetes	Bacteroidia	Bacteroidales	Bacteroidaceae	Bacteroides	fragilis	ADG14toMKT	0.26395	0.250325	0.000752807	0.291947	0.914593	MidTest
996	Bacteroidetes	Bacteroidia	Bacteroidales	Bacteroidaceae	Bacteroides	fragilis	ADG14toMKT	0.26395	0.250325	0.000752807	0.291947	0.914593	MidTest
1058	Bacteroidetes	Bacteroidia	Bacteroidales	Bacteroidaceae	Bacteroides	fragilis	ADG14toMKT	0.0675403	0.0499146	0.00132423	0.176316	0.914593	MidTest
986	Bacteroidetes	Bacteroidia	Bacteroidales	Bacteroidaceae	Bacteroides	fragilis	ADG14to22	0.00225361	0.00216101	0.000866584	0.297273	0.9203	Wean
987	Bacteroidetes	Bacteroidia	Bacteroidales	Bacteroidaceae	Bacteroides	fragilis	ADGBto14	-0.00301808	0.00435229	0.000491811	0.488194	0.921348	Wean
987	Bacteroidetes	Bacteroidia	Bacteroidales	Bacteroidaceae	Bacteroides	fragilis	ADGWto14	-0.0344591	0.0719734	0.000210186	0.6322	0.921463	OffTest
996	Bacteroidetes	Bacteroidia	Bacteroidales	Bacteroidaceae	Bacteroides	fragilis	ADG14to22	0.00713973	0.00724954	0.000761507	0.32494	0.924375	Wean
1019	Bacteroidetes	Bacteroidia	Bacteroidales	Bacteroidaceae	Bacteroides	fragilis	Week22BF	0.000341835	0.000592277	0.000260473	0.563968	0.927534	Wean
986	Bacteroidetes	Bacteroidia	Bacteroidales	Bacteroidaceae	Bacteroides	fragilis	ADG14toMKT	0.00151234	0.00180792	0.000520987	0.403072	0.927846	Wean
1058	Bacteroidetes	Bacteroidia	Bacteroidales	Bacteroidaceae	Bacteroides	fragilis	Week22LD	8.2415e-05	0.000180312	0.000207261	0.647723	0.934165	Wean
1019	Bacteroidetes	Bacteroidia	Bacteroidales	Bacteroidaceae	Bacteroides	fragilis	Week22BF	0.0053382	0.0177579	6.92069e-05	0.763773	0.941064	OffTest
987	Bacteroidetes	Bacteroidia	Bacteroidales	Bacteroidaceae	Bacteroides	fragilis	ADGWto14	-0.00285025	0.00498394	0.000328832	0.567529	0.942572	Wean
1017	Bacteroidetes	Bacteroidia	Bacteroidales	Bacteroidaceae	Bacteroides	fragilis	ADG14toMKT	-0.00323758	0.00526377	0.000280131	0.538653	0.942824	Wean
1058	Bacteroidetes	Bacteroidia	Bacteroidales	Bacteroidaceae	Bacteroides	fragilis	Week22BF	0.000528972	0.00205955	5.01073e-05	0.797355	0.947241	OffTest
987	Bacteroidetes	Bacteroidia	Bacteroidales	Bacteroidaceae	Bacteroides	fragilis	Week22BF	0.00223325	0.00455571	0.000190539	0.624095	0.94748	Wean
1081	Bacteroidetes	Bacteroidia	Bacteroidales	Bacteroidaceae	Bacteroides	fragilis	ADGBto14	-5.64333e-06	1.05992e-05	0.000295342	0.594548	0.948902	Wean
986	Bacteroidetes	Bacteroidia	Bacteroidales	Bacteroidaceae	Bacteroides	fragilis	ADGWto14	0.000800697	0.00146801	0.000301881	0.585583	0.950719	Wean
1019	Bacteroidetes	Bacteroidia	Bacteroidales	Bacteroidaceae	Bacteroides	fragilis	ADGBto14	-0.00442706	0.0165432	6.72697e-05	0.789056	0.951019	OffTest
1058	Bacteroidetes	Bacteroidia	Bacteroidales	Bacteroidaceae	Bacteroides	fragilis	ADGBto14	-0.000522478	0.00191913	6.90876e-05	0.785486	0.951019	OffTest
1019	Bacteroidetes	Bacteroidia	Bacteroidales	Bacteroidaceae	Bacteroides	fragilis	Week14BF	0.00377261	0.0206886	2.86256e-05	0.855343	0.951888	MidTest
1058	Bacteroidetes	Bacteroidia	Bacteroidales	Bacteroidaceae	Bacteroides	fragilis	ADGBto14	0.0118444	0.0350844	0.000112295	0.73574	0.955048	MidTest
996	Bacteroidetes	Bacteroidia	Bacteroidales	Bacteroidaceae	Bacteroides	fragilis	ADG14toMKT	0.00271611	0.00606685	0.000147124	0.654471	0.956105	Wean
1019	Bacteroidetes	Bacteroidia	Bacteroidales	Bacteroidaceae	Bacteroides	fragilis	ADG14toMKT	-0.000372203	0.000798097	0.000158277	0.641059	0.956105	Wean
1081	Bacteroidetes	Bacteroidia	Bacteroidales	Bacteroidaceae	Bacteroides	fragilis	ADGBto14	0.000500469	0.00163168	9.027e-05	0.759119	0.957389	MidTest
1019	Bacteroidetes	Bacteroidia	Bacteroidales	Bacteroidaceae	Bacteroides	fragilis	Week14LD	0.000244012	0.000588316	0.000174086	0.678406	0.958279	Wean
1019	Bacteroidetes	Bacteroidia	Bacteroidales	Bacteroidaceae	Bacteroides	fragilis	Week22LD	0.000209364	0.000627434	0.00010758	0.738691	0.958289	Wean
1017	Bacteroidetes	Bacteroidia	Bacteroidales	Bacteroidaceae	Bacteroides	fragilis	ADG14to22	0.13178	0.299964	0.00014056	0.660523	0.958394	MidTest
1081	Bacteroidetes	Bacteroidia	Bacteroidales	Bacteroidaceae	Bacteroides	fragilis	Week14BF	4.46368e-06	6.33149e-06	0.000479908	0.480979	0.958583	Wean
1019	Bacteroidetes	Bacteroidia	Bacteroidales	Bacteroidaceae	Bacteroides	fragilis	Week14LD	0.0235216	0.03641	0.000397623	0.518412	0.960351	MidTest
1081	Bacteroidetes	Bacteroidia	Bacteroidales	Bacteroidaceae	Bacteroides	fragilis	Week22LD	3.49202e-06	1.17515e-05	8.80999e-05	0.766411	0.960831	Wean
1017	Bacteroidetes	Bacteroidia	Bacteroidales	Bacteroidaceae	Bacteroides	fragilis	Week22LD	-0.0011199	0.0041339	7.20024e-05	0.78652	0.964103	Wean
1019	Bacteroidetes	Bacteroidia	Bacteroidales	Bacteroidaceae	Bacteroides	fragilis	Week14BF	0.00481855	0.00989134	0.000206985	0.626258	0.964146	OffTest
1017	Bacteroidetes	Bacteroidia	Bacteroidales	Bacteroidaceae	Bacteroides	fragilis	Week14BF	0.00146481	0.00222963	0.000410675	0.511353	0.964626	Wean
1058	Bacteroidetes	Bacteroidia	Bacteroidales	Bacteroidaceae	Bacteroides	fragilis	Week14BF	6.05783e-05	9.72798e-05	0.000373326	0.533611	0.964626	Wean
1081	Bacteroidetes	Bacteroidia	Bacteroidales	Bacteroidaceae	Bacteroides	fragilis	ADGWto14	0.000586189	0.00186843	9.28401e-05	0.753787	0.964952	MidTest
1058	Bacteroidetes	Bacteroidia	Bacteroidales	Bacteroidaceae	Bacteroides	fragilis	ADGBto14	-7.44026e-05	0.000162647	0.000216827	0.64745	0.965399	Wean
986	Bacteroidetes	Bacteroidia	Bacteroidales	Bacteroidaceae	Bacteroides	fragilis	Week14BF	0.000472572	0.000765992	0.00036432	0.537417	0.965725	Wean
1058	Bacteroidetes	Bacteroidia	Bacteroidales	Bacteroidaceae	Bacteroides	fragilis	ADGWto14	0.0102286	0.0402044	6.27828e-05	0.799228	0.96785	MidTest
986	Bacteroidetes	Bacteroidia	Bacteroidales	Bacteroidaceae	Bacteroides	fragilis	Week22BF	-0.00209277	0.0115023	2.50833e-05	0.855663	0.968206	OffTest
175	Bacteroidetes	Bacteroidia	Bacteroidales	Bacteroidaceae	Bacteroides	fragilis	ADG14to22	0.00192927	0.00507139	0.000115067	0.703715	0.969043	Wean
987	Bacteroidetes	Bacteroidia	Bacteroidales	Bacteroidaceae	Bacteroides	fragilis	ADG14toMKT	0.00184771	0.00613069	6.68507e-05	0.763183	0.969884	Wean
1081	Bacteroidetes	Bacteroidia	Bacteroidales	Bacteroidaceae	Bacteroides	fragilis	ADGBto14	-1.72478e-05	0.000103136	2.60089e-05	0.867219	0.970167	OffTest
987	Bacteroidetes	Bacteroidia	Bacteroidales	Bacteroidaceae	Bacteroides	fragilis	Week22LD	-0.0578743	0.0705245	0.000616118	0.412049	0.970447	OffTest
996	Bacteroidetes	Bacteroidia	Bacteroidales	Bacteroidaceae	Bacteroides	fragilis	Week22LD	0.00086311	0.00477273	3.19145e-05	0.856529	0.972334	Wean
986	Bacteroidetes	Bacteroidia	Bacteroidales	Bacteroidaceae	Bacteroides	fragilis	ADGBto14	0.000504057	0.00128216	0.000159584	0.694307	0.973357	Wean
175	Bacteroidetes	Bacteroidia	Bacteroidales	Bacteroidaceae	Bacteroides	fragilis	ADG14toMKT	0.00122494	0.00424298	6.19256e-05	0.772875	0.974422	Wean
175	Bacteroidetes	Bacteroidia	Bacteroidales	Bacteroidaceae	Bacteroides	fragilis	Week22LD	-0.0332509	0.0500428	0.000406365	0.506552	0.974594	OffTest
996	Bacteroidetes	Bacteroidia	Bacteroidales	Bacteroidaceae	Bacteroides	fragilis	Week22LD	-0.0372949	0.0482237	0.000545358	0.439479	0.974594	OffTest
1081	Bacteroidetes	Bacteroidia	Bacteroidales	Bacteroidaceae	Bacteroides	fragilis	ADG14to22	5.57384e-06	1.78716e-05	7.82683e-05	0.755196	0.974927	Wean
1019	Bacteroidetes	Bacteroidia	Bacteroidales	Bacteroidaceae	Bacteroides	fragilis	ADGWto14	-0.00223656	0.0189618	1.28713e-05	0.906129	0.975745	OffTest
1017	Bacteroidetes	Bacteroidia	Bacteroidales	Bacteroidaceae	Bacteroides	fragilis	Week14LD	0.0743012	0.187368	0.000152655	0.69178	0.976529	MidTest
987	Bacteroidetes	Bacteroidia	Bacteroidales	Bacteroidaceae	Bacteroides	fragilis	ADG14to22	0.0021629	0.00732836	6.86169e-05	0.767949	0.976631	Wean
1019	Bacteroidetes	Bacteroidia	Bacteroidales	Bacteroidaceae	Bacteroides	fragilis	ADG14to22	-0.00028847	0.000954293	7.12168e-05	0.762497	0.976631	Wean
1017	Bacteroidetes	Bacteroidia	Bacteroidales	Bacteroidaceae	Bacteroides	fragilis	Week14BF	-0.00274222	0.00943396	7.33039e-05	0.771359	0.977984	OffTest
1081	Bacteroidetes	Bacteroidia	Bacteroidales	Bacteroidaceae	Bacteroides	fragilis	ADGWto14	-4.17104e-06	1.21375e-05	0.000120952	0.731184	0.979724	Wean
175	Bacteroidetes	Bacteroidia	Bacteroidales	Bacteroidaceae	Bacteroides	fragilis	Week14LD	0.0496845	0.0463262	0.00108085	0.283752	0.979818	OffTest
996	Bacteroidetes	Bacteroidia	Bacteroidales	Bacteroidaceae	Bacteroides	fragilis	ADGBto14	-0.00107692	0.00430508	6.37757e-05	0.802523	0.980168	Wean
996	Bacteroidetes	Bacteroidia	Bacteroidales	Bacteroidaceae	Bacteroides	fragilis	Week14BF	-0.00596051	0.0256748	4.64407e-05	0.816465	0.980299	OffTest
986	Bacteroidetes	Bacteroidia	Bacteroidales	Bacteroidaceae	Bacteroides	fragilis	Week14BF	0.00140879	0.00641272	4.17236e-05	0.826159	0.982057	OffTest
1019	Bacteroidetes	Bacteroidia	Bacteroidales	Bacteroidaceae	Bacteroides	fragilis	ADGBto14	0.00449289	0.0349637	1.56316e-05	0.897777	0.982466	MidTest
175	Bacteroidetes	Bacteroidia	Bacteroidales	Bacteroidaceae	Bacteroides	fragilis	ADGWto14	0.000902716	0.00345153	6.95209e-05	0.793731	0.982617	Wean
1058	Bacteroidetes	Bacteroidia	Bacteroidales	Bacteroidaceae	Bacteroides	fragilis	ADGWto14	-5.26595e-05	0.00018625	8.14256e-05	0.777439	0.982617	Wean
1017	Bacteroidetes	Bacteroidia	Bacteroidales	Bacteroidaceae	Bacteroides	fragilis	ADG14to22	-0.00156452	0.00629458	4.90011e-05	0.803761	0.983906	Wean
1081	Bacteroidetes	Bacteroidia	Bacteroidales	Bacteroidaceae	Bacteroides	fragilis	ADGWto14	7.13192e-06	0.000118206	3.33379e-06	0.951901	0.984519	OffTest
987	Bacteroidetes	Bacteroidia	Bacteroidales	Bacteroidaceae	Bacteroides	fragilis	Week14LD	0.0135815	0.0652458	4.04209e-05	0.835146	0.984901	OffTest
996	Bacteroidetes	Bacteroidia	Bacteroidales	Bacteroidaceae	Bacteroides	fragilis	Week14LD	0.0153157	0.0445992	0.000109565	0.731363	0.984901	OffTest
1017	Bacteroidetes	Bacteroidia	Bacteroidales	Bacteroidaceae	Bacteroides	fragilis	Week14LD	-0.00612238	0.0163814	0.000130566	0.708675	0.984901	OffTest
1058	Bacteroidetes	Bacteroidia	Bacteroidales	Bacteroidaceae	Bacteroides	fragilis	ADG14to22	4.52107e-05	0.000274642	2.17491e-05	0.86928	0.985592	Wean
1058	Bacteroidetes	Bacteroidia	Bacteroidales	Bacteroidaceae	Bacteroides	fragilis	Week14LD	0.000326999	0.00199204	2.51154e-05	0.869643	0.985646	OffTest
1019	Bacteroidetes	Bacteroidia	Bacteroidales	Bacteroidaceae	Bacteroides	fragilis	ADGWto14	0.00355302	0.0400289	7.32856e-06	0.929289	0.985673	MidTest
1017	Bacteroidetes	Bacteroidia	Bacteroidales	Bacteroidaceae	Bacteroides	fragilis	Week22LD	-0.00778173	0.0176698	0.000177062	0.659742	0.986743	OffTest
1058	Bacteroidetes	Bacteroidia	Bacteroidales	Bacteroidaceae	Bacteroides	fragilis	Week22LD	-0.000821484	0.00215587	0.000133055	0.703249	0.987034	OffTest
1017	Bacteroidetes	Bacteroidia	Bacteroidales	Bacteroidaceae	Bacteroides	fragilis	ADGWto14	0.000919053	0.0042698	4.6663e-05	0.829621	0.987312	Wean
1019	Bacteroidetes	Bacteroidia	Bacteroidales	Bacteroidaceae	Bacteroides	fragilis	ADG14toMKT	-0.00990683	0.04916	2.75628e-05	0.840331	0.987503	MidTest
1017	Bacteroidetes	Bacteroidia	Bacteroidales	Bacteroidaceae	Bacteroides	fragilis	ADG14toMKT	0.0285423	0.253309	8.80271e-06	0.910308	0.988883	MidTest
175	Bacteroidetes	Bacteroidia	Bacteroidales	Bacteroidaceae	Bacteroides	fragilis	Week22LD	0.00024652	0.00334183	5.38784e-06	0.94121	0.989232	Wean
1058	Bacteroidetes	Bacteroidia	Bacteroidales	Bacteroidaceae	Bacteroides	fragilis	ADGWto14	-9.08533e-05	0.00219957	1.56609e-06	0.967061	0.989835	OffTest
986	Bacteroidetes	Bacteroidia	Bacteroidales	Bacteroidaceae	Bacteroides	fragilis	Week22LD	-0.00323491	0.0120333	6.59877e-05	0.788113	0.99001	OffTest
1081	Bacteroidetes	Bacteroidia	Bacteroidales	Bacteroidaceae	Bacteroides	fragilis	Week22LD	-3.90842e-05	0.000115857	0.000104046	0.735924	0.99001	OffTest
987	Bacteroidetes	Bacteroidia	Bacteroidales	Bacteroidaceae	Bacteroides	fragilis	Week22LD	-0.000236492	0.00482618	2.35254e-06	0.960928	0.990209	Wean
1017	Bacteroidetes	Bacteroidia	Bacteroidales	Bacteroidaceae	Bacteroides	fragilis	ADGBto14	0.000830042	0.00372895	5.07715e-05	0.823898	0.990578	Wean
986	Bacteroidetes	Bacteroidia	Bacteroidales	Bacteroidaceae	Bacteroides	fragilis	Week14LD	-0.00131814	0.011138	1.30519e-05	0.905817	0.991737	OffTest
996	Bacteroidetes	Bacteroidia	Bacteroidales	Bacteroidaceae	Bacteroides	fragilis	ADGWto14	-0.000424951	0.00492963	7.44452e-06	0.931322	0.992524	Wean
1081	Bacteroidetes	Bacteroidia	Bacteroidales	Bacteroidaceae	Bacteroides	fragilis	ADG14toMKT	1.43156e-06	1.49496e-05	6.89246e-06	0.923732	0.993983	Wean
1019	Bacteroidetes	Bacteroidia	Bacteroidales	Bacteroidaceae	Bacteroides	fragilis	Week22LD	0.00163653	0.0185844	7.16154e-06	0.929847	0.995049	OffTest
1019	Bacteroidetes	Bacteroidia	Bacteroidales	Bacteroidaceae	Bacteroides	fragilis	ADG14to22	-0.00292894	0.0581486	1.80467e-06	0.959838	0.995068	MidTest
1017	Bacteroidetes	Bacteroidia	Bacteroidales	Bacteroidaceae	Bacteroides	fragilis	Week22LD	0.199027	0.198571	0.000919455	0.316436	0.99523	MidTest
1019	Bacteroidetes	Bacteroidia	Bacteroidales	Bacteroidaceae	Bacteroides	fragilis	ADGWto14	6.03756e-06	0.000648089	8.60898e-08	0.992569	0.995658	Wean
1081	Bacteroidetes	Bacteroidia	Bacteroidales	Bacteroidaceae	Bacteroides	fragilis	Week14LD	1.07548e-05	0.000107064	9.38516e-06	0.920005	0.996057	OffTest
986	Bacteroidetes	Bacteroidia	Bacteroidales	Bacteroidaceae	Bacteroides	fragilis	Week14LD	0.0173929	0.185731	8.36498e-06	0.92541	0.996971	MidTest
996	Bacteroidetes	Bacteroidia	Bacteroidales	Bacteroidaceae	Bacteroides	fragilis	Week14LD	0.0173929	0.185731	8.36498e-06	0.92541	0.996971	MidTest
1058	Bacteroidetes	Bacteroidia	Bacteroidales	Bacteroidaceae	Bacteroides	fragilis	Week14LD	-0.00466491	0.0368918	1.61661e-05	0.899402	0.996971	MidTest
1081	Bacteroidetes	Bacteroidia	Bacteroidales	Bacteroidaceae	Bacteroides	fragilis	Week14LD	-0.000188522	0.00170418	1.18877e-05	0.911937	0.996971	MidTest
986	Bacteroidetes	Bacteroidia	Bacteroidales	Bacteroidaceae	Bacteroides	fragilis	Week22LD	-0.0637473	0.197953	9.43256e-05	0.747493	0.997418	MidTest
996	Bacteroidetes	Bacteroidia	Bacteroidales	Bacteroidaceae	Bacteroides	fragilis	Week22LD	-0.0637473	0.197953	9.43256e-05	0.747493	0.997418	MidTest
1019	Bacteroidetes	Bacteroidia	Bacteroidales	Bacteroidaceae	Bacteroides	fragilis	Week22LD	0.00510485	0.0387234	1.57213e-05	0.895146	0.997418	MidTest
1058	Bacteroidetes	Bacteroidia	Bacteroidales	Bacteroidaceae	Bacteroides	fragilis	Week22LD	0.0154252	0.038768	0.000148377	0.690798	0.997418	MidTest
1058	Bacteroidetes	Bacteroidia	Bacteroidales	Bacteroidaceae	Bacteroides	fragilis	ADG14toMKT	3.01546e-06	0.000229703	1.29165e-07	0.989529	0.997684	Wean
175	Bacteroidetes	Bacteroidia	Bacteroidales	Bacteroidaceae	Bacteroides	fragilis	Week14BF	0.000744267	0.00179761	0.000163726	0.678942	0.997981	Wean
987	Bacteroidetes	Bacteroidia	Bacteroidales	Bacteroidaceae	Bacteroides	fragilis	Week14BF	-0.000332544	0.00259746	1.55079e-05	0.898154	0.997981	Wean
996	Bacteroidetes	Bacteroidia	Bacteroidales	Bacteroidaceae	Bacteroides	fragilis	Week14BF	-0.000164853	0.00257041	3.8815e-06	0.948876	0.997981	Wean
175	Bacteroidetes	Bacteroidia	Bacteroidales	Bacteroidaceae	Bacteroides	fragilis	ADGBto14	0.000331373	0.00301442	1.24962e-05	0.912488	0.998299	Wean
1019	Bacteroidetes	Bacteroidia	Bacteroidales	Bacteroidaceae	Bacteroides	fragilis	ADGBto14	-3.13617e-05	0.000565996	3.09854e-06	0.955823	0.998299	Wean
1081	Bacteroidetes	Bacteroidia	Bacteroidales	Bacteroidaceae	Bacteroides	fragilis	Week22LD	7.81184e-05	0.00180637	1.71342e-06	0.965514	0.998366	MidTest
996	Bacteroidetes	Bacteroidia	Bacteroidales	Bacteroidaceae	Bacteroides	fragilis	Week22BF	0.000284421	0.00450587	3.14763e-06	0.949682	0.999365	Wean
1019	Bacteroidetes	Bacteroidia	Bacteroidales	Bacteroidaceae	Bacteroides	fragilis	Week14LD	5.60711e-06	0.0171847	1.0015e-10	0.99974	1	OffTest
154	Bacteroidetes	Bacteroidia	Bacteroidales	Bacteroidaceae	Bacteroides	galacturonicus	Week22BF	0.0197671	0.00869083	0.00398976	0.0231427	0.198124	OffTest
154	Bacteroidetes	Bacteroidia	Bacteroidales	Bacteroidaceae	Bacteroides	galacturonicus	ADG14toMKT	0.0119666	0.0114957	0.000749424	0.298139	0.525863	OffTest
154	Bacteroidetes	Bacteroidia	Bacteroidales	Bacteroidaceae	Bacteroides	galacturonicus	ADGWto14	-0.0130658	0.0092934	0.00184685	0.160049	0.682483	OffTest
154	Bacteroidetes	Bacteroidia	Bacteroidales	Bacteroidaceae	Bacteroides	galacturonicus	ADGBto14	-0.00964524	0.00811056	0.0013425	0.234628	0.767252	OffTest
154	Bacteroidetes	Bacteroidia	Bacteroidales	Bacteroidaceae	Bacteroides	galacturonicus	Week14BF	0.00666077	0.00484949	0.00166285	0.1699	0.807637	OffTest
154	Bacteroidetes	Bacteroidia	Bacteroidales	Bacteroidaceae	Bacteroides	galacturonicus	ADGWto14	-0.00344838	0.00407662	0.000682837	0.397814	0.833975	MidTest
154	Bacteroidetes	Bacteroidia	Bacteroidales	Bacteroidaceae	Bacteroides	galacturonicus	ADGBto14	-0.00324377	0.00355814	0.000805963	0.362174	0.837439	MidTest
154	Bacteroidetes	Bacteroidia	Bacteroidales	Bacteroidaceae	Bacteroides	galacturonicus	Week14BF	0.000982179	0.00212138	0.000191917	0.643471	0.889906	MidTest
154	Bacteroidetes	Bacteroidia	Bacteroidales	Bacteroidaceae	Bacteroides	galacturonicus	Week14LD	0.0102501	0.0084257	0.00140712	0.224063	0.958273	OffTest
154	Bacteroidetes	Bacteroidia	Bacteroidales	Bacteroidaceae	Bacteroides	galacturonicus	ADG14to22	0.00322589	0.0137513	4.07952e-05	0.814576	0.960094	OffTest
154	Bacteroidetes	Bacteroidia	Bacteroidales	Bacteroidaceae	Bacteroides	galacturonicus	ADG14to22	-0.00222731	0.00600416	0.000103228	0.710743	0.963276	MidTest
154	Bacteroidetes	Bacteroidia	Bacteroidales	Bacteroidaceae	Bacteroides	galacturonicus	Week22LD	-0.00461356	0.0091159	0.000239291	0.612895	0.986743	OffTest
154	Bacteroidetes	Bacteroidia	Bacteroidales	Bacteroidaceae	Bacteroides	galacturonicus	ADG14toMKT	0.000902538	0.00506276	2.26281e-05	0.858546	0.987503	MidTest
154	Bacteroidetes	Bacteroidia	Bacteroidales	Bacteroidaceae	Bacteroides	galacturonicus	Week22BF	0.00014035	0.00380314	1.06761e-06	0.970569	0.993206	MidTest
154	Bacteroidetes	Bacteroidia	Bacteroidales	Bacteroidaceae	Bacteroides	galacturonicus	Week22LD	-0.00280385	0.00393341	0.000469131	0.476113	0.99523	MidTest
154	Bacteroidetes	Bacteroidia	Bacteroidales	Bacteroidaceae	Bacteroides	galacturonicus	Week14LD	-3.52261e-05	0.00373755	8.8212e-08	0.992482	1	MidTest
832	Bacteroidetes	Bacteroidia	Bacteroidales	Bacteroidaceae	Bacteroides	heparinolyticus	ADG14to22	-0.00024255	9.66237e-05	0.00481938	0.0122246	0.1566	Wean
832	Bacteroidetes	Bacteroidia	Bacteroidales	Bacteroidaceae	Bacteroides	heparinolyticus	Week22BF	-0.000128673	6.00818e-05	0.00353274	0.0324689	0.321676	Wean
832	Bacteroidetes	Bacteroidia	Bacteroidales	Bacteroidaceae	Bacteroides	heparinolyticus	ADG14toMKT	-0.000165712	8.09038e-05	0.00300313	0.0408005	0.397648	Wean
832	Bacteroidetes	Bacteroidia	Bacteroidales	Bacteroidaceae	Bacteroides	heparinolyticus	ADGBto14	0.0449559	0.0242517	0.00317858	0.0640657	0.499676	OffTest
832	Bacteroidetes	Bacteroidia	Bacteroidales	Bacteroidaceae	Bacteroides	heparinolyticus	ADGWto14	0.04941	0.0278102	0.00287846	0.0759168	0.510074	OffTest
832	Bacteroidetes	Bacteroidia	Bacteroidales	Bacteroidaceae	Bacteroides	heparinolyticus	Week22LD	0.0525364	0.0272307	0.0033818	0.0539686	0.570572	OffTest
832	Bacteroidetes	Bacteroidia	Bacteroidales	Bacteroidaceae	Bacteroides	heparinolyticus	Week22BF	0.0308374	0.0260996	0.00105825	0.237667	0.661075	OffTest
832	Bacteroidetes	Bacteroidia	Bacteroidales	Bacteroidaceae	Bacteroides	heparinolyticus	Week14BF	0.0247183	0.0145997	0.00249582	0.0907457	0.693812	OffTest
832	Bacteroidetes	Bacteroidia	Bacteroidales	Bacteroidaceae	Bacteroides	heparinolyticus	ADGBto14	7.10968e-05	5.74952e-05	0.00152428	0.216543	0.730833	Wean
832	Bacteroidetes	Bacteroidia	Bacteroidales	Bacteroidaceae	Bacteroides	heparinolyticus	ADGWto14	7.9261e-05	6.5837e-05	0.00142022	0.228919	0.740874	Wean
832	Bacteroidetes	Bacteroidia	Bacteroidales	Bacteroidaceae	Bacteroides	heparinolyticus	ADGWto14	0.0495793	0.0494642	0.000932965	0.316428	0.807168	MidTest
832	Bacteroidetes	Bacteroidia	Bacteroidales	Bacteroidaceae	Bacteroides	heparinolyticus	ADGBto14	0.0416243	0.0432229	0.000877176	0.335772	0.818342	MidTest
832	Bacteroidetes	Bacteroidia	Bacteroidales	Bacteroidaceae	Bacteroides	heparinolyticus	Week14LD	6.35615e-05	5.97583e-05	0.00113067	0.287752	0.857393	Wean
832	Bacteroidetes	Bacteroidia	Bacteroidales	Bacteroidaceae	Bacteroides	heparinolyticus	ADG14to22	0.0233607	0.0413838	0.00023316	0.572545	0.87072	OffTest
832	Bacteroidetes	Bacteroidia	Bacteroidales	Bacteroidaceae	Bacteroides	heparinolyticus	Week14LD	0.0499793	0.0447967	0.0011737	0.264838	0.887095	MidTest
832	Bacteroidetes	Bacteroidia	Bacteroidales	Bacteroidaceae	Bacteroides	heparinolyticus	Week14BF	-0.0104024	0.0254523	0.000142291	0.682851	0.900202	MidTest
832	Bacteroidetes	Bacteroidia	Bacteroidales	Bacteroidaceae	Bacteroides	heparinolyticus	Week14BF	-3.5592e-05	3.43282e-05	0.000992174	0.300077	0.910921	Wean
832	Bacteroidetes	Bacteroidia	Bacteroidales	Bacteroidaceae	Bacteroides	heparinolyticus	Week22BF	-0.00712115	0.0461856	1.81663e-05	0.877494	0.967946	MidTest
832	Bacteroidetes	Bacteroidia	Bacteroidales	Bacteroidaceae	Bacteroides	heparinolyticus	Week14LD	0.0198598	0.025369	0.000575693	0.433904	0.984901	OffTest
832	Bacteroidetes	Bacteroidia	Bacteroidales	Bacteroidaceae	Bacteroides	heparinolyticus	ADG14toMKT	-0.00104574	0.0345575	6.23749e-07	0.975865	0.987114	OffTest
832	Bacteroidetes	Bacteroidia	Bacteroidales	Bacteroidaceae	Bacteroides	heparinolyticus	ADG14toMKT	0.0127085	0.0602961	2.9654e-05	0.833115	0.987503	MidTest
832	Bacteroidetes	Bacteroidia	Bacteroidales	Bacteroidaceae	Bacteroides	heparinolyticus	Week22LD	-5.86508e-06	6.37892e-05	8.0813e-06	0.926761	0.98757	Wean
832	Bacteroidetes	Bacteroidia	Bacteroidales	Bacteroidaceae	Bacteroides	heparinolyticus	ADG14to22	0.00627849	0.0711737	5.42159e-06	0.929726	0.993104	MidTest
832	Bacteroidetes	Bacteroidia	Bacteroidales	Bacteroidaceae	Bacteroides	heparinolyticus	Week22LD	0.0418824	0.0479108	0.000691869	0.382228	0.99523	MidTest
980	Bacteroidetes	Bacteroidia	Bacteroidales	Bacteroidaceae	Bacteroides	massiliensis	ADGBto14	0.205312	0.177999	0.00125594	0.248995	0.733199	MidTest
980	Bacteroidetes	Bacteroidia	Bacteroidales	Bacteroidaceae	Bacteroides	massiliensis	ADGWto14	0.197328	0.203864	0.000869731	0.333304	0.811768	MidTest
980	Bacteroidetes	Bacteroidia	Bacteroidales	Bacteroidaceae	Bacteroides	massiliensis	Week14BF	0.0565907	0.105674	0.000247825	0.592406	0.867286	MidTest
980	Bacteroidetes	Bacteroidia	Bacteroidales	Bacteroidaceae	Bacteroides	massiliensis	Week14LD	-0.000116303	0.000123102	0.000906209	0.345011	0.87472	Wean
980	Bacteroidetes	Bacteroidia	Bacteroidales	Bacteroidaceae	Bacteroides	massiliensis	Week14LD	-0.202771	0.186011	0.00113692	0.275925	0.892559	MidTest
980	Bacteroidetes	Bacteroidia	Bacteroidales	Bacteroidaceae	Bacteroides	massiliensis	Week14BF	-6.49377e-05	7.07097e-05	0.000790633	0.358651	0.929859	Wean
980	Bacteroidetes	Bacteroidia	Bacteroidales	Bacteroidaceae	Bacteroides	massiliensis	Week22LD	-6.99687e-05	0.000131329	0.000275321	0.594312	0.93255	Wean
980	Bacteroidetes	Bacteroidia	Bacteroidales	Bacteroidaceae	Bacteroides	massiliensis	Week22BF	6.48433e-05	0.000123985	0.000214766	0.601098	0.93688	Wean
980	Bacteroidetes	Bacteroidia	Bacteroidales	Bacteroidaceae	Bacteroides	massiliensis	ADGWto14	-6.06467e-05	0.000135651	0.000199044	0.654916	0.954027	Wean
980	Bacteroidetes	Bacteroidia	Bacteroidales	Bacteroidaceae	Bacteroides	massiliensis	ADG14toMKT	6.78097e-05	0.000166982	0.000120378	0.684765	0.956267	Wean
980	Bacteroidetes	Bacteroidia	Bacteroidales	Bacteroidaceae	Bacteroides	massiliensis	ADG14toMKT	-0.0869531	0.251632	8.16975e-05	0.729747	0.970247	MidTest
980	Bacteroidetes	Bacteroidia	Bacteroidales	Bacteroidaceae	Bacteroides	massiliensis	ADGBto14	-4.26576e-05	0.000118472	0.000131358	0.718877	0.978006	Wean
980	Bacteroidetes	Bacteroidia	Bacteroidales	Bacteroidaceae	Bacteroides	massiliensis	ADG14to22	-4.69906e-05	0.000199634	4.3302e-05	0.81396	0.983906	Wean
980	Bacteroidetes	Bacteroidia	Bacteroidales	Bacteroidaceae	Bacteroides	massiliensis	Week22LD	0.22237	0.197056	0.00114778	0.259389	0.99523	MidTest
980	Bacteroidetes	Bacteroidia	Bacteroidales	Bacteroidaceae	Bacteroides	massiliensis	ADG14to22	-0.00751936	0.298063	4.57639e-07	0.979878	0.995894	MidTest
980	Bacteroidetes	Bacteroidia	Bacteroidales	Bacteroidaceae	Bacteroides	massiliensis	Week22BF	-8.06003e-05	0.190313	1.36957e-10	0.999662	1	MidTest
1021	Bacteroidetes	Bacteroidia	Bacteroidales	Bacteroidaceae	Bacteroides	nordii	ADG14toMKT	0.00203307	0.000993922	0.00300752	0.0410713	0.397648	Wean
1021	Bacteroidetes	Bacteroidia	Bacteroidales	Bacteroidaceae	Bacteroides	nordii	ADG14to22	0.00214279	0.00118922	0.00250256	0.0718778	0.570794	Wean
1021	Bacteroidetes	Bacteroidia	Bacteroidales	Bacteroidaceae	Bacteroides	nordii	Week22BF	-0.0502363	0.047577	0.000851266	0.291266	0.643078	MidTest
1021	Bacteroidetes	Bacteroidia	Bacteroidales	Bacteroidaceae	Bacteroides	nordii	Week14BF	-0.0308202	0.0262994	0.00117611	0.241519	0.682554	MidTest
1021	Bacteroidetes	Bacteroidia	Bacteroidales	Bacteroidaceae	Bacteroides	nordii	ADGBto14	-0.000865752	0.000704853	0.0015038	0.219638	0.732823	Wean
1021	Bacteroidetes	Bacteroidia	Bacteroidales	Bacteroidaceae	Bacteroides	nordii	ADGWto14	-0.000939501	0.000807147	0.0013276	0.244716	0.760076	Wean
1021	Bacteroidetes	Bacteroidia	Bacteroidales	Bacteroidaceae	Bacteroides	nordii	Week14BF	-0.00060611	0.000421419	0.00191436	0.15068	0.771296	Wean
1021	Bacteroidetes	Bacteroidia	Bacteroidales	Bacteroidaceae	Bacteroides	nordii	ADGWto14	-0.0372654	0.0510003	0.000496294	0.465137	0.861528	MidTest
1021	Bacteroidetes	Bacteroidia	Bacteroidales	Bacteroidaceae	Bacteroides	nordii	Week14LD	-0.000680652	0.000733317	0.000862652	0.353541	0.875714	Wean
1021	Bacteroidetes	Bacteroidia	Bacteroidales	Bacteroidaceae	Bacteroides	nordii	ADGBto14	0.0133802	0.0445544	8.53459e-05	0.764001	0.957389	MidTest
1021	Bacteroidetes	Bacteroidia	Bacteroidales	Bacteroidaceae	Bacteroides	nordii	Week22LD	-0.000148644	0.000781993	3.45354e-05	0.849282	0.96974	Wean
1021	Bacteroidetes	Bacteroidia	Bacteroidales	Bacteroidaceae	Bacteroides	nordii	ADG14toMKT	-0.0213566	0.0624395	7.88541e-05	0.732397	0.970247	MidTest
1021	Bacteroidetes	Bacteroidia	Bacteroidales	Bacteroidaceae	Bacteroides	nordii	Week22BF	0.000244955	0.000738231	8.51817e-05	0.7401	0.972844	Wean
1021	Bacteroidetes	Bacteroidia	Bacteroidales	Bacteroidaceae	Bacteroides	nordii	ADG14to22	0.0147687	0.0737918	2.82466e-05	0.841413	0.987136	MidTest
1021	Bacteroidetes	Bacteroidia	Bacteroidales	Bacteroidaceae	Bacteroides	nordii	Week22LD	0.0348827	0.0493527	0.000451904	0.479849	0.99523	MidTest
1021	Bacteroidetes	Bacteroidia	Bacteroidales	Bacteroidaceae	Bacteroides	nordii	Week14LD	-0.00367577	0.0463126	5.97775e-06	0.936755	0.996971	MidTest
1726	Bacteroidetes	Bacteroidia	Bacteroidales	Bacteroidaceae	Bacteroides	ovatus	ADG14to22	-0.0029439	0.00105739	0.00600537	0.00547115	0.0744331	Wean
1726	Bacteroidetes	Bacteroidia	Bacteroidales	Bacteroidaceae	Bacteroides	ovatus	ADG14toMKT	0.313501	0.144389	0.00317094	0.0301431	0.136343	OffTest
1726	Bacteroidetes	Bacteroidia	Bacteroidales	Bacteroidaceae	Bacteroides	ovatus	ADGWto14	-0.316644	0.116562	0.0066869	0.00670763	0.136882	OffTest
1726	Bacteroidetes	Bacteroidia	Bacteroidales	Bacteroidaceae	Bacteroides	ovatus	ADGBto14	-0.267114	0.101714	0.00634752	0.00876454	0.174793	OffTest
1726	Bacteroidetes	Bacteroidia	Bacteroidales	Bacteroidaceae	Bacteroides	ovatus	ADG14toMKT	-0.00211947	0.000885616	0.00415553	0.0168891	0.221196	Wean
1726	Bacteroidetes	Bacteroidia	Bacteroidales	Bacteroidaceae	Bacteroides	ovatus	Week22BF	-0.00145863	0.000658522	0.00384	0.0269888	0.283625	Wean
1716	Bacteroidetes	Bacteroidia	Bacteroidales	Bacteroidaceae	Bacteroides	ovatus	ADGBto14	-0.224627	0.103242	0.00450155	0.029803	0.304847	MidTest
1716	Bacteroidetes	Bacteroidia	Bacteroidales	Bacteroidaceae	Bacteroides	ovatus	ADGWto14	-0.244011	0.118219	0.00398224	0.0392635	0.336134	MidTest
1716	Bacteroidetes	Bacteroidia	Bacteroidales	Bacteroidaceae	Bacteroides	ovatus	Week14LD	0.410582	0.182241	0.00464827	0.0244886	0.447683	OffTest
1726	Bacteroidetes	Bacteroidia	Bacteroidales	Bacteroidaceae	Bacteroides	ovatus	ADG14to22	0.278822	0.172843	0.00187884	0.107021	0.505113	OffTest
1726	Bacteroidetes	Bacteroidia	Bacteroidales	Bacteroidaceae	Bacteroides	ovatus	Week14LD	-0.226631	0.105852	0.00424066	0.0325086	0.543358	OffTest
1726	Bacteroidetes	Bacteroidia	Bacteroidales	Bacteroidaceae	Bacteroides	ovatus	Week22BF	0.0906831	0.0680247	0.00138233	0.182801	0.553277	MidTest
1726	Bacteroidetes	Bacteroidia	Bacteroidales	Bacteroidaceae	Bacteroides	ovatus	Week22LD	-0.00113524	0.000698334	0.00256101	0.104348	0.585277	Wean
1716	Bacteroidetes	Bacteroidia	Bacteroidales	Bacteroidaceae	Bacteroides	ovatus	ADG14toMKT	-0.226109	0.249327	0.000550865	0.364698	0.593183	OffTest
1716	Bacteroidetes	Bacteroidia	Bacteroidales	Bacteroidaceae	Bacteroides	ovatus	ADG14to22	-0.405478	0.297422	0.00132699	0.173106	0.607877	OffTest
1716	Bacteroidetes	Bacteroidia	Bacteroidales	Bacteroidaceae	Bacteroides	ovatus	ADGBto14	0.263142	0.176676	0.00205726	0.136697	0.633267	OffTest
1716	Bacteroidetes	Bacteroidia	Bacteroidales	Bacteroidaceae	Bacteroides	ovatus	Week22BF	-0.00444374	0.00293337	0.00178571	0.130122	0.664259	Wean
1726	Bacteroidetes	Bacteroidia	Bacteroidales	Bacteroidaceae	Bacteroides	ovatus	Week14BF	-0.100837	0.0610247	0.00234948	0.0987598	0.693812	OffTest
1716	Bacteroidetes	Bacteroidia	Bacteroidales	Bacteroidaceae	Bacteroides	ovatus	ADGWto14	0.268409	0.202449	0.00160463	0.185205	0.707829	OffTest
1726	Bacteroidetes	Bacteroidia	Bacteroidales	Bacteroidaceae	Bacteroides	ovatus	Week14BF	0.0408265	0.0378218	0.00102847	0.280646	0.717293	MidTest
1716	Bacteroidetes	Bacteroidia	Bacteroidales	Bacteroidaceae	Bacteroides	ovatus	Week22BF	-0.181639	0.189276	0.000693582	0.337467	0.741245	OffTest
1716	Bacteroidetes	Bacteroidia	Bacteroidales	Bacteroidaceae	Bacteroides	ovatus	Week22BF	0.0857314	0.11052	0.000463969	0.4381	0.773664	MidTest
1716	Bacteroidetes	Bacteroidia	Bacteroidales	Bacteroidaceae	Bacteroides	ovatus	Week14BF	-0.0386497	0.0611982	0.000346137	0.527824	0.838226	MidTest
1716	Bacteroidetes	Bacteroidia	Bacteroidales	Bacteroidaceae	Bacteroides	ovatus	Week14BF	0.116345	0.10492	0.00104453	0.267756	0.856795	OffTest
1726	Bacteroidetes	Bacteroidia	Bacteroidales	Bacteroidaceae	Bacteroides	ovatus	Week22BF	-0.0568661	0.109571	0.000203559	0.60388	0.871272	OffTest
1716	Bacteroidetes	Bacteroidia	Bacteroidales	Bacteroidaceae	Bacteroides	ovatus	Week14LD	-0.00245071	0.0029164	0.00071238	0.400933	0.886193	Wean
1716	Bacteroidetes	Bacteroidia	Bacteroidales	Bacteroidaceae	Bacteroides	ovatus	Week14LD	-0.132945	0.107653	0.00146341	0.21714	0.887095	MidTest
1726	Bacteroidetes	Bacteroidia	Bacteroidales	Bacteroidaceae	Bacteroides	ovatus	Week14BF	-0.000346126	0.00037615	0.000793701	0.357705	0.929859	Wean
1726	Bacteroidetes	Bacteroidia	Bacteroidales	Bacteroidaceae	Bacteroides	ovatus	ADGBto14	0.0316555	0.0637154	0.00023806	0.619419	0.933151	MidTest
1716	Bacteroidetes	Bacteroidia	Bacteroidales	Bacteroidaceae	Bacteroides	ovatus	ADG14to22	-0.00306968	0.00473002	0.000327155	0.516504	0.939022	Wean
1716	Bacteroidetes	Bacteroidia	Bacteroidales	Bacteroidaceae	Bacteroides	ovatus	ADGBto14	-0.0016104	0.00280554	0.000331446	0.566094	0.948503	Wean
1716	Bacteroidetes	Bacteroidia	Bacteroidales	Bacteroidaceae	Bacteroides	ovatus	Week14BF	-0.00118859	0.00167592	0.000468946	0.478361	0.958583	Wean
1726	Bacteroidetes	Bacteroidia	Bacteroidales	Bacteroidaceae	Bacteroides	ovatus	ADG14toMKT	-0.044208	0.0899806	0.00016838	0.623317	0.958739	MidTest
1716	Bacteroidetes	Bacteroidia	Bacteroidales	Bacteroidaceae	Bacteroides	ovatus	Week22LD	-0.00096751	0.00311062	9.32014e-05	0.75584	0.960831	Wean
1726	Bacteroidetes	Bacteroidia	Bacteroidales	Bacteroidaceae	Bacteroides	ovatus	ADGWto14	0.000296423	0.000722189	0.000168022	0.681565	0.962647	Wean
1726	Bacteroidetes	Bacteroidia	Bacteroidales	Bacteroidaceae	Bacteroides	ovatus	Week22LD	-0.0971612	0.114595	0.000654281	0.396708	0.964297	OffTest
1716	Bacteroidetes	Bacteroidia	Bacteroidales	Bacteroidaceae	Bacteroides	ovatus	ADG14toMKT	0.0554377	0.145445	9.94371e-05	0.703167	0.970247	MidTest
1726	Bacteroidetes	Bacteroidia	Bacteroidales	Bacteroidaceae	Bacteroides	ovatus	Week14LD	0.0337653	0.0666221	0.00025137	0.612391	0.974736	MidTest
1726	Bacteroidetes	Bacteroidia	Bacteroidales	Bacteroidaceae	Bacteroides	ovatus	ADGWto14	0.0127445	0.0729894	2.89272e-05	0.861422	0.975587	MidTest
1716	Bacteroidetes	Bacteroidia	Bacteroidales	Bacteroidaceae	Bacteroides	ovatus	ADGWto14	-0.00113847	0.00321279	0.000124181	0.723148	0.979264	Wean
1716	Bacteroidetes	Bacteroidia	Bacteroidales	Bacteroidaceae	Bacteroides	ovatus	ADG14toMKT	-0.00091227	0.00395717	3.85737e-05	0.817723	0.98316	Wean
1726	Bacteroidetes	Bacteroidia	Bacteroidales	Bacteroidaceae	Bacteroides	ovatus	ADG14to22	-0.0229575	0.106466	3.40144e-05	0.829318	0.987136	MidTest
1726	Bacteroidetes	Bacteroidia	Bacteroidales	Bacteroidaceae	Bacteroides	ovatus	Week14LD	-6.8502e-05	0.0006554	1.11086e-05	0.916779	0.987464	Wean
1716	Bacteroidetes	Bacteroidia	Bacteroidales	Bacteroidaceae	Bacteroides	ovatus	Week22LD	0.0589368	0.198721	8.03988e-05	0.766848	0.99001	OffTest
1726	Bacteroidetes	Bacteroidia	Bacteroidales	Bacteroidaceae	Bacteroides	ovatus	ADGBto14	0.000100566	0.000630757	2.57972e-05	0.873357	0.994312	Wean
1716	Bacteroidetes	Bacteroidia	Bacteroidales	Bacteroidaceae	Bacteroides	ovatus	ADG14to22	0.0110125	0.172087	2.93923e-06	0.948988	0.995068	MidTest
1716	Bacteroidetes	Bacteroidia	Bacteroidales	Bacteroidaceae	Bacteroides	ovatus	Week22LD	-0.137773	0.114544	0.00131928	0.22933	0.99523	MidTest
1726	Bacteroidetes	Bacteroidia	Bacteroidales	Bacteroidaceae	Bacteroides	ovatus	Week22LD	0.0780882	0.0704443	0.00112857	0.267901	0.99523	MidTest
179	Bacteroidetes	Bacteroidia	Bacteroidales	Bacteroidaceae	Bacteroides	plebeius	ADG14toMKT	-0.000475947	0.00036166	0.00117569	0.188466	0.404293	OffTest
179	Bacteroidetes	Bacteroidia	Bacteroidales	Bacteroidaceae	Bacteroides	plebeius	Week14BF	0.0010354	0.00135345	0.000501669	0.444444	0.798062	MidTest
179	Bacteroidetes	Bacteroidia	Bacteroidales	Bacteroidaceae	Bacteroides	plebeius	Week22BF	-0.000197007	0.000274168	0.000393017	0.472574	0.806068	OffTest
179	Bacteroidetes	Bacteroidia	Bacteroidales	Bacteroidaceae	Bacteroides	plebeius	Week22LD	-9.6058e-05	9.84357e-05	0.000913457	0.329381	0.80874	Wean
179	Bacteroidetes	Bacteroidia	Bacteroidales	Bacteroidaceae	Bacteroides	plebeius	Week22BF	-0.00158954	0.002446	0.000322104	0.515932	0.83005	MidTest
179	Bacteroidetes	Bacteroidia	Bacteroidales	Bacteroidaceae	Bacteroides	plebeius	Week22LD	-0.000365268	0.000286798	0.00148754	0.20309	0.899608	OffTest
179	Bacteroidetes	Bacteroidia	Bacteroidales	Bacteroidaceae	Bacteroides	plebeius	ADGWto14	-0.00016586	0.000292787	0.000295141	0.571187	0.902336	OffTest
179	Bacteroidetes	Bacteroidia	Bacteroidales	Bacteroidaceae	Bacteroides	plebeius	ADGBto14	-0.000118345	0.000255463	0.000200436	0.643279	0.922854	OffTest
179	Bacteroidetes	Bacteroidia	Bacteroidales	Bacteroidaceae	Bacteroides	plebeius	Week14BF	-0.000123224	0.000152743	0.000564397	0.420005	0.923744	OffTest
179	Bacteroidetes	Bacteroidia	Bacteroidales	Bacteroidaceae	Bacteroides	plebeius	ADGBto14	-5.67073e-05	8.88165e-05	0.000408631	0.523312	0.938028	Wean
179	Bacteroidetes	Bacteroidia	Bacteroidales	Bacteroidaceae	Bacteroides	plebeius	ADG14to22	-0.00216792	0.00379856	0.000230033	0.56832	0.944711	MidTest
179	Bacteroidetes	Bacteroidia	Bacteroidales	Bacteroidaceae	Bacteroides	plebeius	Week14LD	4.19169e-05	9.22116e-05	0.000207212	0.649517	0.949131	Wean
179	Bacteroidetes	Bacteroidia	Bacteroidales	Bacteroidaceae	Bacteroides	plebeius	ADGWto14	-5.59706e-05	0.000101704	0.000298431	0.582219	0.949623	Wean
179	Bacteroidetes	Bacteroidia	Bacteroidales	Bacteroidaceae	Bacteroides	plebeius	ADG14toMKT	5.78707e-05	0.000124765	0.000154338	0.64287	0.956105	Wean
179	Bacteroidetes	Bacteroidia	Bacteroidales	Bacteroidaceae	Bacteroides	plebeius	Week14LD	0.00149462	0.00238243	0.00037353	0.530572	0.960351	MidTest
179	Bacteroidetes	Bacteroidia	Bacteroidales	Bacteroidaceae	Bacteroides	plebeius	ADG14to22	-9.393e-05	0.000432808	3.43011e-05	0.828233	0.964956	OffTest
179	Bacteroidetes	Bacteroidia	Bacteroidales	Bacteroidaceae	Bacteroides	plebeius	ADG14toMKT	-0.00118518	0.00321352	9.17807e-05	0.712348	0.970247	MidTest
179	Bacteroidetes	Bacteroidia	Bacteroidales	Bacteroidaceae	Bacteroides	plebeius	ADGBto14	-0.000404123	0.00229028	2.94243e-05	0.859974	0.980405	MidTest
179	Bacteroidetes	Bacteroidia	Bacteroidales	Bacteroidaceae	Bacteroides	plebeius	Week14LD	-5.34902e-05	0.000265387	3.80021e-05	0.840305	0.984901	OffTest
179	Bacteroidetes	Bacteroidia	Bacteroidales	Bacteroidaceae	Bacteroides	plebeius	ADGWto14	-8.73943e-05	0.0026219	1.03161e-06	0.973416	0.993802	MidTest
179	Bacteroidetes	Bacteroidia	Bacteroidales	Bacteroidaceae	Bacteroides	plebeius	Week22LD	-0.000830841	0.00253692	9.6891e-05	0.743357	0.997418	MidTest
179	Bacteroidetes	Bacteroidia	Bacteroidales	Bacteroidaceae	Bacteroides	plebeius	Week14BF	-1.05777e-05	5.28704e-05	3.69278e-05	0.841469	0.997981	Wean
179	Bacteroidetes	Bacteroidia	Bacteroidales	Bacteroidaceae	Bacteroides	plebeius	Week22BF	6.7817e-06	9.29753e-05	4.13525e-06	0.941868	0.999365	Wean
179	Bacteroidetes	Bacteroidia	Bacteroidales	Bacteroidaceae	Bacteroides	plebeius	ADG14to22	3.96616e-07	0.000149103	5.43021e-09	0.997878	0.999989	Wean
954	Bacteroidetes	Bacteroidia	Bacteroidales	Bacteroidaceae	Bacteroides	pyogenes	Week22BF	0.0064631	0.00230712	0.00598908	0.00518463	0.0789272	MidTest
954	Bacteroidetes	Bacteroidia	Bacteroidales	Bacteroidaceae	Bacteroides	pyogenes	ADG14toMKT	8.80479e-05	3.19618e-05	0.00548156	0.00598355	0.0820401	Wean
954	Bacteroidetes	Bacteroidia	Bacteroidales	Bacteroidaceae	Bacteroides	pyogenes	ADG14to22	0.000100176	3.82065e-05	0.00531515	0.00888064	0.117184	Wean
954	Bacteroidetes	Bacteroidia	Bacteroidales	Bacteroidaceae	Bacteroides	pyogenes	ADG14toMKT	-0.386822	0.18356	0.00322146	0.0353457	0.148559	OffTest
954	Bacteroidetes	Bacteroidia	Bacteroidales	Bacteroidaceae	Bacteroides	pyogenes	ADG14to22	-0.307067	0.220666	0.00152061	0.164372	0.599734	OffTest
954	Bacteroidetes	Bacteroidia	Bacteroidales	Bacteroidaceae	Bacteroides	pyogenes	Week22LD	-0.246305	0.143759	0.00280573	0.0870103	0.687852	OffTest
954	Bacteroidetes	Bacteroidia	Bacteroidales	Bacteroidaceae	Bacteroides	pyogenes	Week22LD	2.99003e-05	2.52977e-05	0.00135795	0.237518	0.715459	Wean
954	Bacteroidetes	Bacteroidia	Bacteroidales	Bacteroidaceae	Bacteroides	pyogenes	ADGWto14	0.00289411	0.00247805	0.00127235	0.243123	0.725647	MidTest
954	Bacteroidetes	Bacteroidia	Bacteroidales	Bacteroidaceae	Bacteroides	pyogenes	Week22BF	0.133287	0.138441	0.000746233	0.335915	0.740616	OffTest
954	Bacteroidetes	Bacteroidia	Bacteroidales	Bacteroidaceae	Bacteroides	pyogenes	ADGBto14	0.00235131	0.00216504	0.00112028	0.277721	0.772177	MidTest
954	Bacteroidetes	Bacteroidia	Bacteroidales	Bacteroidaceae	Bacteroides	pyogenes	ADG14to22	0.00421529	0.00357831	0.000978101	0.239087	0.791936	MidTest
954	Bacteroidetes	Bacteroidia	Bacteroidales	Bacteroidaceae	Bacteroides	pyogenes	ADGBto14	-2.37037e-05	2.2823e-05	0.00109546	0.299253	0.845379	Wean
954	Bacteroidetes	Bacteroidia	Bacteroidales	Bacteroidaceae	Bacteroides	pyogenes	Week14LD	-2.28718e-05	2.36951e-05	0.000946562	0.334657	0.87398	Wean
954	Bacteroidetes	Bacteroidia	Bacteroidales	Bacteroidaceae	Bacteroides	pyogenes	Week22BF	1.93477e-05	2.38919e-05	0.000516411	0.418251	0.895843	Wean
954	Bacteroidetes	Bacteroidia	Bacteroidales	Bacteroidaceae	Bacteroides	pyogenes	ADGWto14	-2.10345e-05	2.6139e-05	0.000646697	0.421178	0.901418	Wean
954	Bacteroidetes	Bacteroidia	Bacteroidales	Bacteroidaceae	Bacteroides	pyogenes	ADG14toMKT	0.00336355	0.00302975	0.000831386	0.267202	0.914593	MidTest
954	Bacteroidetes	Bacteroidia	Bacteroidales	Bacteroidaceae	Bacteroides	pyogenes	Week14BF	0.000429052	0.00127834	9.68822e-05	0.73722	0.919561	MidTest
954	Bacteroidetes	Bacteroidia	Bacteroidales	Bacteroidaceae	Bacteroides	pyogenes	ADGWto14	-0.0557084	0.147342	0.000138115	0.705455	0.938142	OffTest
954	Bacteroidetes	Bacteroidia	Bacteroidales	Bacteroidaceae	Bacteroides	pyogenes	ADGBto14	-0.0475302	0.128357	0.000134112	0.71125	0.940566	OffTest
954	Bacteroidetes	Bacteroidia	Bacteroidales	Bacteroidaceae	Bacteroides	pyogenes	Week14LD	0.00153378	0.00224948	0.000442398	0.495506	0.960124	MidTest
954	Bacteroidetes	Bacteroidia	Bacteroidales	Bacteroidaceae	Bacteroides	pyogenes	Week14BF	-0.0436738	0.0780579	0.000294096	0.575943	0.964146	OffTest
954	Bacteroidetes	Bacteroidia	Bacteroidales	Bacteroidaceae	Bacteroides	pyogenes	Week14LD	0.149991	0.135336	0.00123949	0.26801	0.979818	OffTest
954	Bacteroidetes	Bacteroidia	Bacteroidales	Bacteroidaceae	Bacteroides	pyogenes	Week22LD	0.000445672	0.00240009	3.13549e-05	0.852725	0.997418	MidTest
954	Bacteroidetes	Bacteroidia	Bacteroidales	Bacteroidaceae	Bacteroides	pyogenes	Week14BF	-3.10767e-06	1.35898e-05	4.8905e-05	0.819169	0.997981	Wean
1025	Bacteroidetes	Bacteroidia	Bacteroidales	Bacteroidaceae	Bacteroides	stercoris	Week22BF	0.115838	0.0373104	0.00735234	0.001957	0.0477019	MidTest
1025	Bacteroidetes	Bacteroidia	Bacteroidales	Bacteroidaceae	Bacteroides	stercoris	ADGWto14	0.00053515	0.000389913	0.00183432	0.170226	0.67309	Wean
1025	Bacteroidetes	Bacteroidia	Bacteroidales	Bacteroidaceae	Bacteroides	stercoris	ADGBto14	0.000449265	0.000340548	0.00172448	0.187397	0.68994	Wean
1025	Bacteroidetes	Bacteroidia	Bacteroidales	Bacteroidaceae	Bacteroides	stercoris	ADG14toMKT	-0.0441745	0.0729507	0.000251834	0.544955	0.729393	OffTest
1025	Bacteroidetes	Bacteroidia	Bacteroidales	Bacteroidaceae	Bacteroides	stercoris	ADG14to22	0.0705444	0.058067	0.00104689	0.224709	0.791895	MidTest
1025	Bacteroidetes	Bacteroidia	Bacteroidales	Bacteroidaceae	Bacteroides	stercoris	Week22BF	-0.0391205	0.0552175	0.000385346	0.478808	0.808801	OffTest
1025	Bacteroidetes	Bacteroidia	Bacteroidales	Bacteroidaceae	Bacteroides	stercoris	ADGWto14	0.030322	0.0401348	0.000533751	0.450121	0.861528	MidTest
1025	Bacteroidetes	Bacteroidia	Bacteroidales	Bacteroidaceae	Bacteroides	stercoris	ADGWto14	-0.0460666	0.0589328	0.000566127	0.434582	0.862505	OffTest
1025	Bacteroidetes	Bacteroidia	Bacteroidales	Bacteroidaceae	Bacteroides	stercoris	Week14BF	-0.0322351	0.0307962	0.00096039	0.295474	0.868342	OffTest
1025	Bacteroidetes	Bacteroidia	Bacteroidales	Bacteroidaceae	Bacteroides	stercoris	ADG14to22	-0.0486389	0.0872701	0.000228697	0.577418	0.87072	OffTest
1025	Bacteroidetes	Bacteroidia	Bacteroidales	Bacteroidaceae	Bacteroides	stercoris	ADGBto14	0.0243054	0.0350615	0.000457467	0.488327	0.873787	MidTest
1025	Bacteroidetes	Bacteroidia	Bacteroidales	Bacteroidaceae	Bacteroides	stercoris	ADGBto14	-0.0355852	0.0514141	0.000450619	0.489012	0.876875	OffTest
1025	Bacteroidetes	Bacteroidia	Bacteroidales	Bacteroidaceae	Bacteroides	stercoris	Week14BF	0.010158	0.0207149	0.000207531	0.62398	0.878427	MidTest
1025	Bacteroidetes	Bacteroidia	Bacteroidales	Bacteroidaceae	Bacteroides	stercoris	ADG14toMKT	0.0490799	0.0491497	0.000676492	0.318245	0.921404	MidTest
1025	Bacteroidetes	Bacteroidia	Bacteroidales	Bacteroidaceae	Bacteroides	stercoris	Week22BF	0.00022168	0.000356667	0.000297084	0.534394	0.927142	Wean
1025	Bacteroidetes	Bacteroidia	Bacteroidales	Bacteroidaceae	Bacteroides	stercoris	ADG14toMKT	-0.000344248	0.000480434	0.000367196	0.473831	0.93612	Wean
1025	Bacteroidetes	Bacteroidia	Bacteroidales	Bacteroidaceae	Bacteroides	stercoris	Week22LD	-0.043476	0.0577459	0.000524007	0.451692	0.974594	OffTest
1025	Bacteroidetes	Bacteroidia	Bacteroidales	Bacteroidaceae	Bacteroides	stercoris	Week14BF	0.000118393	0.00020354	0.000311046	0.560924	0.975855	Wean
1025	Bacteroidetes	Bacteroidia	Bacteroidales	Bacteroidaceae	Bacteroides	stercoris	Week14LD	-0.0477594	0.0534998	0.000753306	0.372226	0.984901	OffTest
1025	Bacteroidetes	Bacteroidia	Bacteroidales	Bacteroidaceae	Bacteroides	stercoris	Week14LD	4.30552e-05	0.000354314	1.4699e-05	0.903306	0.987464	Wean
1025	Bacteroidetes	Bacteroidia	Bacteroidales	Bacteroidaceae	Bacteroides	stercoris	Week22LD	-3.30464e-05	0.000377868	7.26893e-06	0.930328	0.987735	Wean
1025	Bacteroidetes	Bacteroidia	Bacteroidales	Bacteroidaceae	Bacteroides	stercoris	ADG14to22	-6.45395e-05	0.000574528	9.66782e-06	0.910581	0.988482	Wean
1025	Bacteroidetes	Bacteroidia	Bacteroidales	Bacteroidaceae	Bacteroides	stercoris	Week22LD	-0.011499	0.0388479	7.9771e-05	0.767288	0.997418	MidTest
1025	Bacteroidetes	Bacteroidia	Bacteroidales	Bacteroidaceae	Bacteroides	stercoris	Week14LD	0.00111713	0.0364591	8.96896e-07	0.975562	1	MidTest
1748	Bacteroidetes	Bacteroidia	Bacteroidales	Bacteroidaceae	Bacteroides	thetaiotaomicron	Week22BF	0.0952904	0.0298886	0.00783412	0.001475	0.0392216	MidTest
1748	Bacteroidetes	Bacteroidia	Bacteroidales	Bacteroidaceae	Bacteroides	thetaiotaomicron	Week14BF	0.0249653	0.0166085	0.00197384	0.133113	0.554899	MidTest
1748	Bacteroidetes	Bacteroidia	Bacteroidales	Bacteroidaceae	Bacteroides	thetaiotaomicron	ADG14toMKT	-0.174404	0.177345	0.000654854	0.325633	0.55532	OffTest
1748	Bacteroidetes	Bacteroidia	Bacteroidales	Bacteroidaceae	Bacteroides	thetaiotaomicron	ADG14to22	-0.268645	0.212089	0.00116388	0.205565	0.633813	OffTest
1748	Bacteroidetes	Bacteroidia	Bacteroidales	Bacteroidaceae	Bacteroides	thetaiotaomicron	ADGBto14	-0.132398	0.124988	0.00104063	0.289719	0.786291	OffTest
1748	Bacteroidetes	Bacteroidia	Bacteroidales	Bacteroidaceae	Bacteroides	thetaiotaomicron	Week22BF	-0.107548	0.134269	0.000485852	0.423322	0.790493	OffTest
1748	Bacteroidetes	Bacteroidia	Bacteroidales	Bacteroidaceae	Bacteroides	thetaiotaomicron	Week14BF	-0.000107605	7.8254e-05	0.00177421	0.169425	0.791055	Wean
1748	Bacteroidetes	Bacteroidia	Bacteroidales	Bacteroidaceae	Bacteroides	thetaiotaomicron	ADGWto14	-0.124477	0.143302	0.000689575	0.385248	0.848684	OffTest
1748	Bacteroidetes	Bacteroidia	Bacteroidales	Bacteroidaceae	Bacteroides	thetaiotaomicron	ADG14to22	-0.000191416	0.000220912	0.00058722	0.38644	0.931012	Wean
1748	Bacteroidetes	Bacteroidia	Bacteroidales	Bacteroidaceae	Bacteroides	thetaiotaomicron	Week14LD	7.62967e-05	0.000136428	0.000318725	0.576123	0.932416	Wean
1748	Bacteroidetes	Bacteroidia	Bacteroidales	Bacteroidaceae	Bacteroides	thetaiotaomicron	ADGBto14	-0.0128545	0.0281108	0.000201478	0.647567	0.933151	MidTest
1748	Bacteroidetes	Bacteroidia	Bacteroidales	Bacteroidaceae	Bacteroides	thetaiotaomicron	Week22LD	-6.18292e-05	0.000145574	0.000175702	0.671128	0.944954	Wean
1748	Bacteroidetes	Bacteroidia	Bacteroidales	Bacteroidaceae	Bacteroides	thetaiotaomicron	ADG14toMKT	-0.000105638	0.000184859	0.00023876	0.567825	0.948759	Wean
1748	Bacteroidetes	Bacteroidia	Bacteroidales	Bacteroidaceae	Bacteroides	thetaiotaomicron	Week22BF	-5.89381e-05	0.000137432	0.000145006	0.668125	0.957789	Wean
1748	Bacteroidetes	Bacteroidia	Bacteroidales	Bacteroidaceae	Bacteroides	thetaiotaomicron	Week14LD	-0.0183383	0.0292404	0.000380559	0.530701	0.960351	MidTest
1748	Bacteroidetes	Bacteroidia	Bacteroidales	Bacteroidaceae	Bacteroides	thetaiotaomicron	ADG14toMKT	-0.0180156	0.0394526	0.000143521	0.648033	0.960802	MidTest
1748	Bacteroidetes	Bacteroidia	Bacteroidales	Bacteroidaceae	Bacteroides	thetaiotaomicron	ADGWto14	-0.00778181	0.0321873	5.53544e-05	0.809009	0.96785	MidTest
1748	Bacteroidetes	Bacteroidia	Bacteroidales	Bacteroidaceae	Bacteroides	thetaiotaomicron	Week14LD	-0.0580836	0.130131	0.000185875	0.65544	0.984901	OffTest
1748	Bacteroidetes	Bacteroidia	Bacteroidales	Bacteroidaceae	Bacteroides	thetaiotaomicron	Week22LD	-0.0580874	0.140453	0.000156049	0.679274	0.986743	OffTest
1748	Bacteroidetes	Bacteroidia	Bacteroidales	Bacteroidaceae	Bacteroides	thetaiotaomicron	ADGWto14	2.89027e-05	0.000150368	3.69461e-05	0.847615	0.987312	Wean
1748	Bacteroidetes	Bacteroidia	Bacteroidales	Bacteroidaceae	Bacteroides	thetaiotaomicron	ADG14to22	-0.00510164	0.0466174	8.62108e-06	0.912879	0.989122	MidTest
1748	Bacteroidetes	Bacteroidia	Bacteroidales	Bacteroidaceae	Bacteroides	thetaiotaomicron	Week14BF	-0.0124158	0.074944	2.37682e-05	0.868451	0.991847	OffTest
1748	Bacteroidetes	Bacteroidia	Bacteroidales	Bacteroidaceae	Bacteroides	thetaiotaomicron	Week22LD	0.00857172	0.0311267	6.97949e-05	0.783079	0.997418	MidTest
1748	Bacteroidetes	Bacteroidia	Bacteroidales	Bacteroidaceae	Bacteroides	thetaiotaomicron	ADGBto14	-1.3998e-05	0.000131323	1.15599e-05	0.915134	0.998299	Wean
54	Bacteroidetes	Bacteroidia	Bacteroidales	Bacteroidaceae	Bacteroides	Unassigned	ADG14toMKT	-0.00499249	0.0011306	0.0144477	1.11388e-05	0.000244358	OffTest
914	Bacteroidetes	Bacteroidia	Bacteroidales	Bacteroidaceae	Bacteroides	Unassigned	ADG14toMKT	-0.00804472	0.00225772	0.00926698	0.00038321	0.00579771	OffTest
1210	Bacteroidetes	Bacteroidia	Bacteroidales	Bacteroidaceae	Bacteroides	Unassigned	ADGWto14	-0.000205483	6.03231e-05	0.0112229	0.000685002	0.00977381	Wean
1210	Bacteroidetes	Bacteroidia	Bacteroidales	Bacteroidaceae	Bacteroides	Unassigned	ADGBto14	-0.000167284	5.27228e-05	0.0099218	0.00155616	0.021675	Wean
975	Bacteroidetes	Bacteroidia	Bacteroidales	Bacteroidaceae	Bacteroides	Unassigned	ADG14toMKT	-0.00869862	0.00303402	0.00549165	0.00422921	0.0376242	OffTest
581	Bacteroidetes	Bacteroidia	Bacteroidales	Bacteroidaceae	Bacteroides	Unassigned	ADGWto14	-0.019626	0.00651681	0.00864612	0.00266515	0.065204	MidTest
1317	Bacteroidetes	Bacteroidia	Bacteroidales	Bacteroidaceae	Bacteroides	Unassigned	ADGBto14	-0.11096	0.0370877	0.00841703	0.00283997	0.0694894	MidTest
1317	Bacteroidetes	Bacteroidia	Bacteroidales	Bacteroidaceae	Bacteroides	Unassigned	ADGWto14	-0.125054	0.0424695	0.00801479	0.00330771	0.0744235	MidTest
581	Bacteroidetes	Bacteroidia	Bacteroidales	Bacteroidaceae	Bacteroides	Unassigned	ADGBto14	-0.0162942	0.00568972	0.00794971	0.00427519	0.0916263	MidTest
54	Bacteroidetes	Bacteroidia	Bacteroidales	Bacteroidaceae	Bacteroides	Unassigned	Week22BF	-0.00228765	0.000858577	0.00591855	0.00783399	0.0946932	OffTest
1127	Bacteroidetes	Bacteroidia	Bacteroidales	Bacteroidaceae	Bacteroides	Unassigned	ADG14toMKT	0.00834737	0.00386121	0.0032327	0.0308595	0.137458	OffTest
54	Bacteroidetes	Bacteroidia	Bacteroidales	Bacteroidaceae	Bacteroides	Unassigned	ADG14to22	-0.00351352	0.00136322	0.0053601	0.0100946	0.140604	OffTest
1669	Bacteroidetes	Bacteroidia	Bacteroidales	Bacteroidaceae	Bacteroides	Unassigned	ADG14to22	0.0192456	0.00662535	0.00610135	0.00375319	0.149701	MidTest
1286	Bacteroidetes	Bacteroidia	Bacteroidales	Bacteroidaceae	Bacteroides	Unassigned	Week22BF	-0.00178165	0.00076115	0.00422765	0.0194403	0.170589	MidTest
1210	Bacteroidetes	Bacteroidia	Bacteroidales	Bacteroidaceae	Bacteroides	Unassigned	Week22LD	-0.00014152	5.85741e-05	0.00553204	0.0158697	0.179686	Wean
581	Bacteroidetes	Bacteroidia	Bacteroidales	Bacteroidaceae	Bacteroides	Unassigned	Week14BF	-0.0965981	0.0281637	0.00999251	0.000628093	0.187499	OffTest
914	Bacteroidetes	Bacteroidia	Bacteroidales	Bacteroidaceae	Bacteroides	Unassigned	Week22BF	-0.0232714	0.0105107	0.00375508	0.0270434	0.209454	MidTest
1317	Bacteroidetes	Bacteroidia	Bacteroidales	Bacteroidaceae	Bacteroides	Unassigned	Week22BF	-0.0377305	0.0170844	0.00374507	0.0274311	0.223914	OffTest
1286	Bacteroidetes	Bacteroidia	Bacteroidales	Bacteroidaceae	Bacteroides	Unassigned	ADG14toMKT	-0.000947303	0.000533512	0.0026184	0.0761401	0.233824	OffTest
1210	Bacteroidetes	Bacteroidia	Bacteroidales	Bacteroidaceae	Bacteroides	Unassigned	Week22BF	-0.000126892	5.53143e-05	0.00403945	0.0220001	0.242832	Wean
1127	Bacteroidetes	Bacteroidia	Bacteroidales	Bacteroidaceae	Bacteroides	Unassigned	Week14BF	-0.00320378	0.00141263	0.0046506	0.0235402	0.277987	MidTest
495	Bacteroidetes	Bacteroidia	Bacteroidales	Bacteroidaceae	Bacteroides	Unassigned	ADG14toMKT	0.00629086	0.00386272	0.00187087	0.103701	0.283041	OffTest
1669	Bacteroidetes	Bacteroidia	Bacteroidales	Bacteroidaceae	Bacteroides	Unassigned	ADG14toMKT	-0.000904696	0.000573047	0.00169382	0.114706	0.298332	OffTest
1127	Bacteroidetes	Bacteroidia	Bacteroidales	Bacteroidaceae	Bacteroides	Unassigned	Week22BF	-0.00481061	0.00253617	0.00285653	0.0581394	0.302773	MidTest
345	Bacteroidetes	Bacteroidia	Bacteroidales	Bacteroidaceae	Bacteroides	Unassigned	ADG14toMKT	-0.0503306	0.0327984	0.00160261	0.125209	0.31377	OffTest
1308	Bacteroidetes	Bacteroidia	Bacteroidales	Bacteroidaceae	Bacteroides	Unassigned	ADG14toMKT	-0.00881101	0.00587843	0.00162049	0.134214	0.325788	OffTest
1317	Bacteroidetes	Bacteroidia	Bacteroidales	Bacteroidaceae	Bacteroides	Unassigned	Week14BF	-0.0240024	0.00952282	0.00556329	0.0118693	0.328901	OffTest
581	Bacteroidetes	Bacteroidia	Bacteroidales	Bacteroidaceae	Bacteroides	Unassigned	Week22BF	-0.097038	0.0507395	0.0027471	0.0560937	0.329246	OffTest
1317	Bacteroidetes	Bacteroidia	Bacteroidales	Bacteroidaceae	Bacteroides	Unassigned	Week22BF	-0.0714059	0.039728	0.00246643	0.0725734	0.349907	MidTest
914	Bacteroidetes	Bacteroidia	Bacteroidales	Bacteroidaceae	Bacteroides	Unassigned	ADG14to22	-0.00530803	0.00271129	0.00302207	0.0505311	0.35964	OffTest
914	Bacteroidetes	Bacteroidia	Bacteroidales	Bacteroidaceae	Bacteroides	Unassigned	Week22BF	-0.00307691	0.00171726	0.00264494	0.0734673	0.375965	OffTest
1210	Bacteroidetes	Bacteroidia	Bacteroidales	Bacteroidaceae	Bacteroides	Unassigned	Week14BF	-8.20153e-05	3.14801e-05	0.00619426	0.00931912	0.379068	Wean
1308	Bacteroidetes	Bacteroidia	Bacteroidales	Bacteroidaceae	Bacteroides	Unassigned	Week14BF	0.00234994	0.00111478	0.00407152	0.0352898	0.379068	Wean
1317	Bacteroidetes	Bacteroidia	Bacteroidales	Bacteroidaceae	Bacteroides	Unassigned	ADG14toMKT	-0.0301368	0.0226011	0.00122461	0.182689	0.396315	OffTest
919	Bacteroidetes	Bacteroidia	Bacteroidales	Bacteroidaceae	Bacteroides	Unassigned	ADGWto14	0.00955491	0.00512834	0.00339205	0.062727	0.413946	MidTest
40	Bacteroidetes	Bacteroidia	Bacteroidales	Bacteroidaceae	Bacteroides	Unassigned	Week14LD	0.00206749	0.00105765	0.00381873	0.0508895	0.427326	Wean
1127	Bacteroidetes	Bacteroidia	Bacteroidales	Bacteroidaceae	Bacteroides	Unassigned	ADG14to22	-0.00883099	0.00399721	0.0036958	0.0273747	0.428952	MidTest
1593	Bacteroidetes	Bacteroidia	Bacteroidales	Bacteroidaceae	Bacteroides	Unassigned	Week22BF	-0.00695761	0.00434507	0.00195912	0.109626	0.44127	MidTest
1286	Bacteroidetes	Bacteroidia	Bacteroidales	Bacteroidaceae	Bacteroides	Unassigned	Week22BF	-0.000189866	0.000101735	0.00270609	0.0623015	0.463301	Wean
975	Bacteroidetes	Bacteroidia	Bacteroidales	Bacteroidaceae	Bacteroides	Unassigned	ADG14to22	-0.00619058	0.00363453	0.00208347	0.0888262	0.478744	OffTest
1317	Bacteroidetes	Bacteroidia	Bacteroidales	Bacteroidaceae	Bacteroides	Unassigned	Week14BF	-0.0357385	0.0219653	0.00226788	0.104046	0.486935	MidTest
1317	Bacteroidetes	Bacteroidia	Bacteroidales	Bacteroidaceae	Bacteroides	Unassigned	ADGWto14	-0.033131	0.0182497	0.00305946	0.0697484	0.502511	OffTest
914	Bacteroidetes	Bacteroidia	Bacteroidales	Bacteroidaceae	Bacteroides	Unassigned	Week14BF	0.00141378	0.000748171	0.00329956	0.0590993	0.510932	Wean
1269	Bacteroidetes	Bacteroidia	Bacteroidales	Bacteroidaceae	Bacteroides	Unassigned	ADGWto14	-0.00101603	0.000575552	0.00305156	0.0778226	0.514451	Wean
1669	Bacteroidetes	Bacteroidia	Bacteroidales	Bacteroidaceae	Bacteroides	Unassigned	ADG14toMKT	0.0123539	0.00559577	0.0033562	0.0274845	0.518045	MidTest
495	Bacteroidetes	Bacteroidia	Bacteroidales	Bacteroidaceae	Bacteroides	Unassigned	Week14LD	-0.00138776	0.000769998	0.00322165	0.0718068	0.523322	Wean
1593	Bacteroidetes	Bacteroidia	Bacteroidales	Bacteroidaceae	Bacteroides	Unassigned	Week14BF	-0.0037335	0.00240861	0.00207071	0.121435	0.525363	MidTest
40	Bacteroidetes	Bacteroidia	Bacteroidales	Bacteroidaceae	Bacteroides	Unassigned	ADG14toMKT	-0.0066403	0.00644028	0.000754897	0.302756	0.531869	OffTest
1269	Bacteroidetes	Bacteroidia	Bacteroidales	Bacteroidaceae	Bacteroides	Unassigned	ADGBto14	-0.000867581	0.000502683	0.00296798	0.08468	0.541752	Wean
919	Bacteroidetes	Bacteroidia	Bacteroidales	Bacteroidaceae	Bacteroides	Unassigned	ADGBto14	0.00735895	0.00447907	0.00268392	0.100698	0.544663	MidTest
40	Bacteroidetes	Bacteroidia	Bacteroidales	Bacteroidaceae	Bacteroides	Unassigned	Week14LD	0.0104176	0.00494792	0.00418015	0.0355136	0.546722	MidTest
1317	Bacteroidetes	Bacteroidia	Bacteroidales	Bacteroidaceae	Bacteroides	Unassigned	ADGBto14	-0.026421	0.0159246	0.00259538	0.0973943	0.552264	OffTest
1593	Bacteroidetes	Bacteroidia	Bacteroidales	Bacteroidaceae	Bacteroides	Unassigned	ADG14toMKT	-0.00132131	0.00138079	0.000641746	0.338837	0.567965	OffTest
1317	Bacteroidetes	Bacteroidia	Bacteroidales	Bacteroidaceae	Bacteroides	Unassigned	Week22LD	-0.0345114	0.0178784	0.00344982	0.0538387	0.570572	OffTest
495	Bacteroidetes	Bacteroidia	Bacteroidales	Bacteroidaceae	Bacteroides	Unassigned	ADGBto14	-0.00120559	0.000741695	0.00261977	0.104388	0.570812	Wean
1317	Bacteroidetes	Bacteroidia	Bacteroidales	Bacteroidaceae	Bacteroides	Unassigned	ADG14to22	-0.113861	0.0615272	0.0024077	0.064537	0.571005	MidTest
1317	Bacteroidetes	Bacteroidia	Bacteroidales	Bacteroidaceae	Bacteroides	Unassigned	ADG14to22	-0.0393238	0.0270286	0.00156184	0.146004	0.577447	OffTest
1210	Bacteroidetes	Bacteroidia	Bacteroidales	Bacteroidaceae	Bacteroides	Unassigned	ADG14to22	-0.00015718	8.89627e-05	0.00237957	0.0775749	0.59193	Wean
40	Bacteroidetes	Bacteroidia	Bacteroidales	Bacteroidaceae	Bacteroides	Unassigned	ADGBto14	0.00683187	0.00477452	0.00193711	0.152767	0.598453	MidTest
345	Bacteroidetes	Bacteroidia	Bacteroidales	Bacteroidaceae	Bacteroides	Unassigned	Week14LD	0.00337124	0.00205634	0.0027177	0.101446	0.601715	Wean
914	Bacteroidetes	Bacteroidia	Bacteroidales	Bacteroidaceae	Bacteroides	Unassigned	Week14BF	-0.00798394	0.00584786	0.00162239	0.172465	0.606695	MidTest
54	Bacteroidetes	Bacteroidia	Bacteroidales	Bacteroidaceae	Bacteroides	Unassigned	ADGBto14	3.5753e-05	2.33187e-05	0.00237002	0.125541	0.611905	Wean
1127	Bacteroidetes	Bacteroidia	Bacteroidales	Bacteroidaceae	Bacteroides	Unassigned	ADG14to22	0.0062013	0.00462631	0.00133645	0.180398	0.613564	OffTest
1286	Bacteroidetes	Bacteroidia	Bacteroidales	Bacteroidaceae	Bacteroides	Unassigned	ADG14to22	-0.000840441	0.000642022	0.00154381	0.190849	0.624152	OffTest
1308	Bacteroidetes	Bacteroidia	Bacteroidales	Bacteroidaceae	Bacteroides	Unassigned	Week22LD	0.00309772	0.00207944	0.00212216	0.136626	0.627695	Wean
54	Bacteroidetes	Bacteroidia	Bacteroidales	Bacteroidaceae	Bacteroides	Unassigned	Week22BF	-0.000214526	0.000195141	0.000953488	0.271887	0.633442	MidTest
1269	Bacteroidetes	Bacteroidia	Bacteroidales	Bacteroidaceae	Bacteroides	Unassigned	ADG14to22	0.00175051	0.00137859	0.00118996	0.20445	0.633813	OffTest
1317	Bacteroidetes	Bacteroidia	Bacteroidales	Bacteroidaceae	Bacteroides	Unassigned	ADG14toMKT	0.00351339	0.00209092	0.00204312	0.093216	0.634093	Wean
495	Bacteroidetes	Bacteroidia	Bacteroidales	Bacteroidaceae	Bacteroides	Unassigned	Week22LD	-0.00119072	0.00082248	0.00199092	0.148014	0.637148	Wean
40	Bacteroidetes	Bacteroidia	Bacteroidales	Bacteroidaceae	Bacteroides	Unassigned	Week22BF	-0.00544138	0.005101	0.000869488	0.286351	0.642244	MidTest
54	Bacteroidetes	Bacteroidia	Bacteroidales	Bacteroidaceae	Bacteroides	Unassigned	ADGWto14	3.78169e-05	2.67056e-05	0.00198779	0.157073	0.653596	Wean
495	Bacteroidetes	Bacteroidia	Bacteroidales	Bacteroidaceae	Bacteroides	Unassigned	ADGWto14	-0.001188	0.000849567	0.00190707	0.162322	0.661585	Wean
1308	Bacteroidetes	Bacteroidia	Bacteroidales	Bacteroidaceae	Bacteroides	Unassigned	Week22BF	-0.00515679	0.00444561	0.00108299	0.24633	0.668949	OffTest
1593	Bacteroidetes	Bacteroidia	Bacteroidales	Bacteroidaceae	Bacteroides	Unassigned	Week22BF	-0.00120618	0.00104164	0.0010434	0.247156	0.668972	OffTest
914	Bacteroidetes	Bacteroidia	Bacteroidales	Bacteroidaceae	Bacteroides	Unassigned	ADGWto14	0.00195965	0.00143455	0.0018298	0.172237	0.67309	Wean
345	Bacteroidetes	Bacteroidia	Bacteroidales	Bacteroidaceae	Bacteroides	Unassigned	Week22BF	0.00307369	0.0020676	0.00172239	0.137442	0.678088	Wean
581	Bacteroidetes	Bacteroidia	Bacteroidales	Bacteroidaceae	Bacteroides	Unassigned	Week14BF	-0.00402774	0.00340902	0.00126161	0.237685	0.680484	MidTest
1593	Bacteroidetes	Bacteroidia	Bacteroidales	Bacteroidaceae	Bacteroides	Unassigned	ADG14to22	-0.0156344	0.00965488	0.00199718	0.105701	0.684674	Wean
919	Bacteroidetes	Bacteroidia	Bacteroidales	Bacteroidaceae	Bacteroides	Unassigned	Week22BF	-0.00237075	0.00215946	0.000966052	0.27253	0.687066	OffTest
40	Bacteroidetes	Bacteroidia	Bacteroidales	Bacteroidaceae	Bacteroides	Unassigned	ADGWto14	0.0068308	0.00546586	0.00145174	0.211692	0.688198	MidTest
1210	Bacteroidetes	Bacteroidia	Bacteroidales	Bacteroidaceae	Bacteroides	Unassigned	ADG14to22	0.000757474	0.000680598	0.000901864	0.265988	0.689922	OffTest
1308	Bacteroidetes	Bacteroidia	Bacteroidales	Bacteroidaceae	Bacteroides	Unassigned	ADGWto14	0.00283571	0.00214829	0.00171127	0.187148	0.691246	Wean
975	Bacteroidetes	Bacteroidia	Bacteroidales	Bacteroidaceae	Bacteroides	Unassigned	Week22BF	-0.00248905	0.00230694	0.000877286	0.280868	0.694258	OffTest
1593	Bacteroidetes	Bacteroidia	Bacteroidales	Bacteroidaceae	Bacteroides	Unassigned	Week22BF	-0.00867147	0.0060052	0.00160026	0.14906	0.695746	Wean
919	Bacteroidetes	Bacteroidia	Bacteroidales	Bacteroidaceae	Bacteroides	Unassigned	Week22LD	0.0120025	0.00963024	0.001482	0.212937	0.699851	Wean
1210	Bacteroidetes	Bacteroidia	Bacteroidales	Bacteroidaceae	Bacteroides	Unassigned	Week14LD	-8.05816e-05	5.49814e-05	0.00213667	0.143074	0.701839	Wean
495	Bacteroidetes	Bacteroidia	Bacteroidales	Bacteroidaceae	Bacteroides	Unassigned	ADG14to22	0.00491057	0.00462686	0.000853901	0.288795	0.706883	OffTest
1286	Bacteroidetes	Bacteroidia	Bacteroidales	Bacteroidaceae	Bacteroides	Unassigned	Week14BF	-0.000462068	0.000421144	0.00104379	0.272835	0.707275	MidTest
1127	Bacteroidetes	Bacteroidia	Bacteroidales	Bacteroidaceae	Bacteroides	Unassigned	ADGWto14	0.00415715	0.00312211	0.0016574	0.183313	0.707829	OffTest
54	Bacteroidetes	Bacteroidia	Bacteroidales	Bacteroidaceae	Bacteroides	Unassigned	ADGWto14	0.00116703	0.000917324	0.00163193	0.203593	0.727711	OffTest
1127	Bacteroidetes	Bacteroidia	Bacteroidales	Bacteroidaceae	Bacteroides	Unassigned	ADGBto14	0.00352385	0.00272344	0.00158855	0.19599	0.728124	OffTest
1286	Bacteroidetes	Bacteroidia	Bacteroidales	Bacteroidaceae	Bacteroides	Unassigned	Week14LD	0.00126026	0.000740914	0.00277454	0.0892691	0.728753	MidTest
495	Bacteroidetes	Bacteroidia	Bacteroidales	Bacteroidaceae	Bacteroides	Unassigned	ADGWto14	0.00175294	0.00152031	0.00128249	0.249187	0.734996	MidTest
914	Bacteroidetes	Bacteroidia	Bacteroidales	Bacteroidaceae	Bacteroides	Unassigned	Week22BF	0.00175019	0.00131129	0.00137757	0.182281	0.742126	Wean
54	Bacteroidetes	Bacteroidia	Bacteroidales	Bacteroidaceae	Bacteroides	Unassigned	ADGBto14	0.00100918	0.000799741	0.00162779	0.207287	0.748538	OffTest
54	Bacteroidetes	Bacteroidia	Bacteroidales	Bacteroidaceae	Bacteroides	Unassigned	Week14LD	0.000319165	0.000191418	0.0027682	0.0957447	0.750143	MidTest
495	Bacteroidetes	Bacteroidia	Bacteroidales	Bacteroidaceae	Bacteroides	Unassigned	Week22BF	0.00269421	0.00292342	0.000669506	0.356956	0.751149	OffTest
1593	Bacteroidetes	Bacteroidia	Bacteroidales	Bacteroidaceae	Bacteroides	Unassigned	ADG14to22	-0.00156664	0.00165552	0.000675796	0.344215	0.754279	OffTest
914	Bacteroidetes	Bacteroidia	Bacteroidales	Bacteroidaceae	Bacteroides	Unassigned	ADGWto14	0.00218756	0.00183521	0.00141647	0.233537	0.755959	OffTest
495	Bacteroidetes	Bacteroidia	Bacteroidales	Bacteroidaceae	Bacteroides	Unassigned	ADGBto14	0.00147102	0.00132691	0.00120472	0.267877	0.756158	MidTest
1669	Bacteroidetes	Bacteroidia	Bacteroidales	Bacteroidaceae	Bacteroides	Unassigned	Week22BF	0.00345029	0.00422584	0.000510765	0.414419	0.75719	MidTest
1669	Bacteroidetes	Bacteroidia	Bacteroidales	Bacteroidaceae	Bacteroides	Unassigned	Week22LD	0.000732418	0.000454873	0.00238477	0.107671	0.759575	OffTest
1317	Bacteroidetes	Bacteroidia	Bacteroidales	Bacteroidaceae	Bacteroides	Unassigned	ADG14toMKT	-0.0951146	0.0520742	0.00224298	0.0680783	0.76016	MidTest
345	Bacteroidetes	Bacteroidia	Bacteroidales	Bacteroidaceae	Bacteroides	Unassigned	ADG14to22	-0.0355287	0.0392223	0.000598196	0.365243	0.762545	OffTest
914	Bacteroidetes	Bacteroidia	Bacteroidales	Bacteroidaceae	Bacteroides	Unassigned	ADGBto14	0.00193859	0.00160107	0.00148384	0.226245	0.76325	OffTest
40	Bacteroidetes	Bacteroidia	Bacteroidales	Bacteroidaceae	Bacteroides	Unassigned	Week14BF	0.00251467	0.00281475	0.000681641	0.371871	0.764903	MidTest
1286	Bacteroidetes	Bacteroidia	Bacteroidales	Bacteroidaceae	Bacteroides	Unassigned	ADGBto14	0.000432742	0.000370802	0.00150666	0.243526	0.767252	OffTest
1308	Bacteroidetes	Bacteroidia	Bacteroidales	Bacteroidaceae	Bacteroides	Unassigned	Week22BF	-0.0117198	0.014845	0.000486943	0.430014	0.767688	MidTest
40	Bacteroidetes	Bacteroidia	Bacteroidales	Bacteroidaceae	Bacteroides	Unassigned	ADG14to22	-0.0102493	0.00787167	0.00118437	0.193224	0.768954	MidTest
1210	Bacteroidetes	Bacteroidia	Bacteroidales	Bacteroidaceae	Bacteroides	Unassigned	Week14BF	-0.00112517	0.0012968	0.000639936	0.385804	0.771336	MidTest
1308	Bacteroidetes	Bacteroidia	Bacteroidales	Bacteroidaceae	Bacteroides	Unassigned	ADGBto14	0.00217521	0.00187655	0.00134316	0.246675	0.772004	Wean
581	Bacteroidetes	Bacteroidia	Bacteroidales	Bacteroidaceae	Bacteroides	Unassigned	Week14LD	-0.00943197	0.00600379	0.00247214	0.116494	0.774597	MidTest
975	Bacteroidetes	Bacteroidia	Bacteroidales	Bacteroidaceae	Bacteroides	Unassigned	ADGWto14	0.00280548	0.00246456	0.00118083	0.25525	0.776675	OffTest
1286	Bacteroidetes	Bacteroidia	Bacteroidales	Bacteroidaceae	Bacteroides	Unassigned	ADGWto14	0.000477672	0.000425791	0.00137622	0.26225	0.779135	OffTest
1210	Bacteroidetes	Bacteroidia	Bacteroidales	Bacteroidaceae	Bacteroides	Unassigned	ADG14toMKT	0.000275995	0.000569064	0.00015984	0.62778	0.782496	OffTest
1317	Bacteroidetes	Bacteroidia	Bacteroidales	Bacteroidaceae	Bacteroides	Unassigned	Week14LD	-0.0596616	0.0386556	0.00225841	0.123051	0.785288	MidTest
1286	Bacteroidetes	Bacteroidia	Bacteroidales	Bacteroidaceae	Bacteroides	Unassigned	ADG14to22	-0.000225848	0.000164199	0.00147005	0.169304	0.786054	Wean
1669	Bacteroidetes	Bacteroidia	Bacteroidales	Bacteroidaceae	Bacteroides	Unassigned	ADG14to22	-0.000563067	0.000685519	0.000491477	0.411627	0.786934	OffTest
54	Bacteroidetes	Bacteroidia	Bacteroidales	Bacteroidaceae	Bacteroides	Unassigned	Week14BF	-8.74961e-05	0.000108803	0.000582209	0.421486	0.789353	MidTest
1286	Bacteroidetes	Bacteroidia	Bacteroidales	Bacteroidaceae	Bacteroides	Unassigned	Week22BF	-0.000317452	0.000401521	0.000573701	0.429377	0.790781	OffTest
975	Bacteroidetes	Bacteroidia	Bacteroidales	Bacteroidaceae	Bacteroides	Unassigned	ADGBto14	0.00221409	0.00215085	0.000981047	0.303535	0.797845	OffTest
1210	Bacteroidetes	Bacteroidia	Bacteroidales	Bacteroidaceae	Bacteroides	Unassigned	Week22BF	-0.00170498	0.00235278	0.000400303	0.468827	0.798052	MidTest
495	Bacteroidetes	Bacteroidia	Bacteroidales	Bacteroidaceae	Bacteroides	Unassigned	Week14BF	0.000599921	0.000793184	0.000520424	0.449619	0.798062	MidTest
54	Bacteroidetes	Bacteroidia	Bacteroidales	Bacteroidaceae	Bacteroides	Unassigned	Week22BF	3.01139e-05	2.44159e-05	0.00118969	0.217732	0.799414	Wean
1593	Bacteroidetes	Bacteroidia	Bacteroidales	Bacteroidaceae	Bacteroides	Unassigned	ADGWto14	0.00472169	0.00465995	0.000955949	0.31118	0.799788	MidTest
1308	Bacteroidetes	Bacteroidia	Bacteroidales	Bacteroidaceae	Bacteroides	Unassigned	Week14LD	0.0220703	0.0144945	0.00226496	0.128151	0.800074	MidTest
919	Bacteroidetes	Bacteroidia	Bacteroidales	Bacteroidaceae	Bacteroides	Unassigned	Week22BF	-0.00345351	0.00479115	0.000418246	0.471191	0.800523	MidTest
919	Bacteroidetes	Bacteroidia	Bacteroidales	Bacteroidaceae	Bacteroides	Unassigned	ADGWto14	0.0106558	0.00994874	0.00112402	0.284403	0.805201	Wean
345	Bacteroidetes	Bacteroidia	Bacteroidales	Bacteroidaceae	Bacteroides	Unassigned	Week22LD	0.0394257	0.0260477	0.00211245	0.130437	0.806338	OffTest
40	Bacteroidetes	Bacteroidia	Bacteroidales	Bacteroidaceae	Bacteroides	Unassigned	ADG14to22	-0.00590167	0.00771317	0.000446666	0.444363	0.806836	OffTest
581	Bacteroidetes	Bacteroidia	Bacteroidales	Bacteroidaceae	Bacteroides	Unassigned	Week22BF	-0.00428241	0.00610347	0.000388538	0.483072	0.809383	MidTest
919	Bacteroidetes	Bacteroidia	Bacteroidales	Bacteroidaceae	Bacteroides	Unassigned	ADGWto14	-0.00226594	0.00230452	0.00093503	0.32571	0.815799	OffTest
1127	Bacteroidetes	Bacteroidia	Bacteroidales	Bacteroidaceae	Bacteroides	Unassigned	Week22LD	-0.00444435	0.00262486	0.00268442	0.0907253	0.816528	MidTest
1308	Bacteroidetes	Bacteroidia	Bacteroidales	Bacteroidaceae	Bacteroides	Unassigned	Week22LD	-0.00673985	0.00463971	0.00203687	0.146631	0.819545	OffTest
919	Bacteroidetes	Bacteroidia	Bacteroidales	Bacteroidaceae	Bacteroides	Unassigned	ADGBto14	-0.00197138	0.00201014	0.00094406	0.326962	0.822208	OffTest
1669	Bacteroidetes	Bacteroidia	Bacteroidales	Bacteroidaceae	Bacteroides	Unassigned	Week22BF	3.3318e-05	2.86123e-05	0.00105703	0.244519	0.823183	Wean
1269	Bacteroidetes	Bacteroidia	Bacteroidales	Bacteroidaceae	Bacteroides	Unassigned	Week14BF	-0.00197732	0.00297443	0.000375674	0.506358	0.828973	MidTest
975	Bacteroidetes	Bacteroidia	Bacteroidales	Bacteroidaceae	Bacteroides	Unassigned	Week22BF	-0.00132171	0.00204997	0.000319713	0.519237	0.831618	MidTest
1317	Bacteroidetes	Bacteroidia	Bacteroidales	Bacteroidaceae	Bacteroides	Unassigned	ADG14to22	0.00321261	0.00250115	0.00127961	0.199287	0.840064	Wean
345	Bacteroidetes	Bacteroidia	Bacteroidales	Bacteroidaceae	Bacteroides	Unassigned	Week22LD	0.00194179	0.00219167	0.000756854	0.375841	0.842605	Wean
975	Bacteroidetes	Bacteroidia	Bacteroidales	Bacteroidaceae	Bacteroides	Unassigned	Week22BF	-0.000146311	0.00013277	0.000950616	0.270737	0.84294	Wean
1317	Bacteroidetes	Bacteroidia	Bacteroidales	Bacteroidaceae	Bacteroides	Unassigned	Week14LD	-0.025457	0.0165689	0.00223615	0.124742	0.843924	OffTest
345	Bacteroidetes	Bacteroidia	Bacteroidales	Bacteroidaceae	Bacteroides	Unassigned	Week22BF	-0.0153085	0.0248929	0.000289267	0.538708	0.84394	OffTest
1286	Bacteroidetes	Bacteroidia	Bacteroidales	Bacteroidaceae	Bacteroides	Unassigned	Week22LD	-9.42836e-05	0.000107911	0.000734712	0.382488	0.847439	Wean
1210	Bacteroidetes	Bacteroidia	Bacteroidales	Bacteroidaceae	Bacteroides	Unassigned	Week14BF	-0.000280051	0.000240293	0.00117862	0.244104	0.848278	OffTest
581	Bacteroidetes	Bacteroidia	Bacteroidales	Bacteroidaceae	Bacteroides	Unassigned	ADG14toMKT	0.0240853	0.0671014	8.67408e-05	0.719715	0.848429	OffTest
1269	Bacteroidetes	Bacteroidia	Bacteroidales	Bacteroidaceae	Bacteroides	Unassigned	Week14LD	-0.000587865	0.000522663	0.00126468	0.260971	0.849728	Wean
914	Bacteroidetes	Bacteroidia	Bacteroidales	Bacteroidaceae	Bacteroides	Unassigned	ADGBto14	0.00128306	0.00125336	0.00104633	0.306229	0.850635	Wean
1286	Bacteroidetes	Bacteroidia	Bacteroidales	Bacteroidaceae	Bacteroides	Unassigned	Week14LD	0.000104815	0.000101225	0.0010817	0.300705	0.860783	Wean
1593	Bacteroidetes	Bacteroidia	Bacteroidales	Bacteroidaceae	Bacteroides	Unassigned	ADGBto14	0.00317755	0.00407101	0.000577502	0.435259	0.861696	MidTest
495	Bacteroidetes	Bacteroidia	Bacteroidales	Bacteroidaceae	Bacteroides	Unassigned	ADG14toMKT	-0.00117111	0.00104392	0.000896521	0.262209	0.861701	Wean
1210	Bacteroidetes	Bacteroidia	Bacteroidales	Bacteroidaceae	Bacteroides	Unassigned	ADG14toMKT	-8.32628e-05	7.44949e-05	0.000891425	0.263972	0.861701	Wean
1669	Bacteroidetes	Bacteroidia	Bacteroidales	Bacteroidaceae	Bacteroides	Unassigned	ADGWto14	0.000355442	0.000464405	0.000540466	0.444227	0.862505	OffTest
54	Bacteroidetes	Bacteroidia	Bacteroidales	Bacteroidaceae	Bacteroides	Unassigned	ADGBto14	0.000137104	0.000182576	0.000550407	0.452868	0.862674	MidTest
1308	Bacteroidetes	Bacteroidia	Bacteroidales	Bacteroidaceae	Bacteroides	Unassigned	ADG14to22	-0.0043184	0.00704504	0.000291583	0.540032	0.863266	OffTest
54	Bacteroidetes	Bacteroidia	Bacteroidales	Bacteroidaceae	Bacteroides	Unassigned	Week22LD	-0.00121629	0.000897201	0.00184208	0.175519	0.865268	OffTest
1286	Bacteroidetes	Bacteroidia	Bacteroidales	Bacteroidaceae	Bacteroides	Unassigned	ADG14toMKT	-0.000146474	0.000137377	0.000825465	0.286586	0.871424	Wean
1593	Bacteroidetes	Bacteroidia	Bacteroidales	Bacteroidaceae	Bacteroides	Unassigned	ADG14toMKT	-0.00869131	0.0080826	0.00082396	0.282501	0.871424	Wean
1269	Bacteroidetes	Bacteroidia	Bacteroidales	Bacteroidaceae	Bacteroides	Unassigned	ADG14toMKT	0.000736687	0.00070827	0.000776083	0.298541	0.872305	Wean
495	Bacteroidetes	Bacteroidia	Bacteroidales	Bacteroidaceae	Bacteroides	Unassigned	ADGWto14	-0.00214893	0.00311843	0.000451272	0.490911	0.872522	OffTest
914	Bacteroidetes	Bacteroidia	Bacteroidales	Bacteroidaceae	Bacteroides	Unassigned	Week22LD	0.00111639	0.00138977	0.000617129	0.422	0.874049	Wean
1593	Bacteroidetes	Bacteroidia	Bacteroidales	Bacteroidaceae	Bacteroides	Unassigned	Week14LD	0.00555777	0.00596529	0.000862222	0.351728	0.87472	Wean
1127	Bacteroidetes	Bacteroidia	Bacteroidales	Bacteroidaceae	Bacteroides	Unassigned	ADGBto14	-0.00158023	0.00237598	0.000435621	0.506148	0.875485	MidTest
40	Bacteroidetes	Bacteroidia	Bacteroidales	Bacteroidaceae	Bacteroides	Unassigned	Week22LD	0.0008572	0.00113017	0.000551036	0.448351	0.877925	Wean
1269	Bacteroidetes	Bacteroidia	Bacteroidales	Bacteroidaceae	Bacteroides	Unassigned	ADGWto14	0.00392039	0.00578362	0.000426256	0.498028	0.879738	MidTest
1317	Bacteroidetes	Bacteroidia	Bacteroidales	Bacteroidaceae	Bacteroides	Unassigned	Week22BF	0.00137992	0.00155456	0.000614922	0.374943	0.880889	Wean
1669	Bacteroidetes	Bacteroidia	Bacteroidales	Bacteroidaceae	Bacteroides	Unassigned	ADGBto14	0.000267445	0.000405251	0.000408159	0.509434	0.881437	OffTest
919	Bacteroidetes	Bacteroidia	Bacteroidales	Bacteroidaceae	Bacteroides	Unassigned	ADGBto14	0.00828254	0.00868961	0.00090586	0.340747	0.882002	Wean
1269	Bacteroidetes	Bacteroidia	Bacteroidales	Bacteroidaceae	Bacteroides	Unassigned	Week22BF	-0.00258494	0.00539792	0.000174909	0.632131	0.882013	MidTest
495	Bacteroidetes	Bacteroidia	Bacteroidales	Bacteroidaceae	Bacteroides	Unassigned	ADGBto14	-0.00166948	0.00271968	0.000363315	0.539451	0.882501	OffTest
1317	Bacteroidetes	Bacteroidia	Bacteroidales	Bacteroidaceae	Bacteroides	Unassigned	Week14LD	-0.00131667	0.00154388	0.000734301	0.393962	0.883674	Wean
1127	Bacteroidetes	Bacteroidia	Bacteroidales	Bacteroidaceae	Bacteroides	Unassigned	ADG14toMKT	-0.00509508	0.00337485	0.00164236	0.131422	0.885367	MidTest
1210	Bacteroidetes	Bacteroidia	Bacteroidales	Bacteroidaceae	Bacteroides	Unassigned	Week14LD	0.00261573	0.00228293	0.0012358	0.252177	0.887095	MidTest
54	Bacteroidetes	Bacteroidia	Bacteroidales	Bacteroidaceae	Bacteroides	Unassigned	Week14LD	2.00166e-05	2.42819e-05	0.000689433	0.409946	0.888217	Wean
1669	Bacteroidetes	Bacteroidia	Bacteroidales	Bacteroidaceae	Bacteroides	Unassigned	Week14LD	2.35763e-05	2.84654e-05	0.000694213	0.407736	0.888217	Wean
1308	Bacteroidetes	Bacteroidia	Bacteroidales	Bacteroidaceae	Bacteroides	Unassigned	Week14BF	-0.00384781	0.008241	0.000192667	0.640663	0.888826	MidTest
1127	Bacteroidetes	Bacteroidia	Bacteroidales	Bacteroidaceae	Bacteroides	Unassigned	ADGBto14	0.00120731	0.00134854	0.000792889	0.370864	0.888897	Wean
1269	Bacteroidetes	Bacteroidia	Bacteroidales	Bacteroidaceae	Bacteroides	Unassigned	Week14LD	0.00570831	0.00523594	0.00111876	0.275896	0.892559	MidTest
345	Bacteroidetes	Bacteroidia	Bacteroidales	Bacteroidaceae	Bacteroides	Unassigned	ADGWto14	0.015516	0.0265918	0.00031484	0.559694	0.89295	OffTest
919	Bacteroidetes	Bacteroidia	Bacteroidales	Bacteroidaceae	Bacteroides	Unassigned	ADG14toMKT	0.000761274	0.00285504	5.10554e-05	0.789798	0.893258	OffTest
40	Bacteroidetes	Bacteroidia	Bacteroidales	Bacteroidaceae	Bacteroides	Unassigned	ADGBto14	-0.00267844	0.00452795	0.000338669	0.554294	0.893976	OffTest
1269	Bacteroidetes	Bacteroidia	Bacteroidales	Bacteroidaceae	Bacteroides	Unassigned	ADGBto14	0.00291832	0.00505397	0.000315069	0.563778	0.900197	MidTest
40	Bacteroidetes	Bacteroidia	Bacteroidales	Bacteroidaceae	Bacteroides	Unassigned	ADG14toMKT	-0.00128349	0.00143632	0.000575088	0.371757	0.90471	Wean
919	Bacteroidetes	Bacteroidia	Bacteroidales	Bacteroidaceae	Bacteroides	Unassigned	Week14BF	-0.00097164	0.0026665	0.000121525	0.715644	0.907861	MidTest
1286	Bacteroidetes	Bacteroidia	Bacteroidales	Bacteroidaceae	Bacteroides	Unassigned	ADGWto14	8.44171e-05	0.000111468	0.000566772	0.449039	0.909654	Wean
1127	Bacteroidetes	Bacteroidia	Bacteroidales	Bacteroidaceae	Bacteroides	Unassigned	Week14LD	-0.00219335	0.00249331	0.000778869	0.379232	0.911577	MidTest
495	Bacteroidetes	Bacteroidia	Bacteroidales	Bacteroidaceae	Bacteroides	Unassigned	ADG14to22	-0.00133792	0.00124767	0.000876491	0.283838	0.91189	Wean
40	Bacteroidetes	Bacteroidia	Bacteroidales	Bacteroidaceae	Bacteroides	Unassigned	ADGWto14	-0.00266174	0.00519275	0.000250733	0.608352	0.912603	OffTest
345	Bacteroidetes	Bacteroidia	Bacteroidales	Bacteroidaceae	Bacteroides	Unassigned	ADGWto14	0.00164619	0.00226399	0.000523443	0.467325	0.912946	Wean
581	Bacteroidetes	Bacteroidia	Bacteroidales	Bacteroidaceae	Bacteroides	Unassigned	ADGWto14	-0.00106807	0.00143748	0.000561868	0.457648	0.912946	Wean
495	Bacteroidetes	Bacteroidia	Bacteroidales	Bacteroidaceae	Bacteroides	Unassigned	ADG14toMKT	0.00202372	0.00189333	0.000826904	0.285382	0.914593	MidTest
1210	Bacteroidetes	Bacteroidia	Bacteroidales	Bacteroidaceae	Bacteroides	Unassigned	ADGWto14	-0.000233453	0.00045948	0.000236403	0.611506	0.916476	OffTest
1210	Bacteroidetes	Bacteroidia	Bacteroidales	Bacteroidaceae	Bacteroides	Unassigned	ADGBto14	-0.000210505	0.000400798	0.000256394	0.599547	0.91697	OffTest
1269	Bacteroidetes	Bacteroidia	Bacteroidales	Bacteroidaceae	Bacteroides	Unassigned	ADG14toMKT	0.00023969	0.00115354	2.97839e-05	0.835436	0.917591	OffTest
345	Bacteroidetes	Bacteroidia	Bacteroidales	Bacteroidaceae	Bacteroides	Unassigned	ADGBto14	0.0118314	0.0232048	0.000244192	0.610254	0.919468	OffTest
1127	Bacteroidetes	Bacteroidia	Bacteroidales	Bacteroidaceae	Bacteroides	Unassigned	ADGWto14	0.00108924	0.00154437	0.000483832	0.480794	0.919636	Wean
345	Bacteroidetes	Bacteroidia	Bacteroidales	Bacteroidaceae	Bacteroides	Unassigned	ADG14toMKT	0.00237788	0.00279686	0.000528348	0.395422	0.920717	Wean
581	Bacteroidetes	Bacteroidia	Bacteroidales	Bacteroidaceae	Bacteroides	Unassigned	Week14LD	-0.000845431	0.0013087	0.000435812	0.518429	0.921343	Wean
1669	Bacteroidetes	Bacteroidia	Bacteroidales	Bacteroidaceae	Bacteroides	Unassigned	Week22BF	-0.000161629	0.000434907	0.00010548	0.710237	0.92281	OffTest
345	Bacteroidetes	Bacteroidia	Bacteroidales	Bacteroidaceae	Bacteroides	Unassigned	ADG14to22	0.0033133	0.00334415	0.000768389	0.32204	0.924375	Wean
345	Bacteroidetes	Bacteroidia	Bacteroidales	Bacteroidaceae	Bacteroides	Unassigned	Week14BF	0.0111211	0.0138479	0.000560368	0.422112	0.924852	OffTest
40	Bacteroidetes	Bacteroidia	Bacteroidales	Bacteroidaceae	Bacteroides	Unassigned	Week22BF	-0.00175278	0.00487045	0.000102621	0.719011	0.925799	OffTest
581	Bacteroidetes	Bacteroidia	Bacteroidales	Bacteroidaceae	Bacteroides	Unassigned	ADGWto14	-0.0233675	0.0542701	0.000168778	0.666865	0.929753	OffTest
345	Bacteroidetes	Bacteroidia	Bacteroidales	Bacteroidaceae	Bacteroides	Unassigned	Week14BF	0.00115707	0.00118444	0.000895924	0.328864	0.929859	Wean
975	Bacteroidetes	Bacteroidia	Bacteroidales	Bacteroidaceae	Bacteroides	Unassigned	Week14BF	-0.000309203	0.00114058	6.4228e-05	0.786374	0.929908	MidTest
40	Bacteroidetes	Bacteroidia	Bacteroidales	Bacteroidaceae	Bacteroides	Unassigned	Week14BF	-0.000535857	0.000608442	0.000717899	0.378694	0.93213	Wean
54	Bacteroidetes	Bacteroidia	Bacteroidales	Bacteroidaceae	Bacteroides	Unassigned	ADGWto14	0.000101249	0.000209237	0.000225028	0.628569	0.932492	MidTest
1269	Bacteroidetes	Bacteroidia	Bacteroidales	Bacteroidaceae	Bacteroides	Unassigned	Week22LD	-0.000276857	0.000558055	0.000235462	0.619927	0.93255	Wean
1317	Bacteroidetes	Bacteroidia	Bacteroidales	Bacteroidaceae	Bacteroides	Unassigned	Week22LD	-0.000814467	0.00164711	0.000235861	0.621076	0.93255	Wean
1669	Bacteroidetes	Bacteroidia	Bacteroidales	Bacteroidaceae	Bacteroides	Unassigned	Week22LD	1.69452e-05	3.03234e-05	0.000301037	0.576414	0.93255	Wean
919	Bacteroidetes	Bacteroidia	Bacteroidales	Bacteroidaceae	Bacteroides	Unassigned	ADG14toMKT	-0.00985136	0.012216	0.000464759	0.420193	0.932853	Wean
1127	Bacteroidetes	Bacteroidia	Bacteroidales	Bacteroidaceae	Bacteroides	Unassigned	ADGWto14	-0.00131187	0.00272217	0.000225072	0.629965	0.932987	MidTest
1669	Bacteroidetes	Bacteroidia	Bacteroidales	Bacteroidaceae	Bacteroides	Unassigned	ADGWto14	1.85435e-05	3.13192e-05	0.000346907	0.553932	0.936709	Wean
1308	Bacteroidetes	Bacteroidia	Bacteroidales	Bacteroidaceae	Bacteroides	Unassigned	ADG14toMKT	-0.00172238	0.00263704	0.000305412	0.513816	0.936789	Wean
54	Bacteroidetes	Bacteroidia	Bacteroidales	Bacteroidaceae	Bacteroides	Unassigned	Week14BF	1.15571e-05	1.3963e-05	0.000643197	0.408045	0.937661	Wean
1286	Bacteroidetes	Bacteroidia	Bacteroidales	Bacteroidaceae	Bacteroides	Unassigned	Week14BF	-4.85971e-05	5.82034e-05	0.000650751	0.403947	0.937661	Wean
1593	Bacteroidetes	Bacteroidia	Bacteroidales	Bacteroidaceae	Bacteroides	Unassigned	Week14BF	-0.00286686	0.00342517	0.000642046	0.402798	0.937661	Wean
1669	Bacteroidetes	Bacteroidia	Bacteroidales	Bacteroidaceae	Bacteroides	Unassigned	Week14BF	1.40082e-05	1.63746e-05	0.000685869	0.392493	0.937661	Wean
495	Bacteroidetes	Bacteroidia	Bacteroidales	Bacteroidaceae	Bacteroides	Unassigned	Week22BF	0.000382154	0.0014188	5.75307e-05	0.787717	0.937886	MidTest
1593	Bacteroidetes	Bacteroidia	Bacteroidales	Bacteroidaceae	Bacteroides	Unassigned	ADGWto14	0.000421183	0.00111084	0.000134793	0.70465	0.938142	OffTest
581	Bacteroidetes	Bacteroidia	Bacteroidales	Bacteroidaceae	Bacteroides	Unassigned	ADGBto14	-0.000798993	0.00125549	0.000419417	0.524665	0.938622	Wean
1269	Bacteroidetes	Bacteroidia	Bacteroidales	Bacteroidaceae	Bacteroides	Unassigned	ADG14to22	0.000611153	0.000846875	0.000400096	0.470678	0.938744	Wean
1669	Bacteroidetes	Bacteroidia	Bacteroidales	Bacteroidaceae	Bacteroides	Unassigned	ADG14to22	2.98638e-05	4.62345e-05	0.000326041	0.518482	0.939022	Wean
975	Bacteroidetes	Bacteroidia	Bacteroidales	Bacteroidaceae	Bacteroides	Unassigned	ADG14to22	0.000128239	0.000213775	0.000280377	0.548726	0.94024	Wean
914	Bacteroidetes	Bacteroidia	Bacteroidales	Bacteroidaceae	Bacteroides	Unassigned	Week14BF	-0.000695163	0.000958614	0.000495572	0.468511	0.940381	OffTest
1269	Bacteroidetes	Bacteroidia	Bacteroidales	Bacteroidaceae	Bacteroides	Unassigned	ADGWto14	-0.000297827	0.000932444	9.50559e-05	0.749484	0.941818	OffTest
1308	Bacteroidetes	Bacteroidia	Bacteroidales	Bacteroidaceae	Bacteroides	Unassigned	ADGWto14	0.00157057	0.00474378	0.000106434	0.740652	0.941818	OffTest
1210	Bacteroidetes	Bacteroidia	Bacteroidales	Bacteroidaceae	Bacteroides	Unassigned	ADGWto14	0.00116255	0.0025217	0.000197186	0.644885	0.941948	MidTest
581	Bacteroidetes	Bacteroidia	Bacteroidales	Bacteroidaceae	Bacteroides	Unassigned	ADGBto14	-0.0160955	0.0473508	0.000106814	0.733986	0.942281	OffTest
1593	Bacteroidetes	Bacteroidia	Bacteroidales	Bacteroidaceae	Bacteroides	Unassigned	ADGBto14	0.000328561	0.000968506	0.000109417	0.734496	0.942281	OffTest
1286	Bacteroidetes	Bacteroidia	Bacteroidales	Bacteroidaceae	Bacteroides	Unassigned	ADG14to22	-0.000660456	0.00118112	0.000223047	0.57617	0.945027	MidTest
40	Bacteroidetes	Bacteroidia	Bacteroidales	Bacteroidaceae	Bacteroides	Unassigned	ADGBto14	-0.000616172	0.00101955	0.00036547	0.545748	0.945496	Wean
1286	Bacteroidetes	Bacteroidia	Bacteroidales	Bacteroidaceae	Bacteroides	Unassigned	ADGWto14	-0.00035666	0.000817874	0.0001795	0.662871	0.945803	MidTest
40	Bacteroidetes	Bacteroidia	Bacteroidales	Bacteroidaceae	Bacteroides	Unassigned	ADG14toMKT	-0.00560675	0.00666992	0.00047315	0.400785	0.946069	MidTest
1308	Bacteroidetes	Bacteroidia	Bacteroidales	Bacteroidaceae	Bacteroides	Unassigned	ADG14toMKT	0.0152815	0.0196045	0.00042432	0.435875	0.946069	MidTest
1286	Bacteroidetes	Bacteroidia	Bacteroidales	Bacteroidaceae	Bacteroides	Unassigned	ADGBto14	-0.000257227	0.000714612	0.000124543	0.718957	0.947471	MidTest
1593	Bacteroidetes	Bacteroidia	Bacteroidales	Bacteroidaceae	Bacteroides	Unassigned	ADG14to22	-0.00362676	0.00678986	0.000204375	0.59336	0.94768	MidTest
1210	Bacteroidetes	Bacteroidia	Bacteroidales	Bacteroidaceae	Bacteroides	Unassigned	ADGBto14	0.000784119	0.00220349	0.000119659	0.722025	0.947759	MidTest
345	Bacteroidetes	Bacteroidia	Bacteroidales	Bacteroidaceae	Bacteroides	Unassigned	ADGBto14	0.00105073	0.00197746	0.00028446	0.595293	0.948902	Wean
1210	Bacteroidetes	Bacteroidia	Bacteroidales	Bacteroidaceae	Bacteroides	Unassigned	Week22BF	-0.000107286	0.000430629	4.71238e-05	0.803304	0.949032	OffTest
1593	Bacteroidetes	Bacteroidia	Bacteroidales	Bacteroidaceae	Bacteroides	Unassigned	Week14LD	0.00319576	0.00424566	0.000542127	0.451796	0.95027	MidTest
919	Bacteroidetes	Bacteroidia	Bacteroidales	Bacteroidaceae	Bacteroides	Unassigned	Week14LD	-0.00402917	0.0090262	0.000198952	0.655417	0.950977	Wean
1269	Bacteroidetes	Bacteroidia	Bacteroidales	Bacteroidaceae	Bacteroides	Unassigned	ADGBto14	-0.000212129	0.000813489	6.43251e-05	0.794326	0.951019	OffTest
40	Bacteroidetes	Bacteroidia	Bacteroidales	Bacteroidaceae	Bacteroides	Unassigned	ADG14to22	-0.000800617	0.00171765	0.000167618	0.641238	0.951287	Wean
40	Bacteroidetes	Bacteroidia	Bacteroidales	Bacteroidaceae	Bacteroides	Unassigned	ADGWto14	-0.000536656	0.00116752	0.000207831	0.645867	0.952993	Wean
1269	Bacteroidetes	Bacteroidia	Bacteroidales	Bacteroidaceae	Bacteroides	Unassigned	Week22LD	0.000823915	0.000913429	0.000755985	0.367266	0.954893	OffTest
581	Bacteroidetes	Bacteroidia	Bacteroidales	Bacteroidaceae	Bacteroides	Unassigned	ADG14toMKT	-0.000748467	0.00178131	0.000133477	0.674449	0.956105	Wean
914	Bacteroidetes	Bacteroidia	Bacteroidales	Bacteroidaceae	Bacteroides	Unassigned	ADG14toMKT	0.000749373	0.00176924	0.000129441	0.671981	0.956105	Wean
1669	Bacteroidetes	Bacteroidia	Bacteroidales	Bacteroidaceae	Bacteroides	Unassigned	ADG14toMKT	2.06644e-05	3.8668e-05	0.000208404	0.593182	0.956105	Wean
1669	Bacteroidetes	Bacteroidia	Bacteroidales	Bacteroidaceae	Bacteroides	Unassigned	Week14BF	-0.000371698	0.00235195	2.17589e-05	0.874458	0.956183	MidTest
581	Bacteroidetes	Bacteroidia	Bacteroidales	Bacteroidaceae	Bacteroides	Unassigned	Week22LD	0.000467967	0.00139206	0.000112088	0.736816	0.958289	Wean
495	Bacteroidetes	Bacteroidia	Bacteroidales	Bacteroidaceae	Bacteroides	Unassigned	ADG14to22	0.00104438	0.002248	0.000164966	0.642329	0.958394	MidTest
581	Bacteroidetes	Bacteroidia	Bacteroidales	Bacteroidaceae	Bacteroides	Unassigned	ADG14to22	-0.00449185	0.00966745	0.000164119	0.64229	0.958394	MidTest
581	Bacteroidetes	Bacteroidia	Bacteroidales	Bacteroidaceae	Bacteroides	Unassigned	Week14BF	0.000535643	0.000754021	0.000489586	0.477638	0.958583	Wean
1127	Bacteroidetes	Bacteroidia	Bacteroidales	Bacteroidaceae	Bacteroides	Unassigned	Week14BF	0.000590449	0.000805689	0.000492561	0.463825	0.958583	Wean
975	Bacteroidetes	Bacteroidia	Bacteroidales	Bacteroidaceae	Bacteroides	Unassigned	ADGBto14	-0.000554182	0.00191863	7.94371e-05	0.772761	0.959799	MidTest
495	Bacteroidetes	Bacteroidia	Bacteroidales	Bacteroidaceae	Bacteroides	Unassigned	Week14LD	0.000912233	0.00139761	0.000429978	0.514093	0.960351	MidTest
975	Bacteroidetes	Bacteroidia	Bacteroidales	Bacteroidaceae	Bacteroides	Unassigned	ADG14toMKT	-0.00128263	0.00271819	0.000154319	0.637122	0.960802	MidTest
1593	Bacteroidetes	Bacteroidia	Bacteroidales	Bacteroidaceae	Bacteroides	Unassigned	ADG14toMKT	-0.00255612	0.00573644	0.000135529	0.655986	0.960802	MidTest
1308	Bacteroidetes	Bacteroidia	Bacteroidales	Bacteroidaceae	Bacteroides	Unassigned	ADG14to22	-0.00133383	0.00315148	0.000137199	0.672215	0.963092	Wean
975	Bacteroidetes	Bacteroidia	Bacteroidales	Bacteroidaceae	Bacteroides	Unassigned	ADG14to22	-0.00114032	0.00322191	9.13681e-05	0.723466	0.963416	MidTest
975	Bacteroidetes	Bacteroidia	Bacteroidales	Bacteroidaceae	Bacteroides	Unassigned	ADGWto14	-0.000731586	0.00219737	0.000103782	0.739249	0.964094	MidTest
54	Bacteroidetes	Bacteroidia	Bacteroidales	Bacteroidaceae	Bacteroides	Unassigned	Week14BF	-0.000243046	0.000483091	0.000245222	0.614998	0.964146	OffTest
1669	Bacteroidetes	Bacteroidia	Bacteroidales	Bacteroidaceae	Bacteroides	Unassigned	Week14BF	0.000128795	0.000242046	0.000245853	0.594767	0.964146	OffTest
1127	Bacteroidetes	Bacteroidia	Bacteroidales	Bacteroidaceae	Bacteroides	Unassigned	Week22BF	0.000588119	0.00292836	3.13089e-05	0.840867	0.964713	OffTest
975	Bacteroidetes	Bacteroidia	Bacteroidales	Bacteroidaceae	Bacteroides	Unassigned	Week22LD	-3.2907e-05	0.000140718	5.29449e-05	0.81515	0.965297	Wean
1308	Bacteroidetes	Bacteroidia	Bacteroidales	Bacteroidaceae	Bacteroides	Unassigned	Week14LD	0.000682454	0.00194947	0.000122703	0.726361	0.965681	Wean
919	Bacteroidetes	Bacteroidia	Bacteroidales	Bacteroidaceae	Bacteroides	Unassigned	Week14BF	-0.00315036	0.0051757	0.000340387	0.542877	0.965725	Wean
1269	Bacteroidetes	Bacteroidia	Bacteroidales	Bacteroidaceae	Bacteroides	Unassigned	Week14BF	0.000193594	0.000486995	0.00013915	0.691061	0.966166	OffTest
581	Bacteroidetes	Bacteroidia	Bacteroidales	Bacteroidaceae	Bacteroides	Unassigned	Week22LD	0.0443461	0.0531786	0.000631682	0.404525	0.966195	OffTest
1669	Bacteroidetes	Bacteroidia	Bacteroidales	Bacteroidaceae	Bacteroides	Unassigned	ADGWto14	-0.00124305	0.00453039	7.02408e-05	0.783847	0.96785	MidTest
54	Bacteroidetes	Bacteroidia	Bacteroidales	Bacteroidaceae	Bacteroides	Unassigned	ADG14toMKT	1.03447e-05	3.29741e-05	7.19557e-05	0.753798	0.968178	Wean
1286	Bacteroidetes	Bacteroidia	Bacteroidales	Bacteroidaceae	Bacteroides	Unassigned	ADGBto14	4.2284e-05	9.73677e-05	0.000189683	0.664187	0.968951	Wean
1269	Bacteroidetes	Bacteroidia	Bacteroidales	Bacteroidaceae	Bacteroides	Unassigned	Week22BF	0.000155161	0.000873471	2.4351e-05	0.859043	0.969009	OffTest
1286	Bacteroidetes	Bacteroidia	Bacteroidales	Bacteroidaceae	Bacteroides	Unassigned	ADG14toMKT	-0.000408263	0.000999734	0.00011378	0.683091	0.969129	MidTest
1669	Bacteroidetes	Bacteroidia	Bacteroidales	Bacteroidaceae	Bacteroides	Unassigned	ADGBto14	1.14515e-05	2.73545e-05	0.000176475	0.675575	0.969451	Wean
1308	Bacteroidetes	Bacteroidia	Bacteroidales	Bacteroidaceae	Bacteroides	Unassigned	ADGBto14	0.000728212	0.00413697	3.05218e-05	0.860309	0.970167	OffTest
1210	Bacteroidetes	Bacteroidia	Bacteroidales	Bacteroidaceae	Bacteroides	Unassigned	ADG14toMKT	0.00111705	0.00307356	8.80691e-05	0.716361	0.970247	MidTest
1269	Bacteroidetes	Bacteroidia	Bacteroidales	Bacteroidaceae	Bacteroides	Unassigned	ADG14toMKT	0.00238815	0.00704695	7.65184e-05	0.734768	0.970247	MidTest
1669	Bacteroidetes	Bacteroidia	Bacteroidales	Bacteroidaceae	Bacteroides	Unassigned	ADGBto14	-0.000985867	0.00395593	5.89353e-05	0.803246	0.970866	MidTest
581	Bacteroidetes	Bacteroidia	Bacteroidales	Bacteroidaceae	Bacteroides	Unassigned	ADG14to22	0.0131542	0.0802342	1.93809e-05	0.869805	0.971533	OffTest
40	Bacteroidetes	Bacteroidia	Bacteroidales	Bacteroidaceae	Bacteroides	Unassigned	Week22BF	-0.000381	0.00106721	9.8871e-05	0.721163	0.972844	Wean
495	Bacteroidetes	Bacteroidia	Bacteroidales	Bacteroidaceae	Bacteroides	Unassigned	Week22BF	-0.000268378	0.000777262	9.18609e-05	0.729953	0.972844	Wean
1317	Bacteroidetes	Bacteroidia	Bacteroidales	Bacteroidaceae	Bacteroides	Unassigned	Week22LD	-0.0581678	0.0412244	0.00180203	0.158547	0.974338	MidTest
1127	Bacteroidetes	Bacteroidia	Bacteroidales	Bacteroidaceae	Bacteroides	Unassigned	Week22LD	0.00220143	0.00306023	0.000482997	0.472077	0.974594	OffTest
914	Bacteroidetes	Bacteroidia	Bacteroidales	Bacteroidaceae	Bacteroides	Unassigned	Week14LD	0.00432131	0.0103065	0.00016983	0.675101	0.974736	MidTest
919	Bacteroidetes	Bacteroidia	Bacteroidales	Bacteroidaceae	Bacteroides	Unassigned	Week14LD	0.00200646	0.00469612	0.000185175	0.66928	0.974736	MidTest
975	Bacteroidetes	Bacteroidia	Bacteroidales	Bacteroidaceae	Bacteroides	Unassigned	Week14LD	0.000841076	0.0020087	0.000169814	0.675511	0.974736	MidTest
919	Bacteroidetes	Bacteroidia	Bacteroidales	Bacteroidaceae	Bacteroides	Unassigned	ADG14to22	-0.00224989	0.00753001	6.81528e-05	0.765161	0.975038	MidTest
1669	Bacteroidetes	Bacteroidia	Bacteroidales	Bacteroidaceae	Bacteroides	Unassigned	Week14LD	-0.00166691	0.00414238	0.000156367	0.687471	0.975586	MidTest
914	Bacteroidetes	Bacteroidia	Bacteroidales	Bacteroidaceae	Bacteroides	Unassigned	ADGWto14	-0.00181856	0.0112908	2.42956e-05	0.872073	0.975587	MidTest
1127	Bacteroidetes	Bacteroidia	Bacteroidales	Bacteroidaceae	Bacteroides	Unassigned	Week14LD	-0.000330945	0.00140248	5.52933e-05	0.813505	0.976932	Wean
1593	Bacteroidetes	Bacteroidia	Bacteroidales	Bacteroidaceae	Bacteroides	Unassigned	ADGWto14	-0.00241931	0.00657649	0.000131974	0.713048	0.978462	Wean
919	Bacteroidetes	Bacteroidia	Bacteroidales	Bacteroidaceae	Bacteroides	Unassigned	Week22LD	-0.00138267	0.00225821	0.000361795	0.540485	0.978577	OffTest
975	Bacteroidetes	Bacteroidia	Bacteroidales	Bacteroidaceae	Bacteroides	Unassigned	Week22LD	-0.00145246	0.00241731	0.000328908	0.548069	0.97858	OffTest
975	Bacteroidetes	Bacteroidia	Bacteroidales	Bacteroidaceae	Bacteroides	Unassigned	Week14BF	0.000311868	0.00128424	5.05546e-05	0.808177	0.97951	OffTest
1127	Bacteroidetes	Bacteroidia	Bacteroidales	Bacteroidaceae	Bacteroides	Unassigned	Week14BF	0.000387432	0.00163491	4.9874e-05	0.812723	0.97951	OffTest
1286	Bacteroidetes	Bacteroidia	Bacteroidales	Bacteroidaceae	Bacteroides	Unassigned	Week14LD	0.000419669	0.00039318	0.00131509	0.286094	0.979818	OffTest
1210	Bacteroidetes	Bacteroidia	Bacteroidales	Bacteroidaceae	Bacteroides	Unassigned	ADG14to22	0.00103411	0.00362814	5.65376e-05	0.77569	0.979999	MidTest
1593	Bacteroidetes	Bacteroidia	Bacteroidales	Bacteroidaceae	Bacteroides	Unassigned	ADGBto14	-0.0014499	0.00574367	6.32284e-05	0.800758	0.980001	Wean
581	Bacteroidetes	Bacteroidia	Bacteroidales	Bacteroidaceae	Bacteroides	Unassigned	ADG14toMKT	-0.00236554	0.0081475	6.07643e-05	0.771615	0.980884	MidTest
1308	Bacteroidetes	Bacteroidia	Bacteroidales	Bacteroidaceae	Bacteroides	Unassigned	Week14BF	-0.000521941	0.00248864	4.07244e-05	0.83392	0.982057	OffTest
975	Bacteroidetes	Bacteroidia	Bacteroidales	Bacteroidaceae	Bacteroides	Unassigned	ADGWto14	4.69722e-05	0.000145339	0.000103808	0.746619	0.982617	Wean
1210	Bacteroidetes	Bacteroidia	Bacteroidales	Bacteroidaceae	Bacteroides	Unassigned	Week14LD	-0.000430867	0.000417338	0.000996901	0.302119	0.983098	OffTest
1127	Bacteroidetes	Bacteroidia	Bacteroidales	Bacteroidaceae	Bacteroides	Unassigned	Week22LD	-0.000181001	0.00149561	1.38838e-05	0.903698	0.983113	Wean
581	Bacteroidetes	Bacteroidia	Bacteroidales	Bacteroidaceae	Bacteroides	Unassigned	ADG14to22	-0.00049468	0.00213102	4.36749e-05	0.816484	0.983906	Wean
1269	Bacteroidetes	Bacteroidia	Bacteroidales	Bacteroidaceae	Bacteroides	Unassigned	Week22BF	-0.000132628	0.000526894	4.90776e-05	0.801313	0.984625	Wean
54	Bacteroidetes	Bacteroidia	Bacteroidales	Bacteroidaceae	Bacteroides	Unassigned	Week14LD	0.000462989	0.000838267	0.000317972	0.580852	0.984901	OffTest
345	Bacteroidetes	Bacteroidia	Bacteroidales	Bacteroidaceae	Bacteroides	Unassigned	Week14LD	-0.00625037	0.0240667	6.32493e-05	0.795141	0.984901	OffTest
581	Bacteroidetes	Bacteroidia	Bacteroidales	Bacteroidaceae	Bacteroides	Unassigned	Week14LD	-0.0122858	0.0491943	5.77576e-05	0.802839	0.984901	OffTest
919	Bacteroidetes	Bacteroidia	Bacteroidales	Bacteroidaceae	Bacteroides	Unassigned	Week14LD	-0.00124729	0.00209401	0.000350731	0.551543	0.984901	OffTest
1127	Bacteroidetes	Bacteroidia	Bacteroidales	Bacteroidaceae	Bacteroides	Unassigned	Week14LD	-0.00179546	0.00283847	0.000382738	0.527171	0.984901	OffTest
1269	Bacteroidetes	Bacteroidia	Bacteroidales	Bacteroidaceae	Bacteroides	Unassigned	Week14LD	-0.000222878	0.000845904	6.59019e-05	0.792234	0.984901	OffTest
1593	Bacteroidetes	Bacteroidia	Bacteroidales	Bacteroidaceae	Bacteroides	Unassigned	Week14LD	0.000747718	0.00101524	0.000525911	0.461601	0.984901	OffTest
1669	Bacteroidetes	Bacteroidia	Bacteroidales	Bacteroidaceae	Bacteroides	Unassigned	Week14LD	-0.000332189	0.00042039	0.000584405	0.429601	0.984901	OffTest
1127	Bacteroidetes	Bacteroidia	Bacteroidales	Bacteroidaceae	Bacteroides	Unassigned	ADG14to22	-0.000415601	0.00227449	2.55243e-05	0.855053	0.985592	Wean
495	Bacteroidetes	Bacteroidia	Bacteroidales	Bacteroidaceae	Bacteroides	Unassigned	Week14LD	0.000448279	0.0028383	2.43109e-05	0.874536	0.985646	OffTest
914	Bacteroidetes	Bacteroidia	Bacteroidales	Bacteroidaceae	Bacteroides	Unassigned	Week14LD	0.000309867	0.00166543	3.51843e-05	0.852436	0.985646	OffTest
1308	Bacteroidetes	Bacteroidia	Bacteroidales	Bacteroidaceae	Bacteroides	Unassigned	Week14LD	-0.000764663	0.00432014	3.12333e-05	0.859543	0.985646	OffTest
914	Bacteroidetes	Bacteroidia	Bacteroidales	Bacteroidaceae	Bacteroides	Unassigned	ADG14to22	0.000267774	0.00211533	1.23804e-05	0.899293	0.986447	Wean
40	Bacteroidetes	Bacteroidia	Bacteroidales	Bacteroidaceae	Bacteroides	Unassigned	Week22LD	-0.00266038	0.00508419	0.000260296	0.600904	0.986743	OffTest
1210	Bacteroidetes	Bacteroidia	Bacteroidales	Bacteroidaceae	Bacteroides	Unassigned	Week22LD	-0.000226461	0.000450146	0.000231173	0.615013	0.986743	OffTest
1593	Bacteroidetes	Bacteroidia	Bacteroidales	Bacteroidaceae	Bacteroides	Unassigned	Week22LD	0.000427223	0.00108718	0.000144122	0.694429	0.986743	OffTest
1308	Bacteroidetes	Bacteroidia	Bacteroidales	Bacteroidaceae	Bacteroides	Unassigned	Week22BF	0.000454118	0.00196531	4.14223e-05	0.817311	0.986858	Wean
914	Bacteroidetes	Bacteroidia	Bacteroidales	Bacteroidaceae	Bacteroides	Unassigned	ADG14to22	0.00315443	0.0165108	2.6489e-05	0.848523	0.987136	MidTest
1269	Bacteroidetes	Bacteroidia	Bacteroidales	Bacteroidaceae	Bacteroides	Unassigned	ADG14to22	0.00126167	0.00831824	1.59976e-05	0.879477	0.987136	MidTest
1308	Bacteroidetes	Bacteroidia	Bacteroidales	Bacteroidaceae	Bacteroides	Unassigned	ADG14to22	0.00462978	0.0232147	2.91747e-05	0.841964	0.987136	MidTest
975	Bacteroidetes	Bacteroidia	Bacteroidales	Bacteroidaceae	Bacteroides	Unassigned	Week14LD	1.49124e-05	0.000131921	1.29526e-05	0.910022	0.987464	Wean
54	Bacteroidetes	Bacteroidia	Bacteroidales	Bacteroidaceae	Bacteroides	Unassigned	ADG14toMKT	4.45201e-05	0.000259232	2.10473e-05	0.863677	0.987503	MidTest
54	Bacteroidetes	Bacteroidia	Bacteroidales	Bacteroidaceae	Bacteroides	Unassigned	Week22LD	-2.30053e-06	2.58822e-05	7.64455e-06	0.929192	0.98757	Wean
1286	Bacteroidetes	Bacteroidia	Bacteroidales	Bacteroidaceae	Bacteroides	Unassigned	Week22LD	0.000146943	0.000416464	0.000135339	0.7243	0.98845	OffTest
1593	Bacteroidetes	Bacteroidia	Bacteroidales	Bacteroidaceae	Bacteroides	Unassigned	Week14BF	-0.00010949	0.000585381	3.15588e-05	0.851667	0.988776	OffTest
919	Bacteroidetes	Bacteroidia	Bacteroidales	Bacteroidaceae	Bacteroides	Unassigned	ADG14toMKT	0.000752373	0.00635449	1.01743e-05	0.905774	0.988883	MidTest
914	Bacteroidetes	Bacteroidia	Bacteroidales	Bacteroidaceae	Bacteroides	Unassigned	ADG14toMKT	-0.00120829	0.0139384	5.18852e-06	0.930937	0.989026	MidTest
495	Bacteroidetes	Bacteroidia	Bacteroidales	Bacteroidaceae	Bacteroides	Unassigned	Week22LD	-0.000352061	0.00305432	1.25871e-05	0.908256	0.99001	OffTest
914	Bacteroidetes	Bacteroidia	Bacteroidales	Bacteroidaceae	Bacteroides	Unassigned	Week22LD	-0.000389515	0.00179964	4.66694e-05	0.828687	0.99001	OffTest
495	Bacteroidetes	Bacteroidia	Bacteroidales	Bacteroidaceae	Bacteroides	Unassigned	Week14BF	-0.000279665	0.00163478	2.64798e-05	0.8642	0.991826	OffTest
1317	Bacteroidetes	Bacteroidia	Bacteroidales	Bacteroidaceae	Bacteroides	Unassigned	ADGWto14	0.000175261	0.00170144	1.05095e-05	0.917978	0.992524	Wean
919	Bacteroidetes	Bacteroidia	Bacteroidales	Bacteroidaceae	Bacteroides	Unassigned	Week22BF	-0.00161907	0.00909869	2.44926e-05	0.858803	0.992694	Wean
1286	Bacteroidetes	Bacteroidia	Bacteroidales	Bacteroidaceae	Bacteroides	Unassigned	Week14BF	1.81839e-05	0.000227292	6.90955e-06	0.936253	0.99346	OffTest
40	Bacteroidetes	Bacteroidia	Bacteroidales	Bacteroidaceae	Bacteroides	Unassigned	Week14BF	9.13489e-05	0.00272501	1.02314e-06	0.973265	0.993891	OffTest
975	Bacteroidetes	Bacteroidia	Bacteroidales	Bacteroidaceae	Bacteroides	Unassigned	ADG14toMKT	1.95503e-05	0.000178858	8.69937e-06	0.912982	0.993983	Wean
1127	Bacteroidetes	Bacteroidia	Bacteroidales	Bacteroidaceae	Bacteroides	Unassigned	ADG14toMKT	-7.28994e-05	0.00190246	1.0484e-06	0.969441	0.993983	Wean
919	Bacteroidetes	Bacteroidia	Bacteroidales	Bacteroidaceae	Bacteroides	Unassigned	ADG14to22	0.000156681	0.00341576	1.62e-06	0.963423	0.994008	OffTest
919	Bacteroidetes	Bacteroidia	Bacteroidales	Bacteroidaceae	Bacteroides	Unassigned	Week14BF	2.47364e-05	0.00120602	3.86055e-07	0.98364	0.994191	OffTest
975	Bacteroidetes	Bacteroidia	Bacteroidales	Bacteroidaceae	Bacteroides	Unassigned	ADGBto14	2.29581e-05	0.000126933	3.30789e-05	0.856509	0.994312	Wean
54	Bacteroidetes	Bacteroidia	Bacteroidales	Bacteroidaceae	Bacteroides	Unassigned	ADG14to22	-2.20779e-05	0.000306987	3.87724e-06	0.942681	0.994387	MidTest
54	Bacteroidetes	Bacteroidia	Bacteroidales	Bacteroidaceae	Bacteroides	Unassigned	ADG14to22	-3.74286e-06	3.94287e-05	7.05599e-06	0.924392	0.99517	Wean
54	Bacteroidetes	Bacteroidia	Bacteroidales	Bacteroidaceae	Bacteroides	Unassigned	Week22LD	0.000178518	0.000201692	0.000726969	0.376309	0.99523	MidTest
581	Bacteroidetes	Bacteroidia	Bacteroidales	Bacteroidaceae	Bacteroides	Unassigned	Week22LD	-0.00744319	0.00630751	0.00129232	0.238253	0.99523	MidTest
914	Bacteroidetes	Bacteroidia	Bacteroidales	Bacteroidaceae	Bacteroides	Unassigned	Week22LD	-0.00754112	0.0109109	0.000434152	0.489626	0.99523	MidTest
919	Bacteroidetes	Bacteroidia	Bacteroidales	Bacteroidaceae	Bacteroides	Unassigned	Week22LD	0.00569244	0.00495885	0.00125113	0.251263	0.99523	MidTest
1210	Bacteroidetes	Bacteroidia	Bacteroidales	Bacteroidaceae	Bacteroides	Unassigned	Week22LD	0.00204388	0.00244156	0.000633371	0.402721	0.99523	MidTest
1269	Bacteroidetes	Bacteroidia	Bacteroidales	Bacteroidaceae	Bacteroides	Unassigned	Week22LD	0.00411211	0.00560113	0.000487348	0.46302	0.99523	MidTest
1308	Bacteroidetes	Bacteroidia	Bacteroidales	Bacteroidaceae	Bacteroides	Unassigned	ADGWto14	0.000338834	0.0159138	4.31228e-07	0.983017	0.99622	MidTest
914	Bacteroidetes	Bacteroidia	Bacteroidales	Bacteroidaceae	Bacteroides	Unassigned	Week14LD	-1.98675e-05	0.00130427	2.32833e-07	0.98785	0.996349	Wean
40	Bacteroidetes	Bacteroidia	Bacteroidales	Bacteroidaceae	Bacteroides	Unassigned	Week22LD	0.00113573	0.0052962	4.17052e-05	0.830245	0.997418	MidTest
975	Bacteroidetes	Bacteroidia	Bacteroidales	Bacteroidaceae	Bacteroides	Unassigned	Week22LD	0.00057097	0.00212317	6.56921e-05	0.788042	0.997418	MidTest
1286	Bacteroidetes	Bacteroidia	Bacteroidales	Bacteroidaceae	Bacteroides	Unassigned	Week22LD	-0.000177124	0.000792043	4.60053e-05	0.82309	0.997418	MidTest
1669	Bacteroidetes	Bacteroidia	Bacteroidales	Bacteroidaceae	Bacteroides	Unassigned	Week22LD	0.000558932	0.00437861	1.47579e-05	0.898451	0.997418	MidTest
495	Bacteroidetes	Bacteroidia	Bacteroidales	Bacteroidaceae	Bacteroides	Unassigned	Week14BF	-0.000221568	0.000442573	0.000229825	0.61674	0.997981	Wean
975	Bacteroidetes	Bacteroidia	Bacteroidales	Bacteroidaceae	Bacteroides	Unassigned	Week14BF	1.07218e-05	7.577e-05	1.87384e-05	0.887501	0.997981	Wean
1269	Bacteroidetes	Bacteroidia	Bacteroidales	Bacteroidaceae	Bacteroides	Unassigned	Week14BF	-0.000148391	0.000300214	0.000225514	0.621216	0.997981	Wean
1317	Bacteroidetes	Bacteroidia	Bacteroidales	Bacteroidaceae	Bacteroides	Unassigned	Week14BF	-0.000200868	0.000887079	4.78277e-05	0.820908	0.997981	Wean
1317	Bacteroidetes	Bacteroidia	Bacteroidales	Bacteroidaceae	Bacteroides	Unassigned	ADGBto14	0.000128313	0.00148592	7.51418e-06	0.931204	0.998299	Wean
495	Bacteroidetes	Bacteroidia	Bacteroidales	Bacteroidaceae	Bacteroides	Unassigned	Week22LD	-7.65268e-05	0.00146654	2.54008e-06	0.958394	0.998366	MidTest
1308	Bacteroidetes	Bacteroidia	Bacteroidales	Bacteroidaceae	Bacteroides	Unassigned	Week22LD	-0.000649439	0.0153844	1.64629e-06	0.966336	0.998366	MidTest
1593	Bacteroidetes	Bacteroidia	Bacteroidales	Bacteroidaceae	Bacteroides	Unassigned	Week22LD	0.000254566	0.00451001	2.8876e-06	0.954998	0.998366	MidTest
919	Bacteroidetes	Bacteroidia	Bacteroidales	Bacteroidaceae	Bacteroides	Unassigned	ADG14to22	-0.000648489	0.0146009	1.50856e-06	0.964583	0.998704	Wean
40	Bacteroidetes	Bacteroidia	Bacteroidales	Bacteroidaceae	Bacteroides	Unassigned	Week14LD	-0.000382964	0.00473046	6.42555e-06	0.935492	0.998975	OffTest
975	Bacteroidetes	Bacteroidia	Bacteroidales	Bacteroidaceae	Bacteroides	Unassigned	Week14LD	-5.89444e-05	0.00223128	6.45311e-07	0.97893	0.998975	OffTest
581	Bacteroidetes	Bacteroidia	Bacteroidales	Bacteroidaceae	Bacteroides	Unassigned	Week22BF	0.000116032	0.00131428	6.25874e-06	0.929667	0.999365	Wean
1127	Bacteroidetes	Bacteroidia	Bacteroidales	Bacteroidaceae	Bacteroides	Unassigned	Week22BF	-7.54124e-05	0.00141197	2.18894e-06	0.957417	0.999365	Wean
1593	Bacteroidetes	Bacteroidia	Bacteroidales	Bacteroidaceae	Bacteroides	Unassigned	Week22LD	4.34544e-05	0.0063677	4.42456e-08	0.994557	0.999969	Wean
914	Bacteroidetes	Bacteroidia	Bacteroidales	Bacteroidaceae	Bacteroides	Unassigned	ADGBto14	-2.13867e-05	0.00985968	4.48218e-09	0.99827	1	MidTest
1308	Bacteroidetes	Bacteroidia	Bacteroidales	Bacteroidaceae	Bacteroides	Unassigned	ADGBto14	-4.68782e-05	0.0138974	1.10104e-08	0.997309	1	MidTest
1753	Bacteroidetes	Bacteroidia	Bacteroidales	Bacteroidaceae	Bacteroides	uniformis	Week22BF	0.0746768	0.0197009	0.0111392	0.000159203	0.00681465	MidTest
1687	Bacteroidetes	Bacteroidia	Bacteroidales	Bacteroidaceae	Bacteroides	uniformis	Week22BF	0.0221099	0.0063189	0.00932365	0.000487022	0.0181856	MidTest
1753	Bacteroidetes	Bacteroidia	Bacteroidales	Bacteroidaceae	Bacteroides	uniformis	Week22BF	-0.125829	0.0600761	0.00331154	0.0364592	0.256972	OffTest
1753	Bacteroidetes	Bacteroidia	Bacteroidales	Bacteroidaceae	Bacteroides	uniformis	Week14BF	0.0220575	0.0110071	0.00356731	0.0453408	0.317973	MidTest
1753	Bacteroidetes	Bacteroidia	Bacteroidales	Bacteroidaceae	Bacteroides	uniformis	Week14BF	-0.0817334	0.033555	0.00512874	0.0150276	0.328901	OffTest
1687	Bacteroidetes	Bacteroidia	Bacteroidales	Bacteroidaceae	Bacteroides	uniformis	ADG14toMKT	-0.0948456	0.0884657	0.000772858	0.283921	0.509329	OffTest
1753	Bacteroidetes	Bacteroidia	Bacteroidales	Bacteroidaceae	Bacteroides	uniformis	ADG14toMKT	-0.0771691	0.0795619	0.000638382	0.332312	0.561856	OffTest
1753	Bacteroidetes	Bacteroidia	Bacteroidales	Bacteroidaceae	Bacteroides	uniformis	ADGBto14	-0.0864737	0.0559651	0.00221035	0.122621	0.61171	OffTest
1753	Bacteroidetes	Bacteroidia	Bacteroidales	Bacteroidaceae	Bacteroides	uniformis	ADGWto14	-0.0993062	0.0641607	0.00218533	0.121984	0.616831	OffTest
1753	Bacteroidetes	Bacteroidia	Bacteroidales	Bacteroidaceae	Bacteroides	uniformis	ADG14to22	-0.126954	0.0952011	0.00129423	0.182651	0.61725	OffTest
1687	Bacteroidetes	Bacteroidia	Bacteroidales	Bacteroidaceae	Bacteroides	uniformis	Week14BF	0.00285864	0.00351592	0.000572109	0.416379	0.78829	MidTest
1687	Bacteroidetes	Bacteroidia	Bacteroidales	Bacteroidaceae	Bacteroides	uniformis	ADG14to22	0.011787	0.00986254	0.00101735	0.232329	0.791936	MidTest
1753	Bacteroidetes	Bacteroidia	Bacteroidales	Bacteroidaceae	Bacteroides	uniformis	ADGWto14	0.000490967	0.000450156	0.00116815	0.275691	0.793176	Wean
1687	Bacteroidetes	Bacteroidia	Bacteroidales	Bacteroidaceae	Bacteroides	uniformis	ADGWto14	0.00547415	0.00680653	0.000605543	0.42144	0.843187	MidTest
1687	Bacteroidetes	Bacteroidia	Bacteroidales	Bacteroidaceae	Bacteroides	uniformis	ADGBto14	-0.0505889	0.0624624	0.000606281	0.41818	0.852388	OffTest
1753	Bacteroidetes	Bacteroidia	Bacteroidales	Bacteroidaceae	Bacteroides	uniformis	Week22BF	0.000406605	0.000411505	0.000756209	0.32335	0.858143	Wean
1687	Bacteroidetes	Bacteroidia	Bacteroidales	Bacteroidaceae	Bacteroides	uniformis	ADGWto14	-0.0564885	0.0715907	0.000566702	0.430266	0.862505	OffTest
1687	Bacteroidetes	Bacteroidia	Bacteroidales	Bacteroidaceae	Bacteroides	uniformis	ADGBto14	0.00445575	0.00594558	0.00053516	0.453774	0.862674	MidTest
1687	Bacteroidetes	Bacteroidia	Bacteroidales	Bacteroidaceae	Bacteroides	uniformis	Week22BF	-0.037523	0.0670551	0.000236011	0.575885	0.867504	OffTest
1687	Bacteroidetes	Bacteroidia	Bacteroidales	Bacteroidaceae	Bacteroides	uniformis	Week14LD	0.00014802	0.000173244	0.000727468	0.393092	0.883674	Wean
1753	Bacteroidetes	Bacteroidia	Bacteroidales	Bacteroidaceae	Bacteroides	uniformis	ADGBto14	0.00032398	0.000393238	0.000678517	0.410209	0.891757	Wean
1687	Bacteroidetes	Bacteroidia	Bacteroidales	Bacteroidaceae	Bacteroides	uniformis	Week22LD	0.000127464	0.000184918	0.000452828	0.490798	0.902883	Wean
1753	Bacteroidetes	Bacteroidia	Bacteroidales	Bacteroidaceae	Bacteroides	uniformis	Week22LD	0.000288205	0.000436002	0.000418308	0.508756	0.906836	Wean
1687	Bacteroidetes	Bacteroidia	Bacteroidales	Bacteroidaceae	Bacteroides	uniformis	ADG14toMKT	0.00866058	0.00834547	0.000733223	0.299637	0.914593	MidTest
1687	Bacteroidetes	Bacteroidia	Bacteroidales	Bacteroidaceae	Bacteroides	uniformis	ADG14to22	-0.0403637	0.105799	0.00010485	0.702901	0.922678	OffTest
1687	Bacteroidetes	Bacteroidia	Bacteroidales	Bacteroidaceae	Bacteroides	uniformis	Week22BF	0.000112489	0.000174582	0.000320318	0.519508	0.925112	Wean
1687	Bacteroidetes	Bacteroidia	Bacteroidales	Bacteroidaceae	Bacteroides	uniformis	ADGWto14	0.000113629	0.000191006	0.000346289	0.552048	0.936709	Wean
1687	Bacteroidetes	Bacteroidia	Bacteroidales	Bacteroidaceae	Bacteroides	uniformis	Week14BF	-0.0266941	0.0373323	0.000438442	0.474749	0.940381	OffTest
1753	Bacteroidetes	Bacteroidia	Bacteroidales	Bacteroidaceae	Bacteroides	uniformis	ADGBto14	-0.00793256	0.0185644	0.000177639	0.669253	0.942647	MidTest
1753	Bacteroidetes	Bacteroidia	Bacteroidales	Bacteroidaceae	Bacteroides	uniformis	ADG14toMKT	-0.000338364	0.000554023	0.000268407	0.541514	0.942824	Wean
1753	Bacteroidetes	Bacteroidia	Bacteroidales	Bacteroidaceae	Bacteroides	uniformis	ADG14toMKT	-0.0198966	0.0262161	0.000405294	0.448062	0.946069	MidTest
1753	Bacteroidetes	Bacteroidia	Bacteroidales	Bacteroidaceae	Bacteroides	uniformis	ADG14to22	-0.016474	0.0310162	0.000208129	0.595439	0.94768	MidTest
1687	Bacteroidetes	Bacteroidia	Bacteroidales	Bacteroidaceae	Bacteroides	uniformis	ADG14toMKT	9.00648e-05	0.000234716	0.000105245	0.70127	0.956267	Wean
1753	Bacteroidetes	Bacteroidia	Bacteroidales	Bacteroidaceae	Bacteroides	uniformis	Week14LD	-0.0133362	0.0194064	0.000465973	0.492109	0.960124	MidTest
1753	Bacteroidetes	Bacteroidia	Bacteroidales	Bacteroidaceae	Bacteroides	uniformis	Week22LD	-0.0557888	0.0628982	0.000716728	0.375303	0.960141	OffTest
1753	Bacteroidetes	Bacteroidia	Bacteroidales	Bacteroidaceae	Bacteroides	uniformis	ADGWto14	-0.00520936	0.0212656	5.74316e-05	0.806532	0.96785	MidTest
1753	Bacteroidetes	Bacteroidia	Bacteroidales	Bacteroidaceae	Bacteroides	uniformis	Week14LD	-0.000111802	0.000408821	7.49906e-05	0.784547	0.975127	Wean
1687	Bacteroidetes	Bacteroidia	Bacteroidales	Bacteroidaceae	Bacteroides	uniformis	ADG14to22	8.28808e-05	0.000280559	6.67607e-05	0.767742	0.976631	Wean
1687	Bacteroidetes	Bacteroidia	Bacteroidales	Bacteroidaceae	Bacteroides	uniformis	ADGBto14	5.63522e-05	0.000166832	0.000113609	0.735603	0.978006	Wean
1687	Bacteroidetes	Bacteroidia	Bacteroidales	Bacteroidaceae	Bacteroides	uniformis	Week14LD	-0.0601621	0.064851	0.000795781	0.353786	0.984901	OffTest
1753	Bacteroidetes	Bacteroidia	Bacteroidales	Bacteroidaceae	Bacteroides	uniformis	Week14LD	-0.0513935	0.0583974	0.00072459	0.37903	0.984901	OffTest
1753	Bacteroidetes	Bacteroidia	Bacteroidales	Bacteroidaceae	Bacteroides	uniformis	ADG14to22	8.92042e-05	0.000662406	1.39739e-05	0.892903	0.986447	Wean
1687	Bacteroidetes	Bacteroidia	Bacteroidales	Bacteroidaceae	Bacteroides	uniformis	Week22LD	-0.0279082	0.0701895	0.000143746	0.690998	0.986743	OffTest
1687	Bacteroidetes	Bacteroidia	Bacteroidales	Bacteroidaceae	Bacteroides	uniformis	Week14LD	0.00114941	0.00618921	3.305e-05	0.852709	0.996971	MidTest
1687	Bacteroidetes	Bacteroidia	Bacteroidales	Bacteroidaceae	Bacteroides	uniformis	Week22LD	-0.00205048	0.00658633	8.82916e-05	0.755618	0.997418	MidTest
1753	Bacteroidetes	Bacteroidia	Bacteroidales	Bacteroidaceae	Bacteroides	uniformis	Week22LD	-0.00408877	0.0205283	3.67675e-05	0.842163	0.997418	MidTest
1687	Bacteroidetes	Bacteroidia	Bacteroidales	Bacteroidaceae	Bacteroides	uniformis	Week14BF	1.36692e-05	9.94578e-05	1.73618e-05	0.890714	0.997981	Wean
1753	Bacteroidetes	Bacteroidia	Bacteroidales	Bacteroidaceae	Bacteroides	uniformis	Week14BF	7.32367e-05	0.000234754	9.00534e-05	0.755128	0.997981	Wean
1688	Bacteroidetes	Bacteroidia	Bacteroidales	Bacteroidaceae	Bacteroides	vulgatus	Week22BF	0.000936112	0.000294919	0.00785061	0.00154791	0.0394655	MidTest
1032	Bacteroidetes	Bacteroidia	Bacteroidales	Bacteroidaceae	Bacteroides	vulgatus	Week22BF	0.0847112	0.0332799	0.00497977	0.0110607	0.119824	MidTest
1688	Bacteroidetes	Bacteroidia	Bacteroidales	Bacteroidaceae	Bacteroides	vulgatus	ADG14toMKT	-0.00112505	0.000916876	0.00102157	0.220087	0.445012	OffTest
1032	Bacteroidetes	Bacteroidia	Bacteroidales	Bacteroidaceae	Bacteroides	vulgatus	ADG14toMKT	-0.0709363	0.079417	0.000539425	0.371952	0.601946	OffTest
1032	Bacteroidetes	Bacteroidia	Bacteroidales	Bacteroidaceae	Bacteroides	vulgatus	ADGBto14	-0.0834153	0.0558876	0.00205676	0.135861	0.633267	OffTest
1032	Bacteroidetes	Bacteroidia	Bacteroidales	Bacteroidaceae	Bacteroides	vulgatus	ADGWto14	-0.0954502	0.0640698	0.00201892	0.136587	0.645072	OffTest
1688	Bacteroidetes	Bacteroidia	Bacteroidales	Bacteroidaceae	Bacteroides	vulgatus	Week14BF	0.000207783	0.000164467	0.00141976	0.206745	0.64685	MidTest
1032	Bacteroidetes	Bacteroidia	Bacteroidales	Bacteroidaceae	Bacteroides	vulgatus	ADGWto14	0.00361833	0.00278134	0.00165319	0.193587	0.691408	Wean
1032	Bacteroidetes	Bacteroidia	Bacteroidales	Bacteroidaceae	Bacteroides	vulgatus	Week14BF	0.0207521	0.0184332	0.00109698	0.260524	0.701421	MidTest
1032	Bacteroidetes	Bacteroidia	Bacteroidales	Bacteroidaceae	Bacteroides	vulgatus	ADGBto14	0.00299571	0.00242925	0.00151159	0.217802	0.732266	Wean
1688	Bacteroidetes	Bacteroidia	Bacteroidales	Bacteroidaceae	Bacteroides	vulgatus	Week22BF	-0.000589482	0.000694154	0.000547189	0.395962	0.775372	OffTest
1032	Bacteroidetes	Bacteroidia	Bacteroidales	Bacteroidaceae	Bacteroides	vulgatus	Week22BF	-0.050281	0.060088	0.000528777	0.402905	0.776485	OffTest
1032	Bacteroidetes	Bacteroidia	Bacteroidales	Bacteroidaceae	Bacteroides	vulgatus	ADGBto14	-0.0269092	0.0312248	0.000710162	0.389006	0.844645	MidTest
1688	Bacteroidetes	Bacteroidia	Bacteroidales	Bacteroidaceae	Bacteroides	vulgatus	ADGWto14	2.359e-05	2.51043e-05	0.000867944	0.347614	0.869036	Wean
1688	Bacteroidetes	Bacteroidia	Bacteroidales	Bacteroidaceae	Bacteroides	vulgatus	ADG14to22	-0.000639028	0.00109772	0.000246881	0.560598	0.87072	OffTest
1688	Bacteroidetes	Bacteroidia	Bacteroidales	Bacteroidaceae	Bacteroides	vulgatus	ADGBto14	1.92617e-05	2.19257e-05	0.000771887	0.379889	0.888897	Wean
1032	Bacteroidetes	Bacteroidia	Bacteroidales	Bacteroidaceae	Bacteroides	vulgatus	ADGWto14	-0.0226226	0.0357494	0.00037628	0.527	0.894473	MidTest
1688	Bacteroidetes	Bacteroidia	Bacteroidales	Bacteroidaceae	Bacteroides	vulgatus	ADGBto14	-0.000158535	0.000277388	0.000318219	0.567766	0.901471	MidTest
1688	Bacteroidetes	Bacteroidia	Bacteroidales	Bacteroidaceae	Bacteroides	vulgatus	ADGWto14	-0.000385868	0.000740974	0.000248412	0.602647	0.909412	OffTest
1688	Bacteroidetes	Bacteroidia	Bacteroidales	Bacteroidaceae	Bacteroides	vulgatus	ADGBto14	-0.000333029	0.000646379	0.000246825	0.606508	0.919468	OffTest
1032	Bacteroidetes	Bacteroidia	Bacteroidales	Bacteroidaceae	Bacteroides	vulgatus	Week14BF	0.0014746	0.00144844	0.000951268	0.3089	0.921973	Wean
1032	Bacteroidetes	Bacteroidia	Bacteroidales	Bacteroidaceae	Bacteroides	vulgatus	Week22BF	0.00146887	0.00254401	0.000257142	0.563813	0.927534	Wean
1032	Bacteroidetes	Bacteroidia	Bacteroidales	Bacteroidaceae	Bacteroides	vulgatus	Week14BF	-0.0262229	0.033568	0.000527924	0.434873	0.928141	OffTest
1032	Bacteroidetes	Bacteroidia	Bacteroidales	Bacteroidaceae	Bacteroides	vulgatus	Week22LD	-0.0637166	0.0628085	0.000934903	0.310602	0.936815	OffTest
1032	Bacteroidetes	Bacteroidia	Bacteroidales	Bacteroidaceae	Bacteroides	vulgatus	ADG14to22	0.00272376	0.00408766	0.000339465	0.505354	0.939022	Wean
1032	Bacteroidetes	Bacteroidia	Bacteroidales	Bacteroidaceae	Bacteroides	vulgatus	ADG14toMKT	-0.0290099	0.0437281	0.000299329	0.507224	0.948273	MidTest
1688	Bacteroidetes	Bacteroidia	Bacteroidales	Bacteroidaceae	Bacteroides	vulgatus	ADGWto14	-0.000121227	0.000317713	0.000139491	0.702866	0.95625	MidTest
1688	Bacteroidetes	Bacteroidia	Bacteroidales	Bacteroidaceae	Bacteroides	vulgatus	ADG14to22	1.66957e-05	3.69395e-05	0.000157542	0.651388	0.958637	Wean
1032	Bacteroidetes	Bacteroidia	Bacteroidales	Bacteroidaceae	Bacteroides	vulgatus	ADG14to22	-0.0222976	0.0516645	0.000132463	0.666142	0.961001	MidTest
1032	Bacteroidetes	Bacteroidia	Bacteroidales	Bacteroidaceae	Bacteroides	vulgatus	ADG14toMKT	0.00121011	0.00342056	8.94515e-05	0.723583	0.963405	Wean
1688	Bacteroidetes	Bacteroidia	Bacteroidales	Bacteroidaceae	Bacteroides	vulgatus	ADG14toMKT	-0.000171202	0.00039116	0.000134584	0.661714	0.963741	MidTest
1688	Bacteroidetes	Bacteroidia	Bacteroidales	Bacteroidaceae	Bacteroides	vulgatus	Week22LD	-6.09541e-06	2.43158e-05	6.02197e-05	0.802117	0.964103	Wean
1032	Bacteroidetes	Bacteroidia	Bacteroidales	Bacteroidaceae	Bacteroides	vulgatus	Week14LD	-0.000892982	0.0025252	0.000124653	0.723694	0.965681	Wean
1032	Bacteroidetes	Bacteroidia	Bacteroidales	Bacteroidaceae	Bacteroides	vulgatus	Week14LD	-0.0177825	0.0324362	0.000287821	0.58366	0.966966	MidTest
1032	Bacteroidetes	Bacteroidia	Bacteroidales	Bacteroidaceae	Bacteroides	vulgatus	ADG14to22	-0.0103937	0.0950796	8.67478e-06	0.912973	0.976152	OffTest
1688	Bacteroidetes	Bacteroidia	Bacteroidales	Bacteroidaceae	Bacteroides	vulgatus	Week14LD	-0.000101206	0.000289689	0.000120357	0.72689	0.978916	MidTest
1688	Bacteroidetes	Bacteroidia	Bacteroidales	Bacteroidaceae	Bacteroides	vulgatus	Week14BF	-0.000100069	0.000387682	5.78817e-05	0.796365	0.97951	OffTest
1032	Bacteroidetes	Bacteroidia	Bacteroidales	Bacteroidaceae	Bacteroides	vulgatus	Week22LD	-0.000293554	0.00269516	1.13078e-05	0.913289	0.983113	Wean
1688	Bacteroidetes	Bacteroidia	Bacteroidales	Bacteroidaceae	Bacteroides	vulgatus	Week14LD	-0.000635523	0.000672858	0.0008342	0.34513	0.984901	OffTest
1688	Bacteroidetes	Bacteroidia	Bacteroidales	Bacteroidaceae	Bacteroides	vulgatus	Week22LD	-0.000391309	0.000725997	0.00026548	0.590006	0.986743	OffTest
1688	Bacteroidetes	Bacteroidia	Bacteroidales	Bacteroidaceae	Bacteroides	vulgatus	ADG14to22	-8.15194e-05	0.000462667	2.28571e-05	0.860177	0.987136	MidTest
1688	Bacteroidetes	Bacteroidia	Bacteroidales	Bacteroidaceae	Bacteroides	vulgatus	Week14LD	-3.21314e-06	2.27987e-05	1.99346e-05	0.88795	0.987464	Wean
1688	Bacteroidetes	Bacteroidia	Bacteroidales	Bacteroidaceae	Bacteroides	vulgatus	Week22BF	3.48449e-06	2.29564e-05	1.78737e-05	0.879386	0.993638	Wean
1688	Bacteroidetes	Bacteroidia	Bacteroidales	Bacteroidaceae	Bacteroides	vulgatus	Week14BF	6.71282e-06	1.30909e-05	0.000243496	0.608217	0.993944	Wean
1688	Bacteroidetes	Bacteroidia	Bacteroidales	Bacteroidaceae	Bacteroides	vulgatus	ADG14toMKT	9.76373e-07	3.09054e-05	7.19279e-07	0.974804	0.993983	Wean
1032	Bacteroidetes	Bacteroidia	Bacteroidales	Bacteroidaceae	Bacteroides	vulgatus	Week22LD	0.00317007	0.0346078	7.67824e-06	0.927034	0.997418	MidTest
1688	Bacteroidetes	Bacteroidia	Bacteroidales	Bacteroidaceae	Bacteroides	vulgatus	Week22LD	6.30177e-05	0.000306904	3.91714e-05	0.837352	0.997418	MidTest
1032	Bacteroidetes	Bacteroidia	Bacteroidales	Bacteroidaceae	Bacteroides	vulgatus	Week14LD	0.00357188	0.0582957	3.50002e-06	0.951155	0.998975	OffTest
1041	Bacteroidetes	Bacteroidia	Bacteroidales	Porphyromonadaceae	Barnesiella	Unassigned	ADG14toMKT	0.00240301	0.00184648	0.00117885	0.193412	0.410446	OffTest
1041	Bacteroidetes	Bacteroidia	Bacteroidales	Porphyromonadaceae	Barnesiella	Unassigned	Week22BF	-0.00260423	0.00192282	0.00143328	0.175915	0.543142	MidTest
1041	Bacteroidetes	Bacteroidia	Bacteroidales	Porphyromonadaceae	Barnesiella	Unassigned	Week14BF	-0.00159381	0.00106949	0.00197057	0.136465	0.559571	MidTest
1041	Bacteroidetes	Bacteroidia	Bacteroidales	Porphyromonadaceae	Barnesiella	Unassigned	Week22BF	-0.00182623	0.00139743	0.0013284	0.191557	0.605736	OffTest
1041	Bacteroidetes	Bacteroidia	Bacteroidales	Porphyromonadaceae	Barnesiella	Unassigned	ADG14to22	0.001518	0.00221042	0.000352381	0.492397	0.83355	OffTest
1041	Bacteroidetes	Bacteroidia	Bacteroidales	Porphyromonadaceae	Barnesiella	Unassigned	Week22BF	-0.0539757	0.0662436	0.000511387	0.415381	0.89325	Wean
1041	Bacteroidetes	Bacteroidia	Bacteroidales	Porphyromonadaceae	Barnesiella	Unassigned	Week22LD	-0.0473754	0.0701753	0.000433767	0.49977	0.905735	Wean
1041	Bacteroidetes	Bacteroidia	Bacteroidales	Porphyromonadaceae	Barnesiella	Unassigned	ADGWto14	0.0310745	0.0724913	0.000179581	0.668261	0.956519	Wean
1041	Bacteroidetes	Bacteroidia	Bacteroidales	Porphyromonadaceae	Barnesiella	Unassigned	Week14BF	-0.000450951	0.000780548	0.00029732	0.563569	0.958502	OffTest
1041	Bacteroidetes	Bacteroidia	Bacteroidales	Porphyromonadaceae	Barnesiella	Unassigned	ADGBto14	0.0265964	0.0633092	0.00017548	0.674502	0.969451	Wean
1041	Bacteroidetes	Bacteroidia	Bacteroidales	Porphyromonadaceae	Barnesiella	Unassigned	ADGBto14	0.000249983	0.0013019	3.51778e-05	0.847769	0.970167	OffTest
1041	Bacteroidetes	Bacteroidia	Bacteroidales	Porphyromonadaceae	Barnesiella	Unassigned	ADGWto14	0.000151447	0.0014925	9.67921e-06	0.919195	0.976506	OffTest
1041	Bacteroidetes	Bacteroidia	Bacteroidales	Porphyromonadaceae	Barnesiella	Unassigned	Week14LD	0.0167605	0.0657626	6.46751e-05	0.798882	0.976932	Wean
1041	Bacteroidetes	Bacteroidia	Bacteroidales	Porphyromonadaceae	Barnesiella	Unassigned	Week14LD	-0.000921641	0.00135537	0.000443766	0.496662	0.984901	OffTest
1041	Bacteroidetes	Bacteroidia	Bacteroidales	Porphyromonadaceae	Barnesiella	Unassigned	ADG14toMKT	-0.0169731	0.0890552	2.59184e-05	0.848886	0.986174	Wean
1041	Bacteroidetes	Bacteroidia	Bacteroidales	Porphyromonadaceae	Barnesiella	Unassigned	Week22LD	-0.000649004	0.00146204	0.000184719	0.657205	0.986743	OffTest
1041	Bacteroidetes	Bacteroidia	Bacteroidales	Porphyromonadaceae	Barnesiella	Unassigned	ADG14toMKT	-0.000532498	0.0025524	3.07142e-05	0.834781	0.987503	MidTest
1041	Bacteroidetes	Bacteroidia	Bacteroidales	Porphyromonadaceae	Barnesiella	Unassigned	ADG14to22	7.46621e-05	0.003026	4.52299e-07	0.98032	0.995894	MidTest
1041	Bacteroidetes	Bacteroidia	Bacteroidales	Porphyromonadaceae	Barnesiella	Unassigned	ADGWto14	3.70583e-05	0.0020628	3.07499e-07	0.98567	0.99622	MidTest
1041	Bacteroidetes	Bacteroidia	Bacteroidales	Porphyromonadaceae	Barnesiella	Unassigned	Week14LD	0.000294842	0.00188578	2.40971e-05	0.875788	0.996971	MidTest
1041	Bacteroidetes	Bacteroidia	Bacteroidales	Porphyromonadaceae	Barnesiella	Unassigned	Week22LD	-0.00102079	0.0019931	0.000242464	0.608647	0.997418	MidTest
1041	Bacteroidetes	Bacteroidia	Bacteroidales	Porphyromonadaceae	Barnesiella	Unassigned	Week14BF	-0.0109301	0.0377304	7.69743e-05	0.772116	0.997981	Wean
1041	Bacteroidetes	Bacteroidia	Bacteroidales	Porphyromonadaceae	Barnesiella	Unassigned	ADG14to22	-0.00611916	0.106434	2.52342e-06	0.954165	0.998704	Wean
1041	Bacteroidetes	Bacteroidia	Bacteroidales	Porphyromonadaceae	Barnesiella	Unassigned	ADGBto14	4.21914e-05	0.00180117	5.3168e-07	0.981316	1	MidTest
138	Bacteroidetes	Bacteroidia	Bacteroidales	Porphyromonadaceae	Butyricimonas	Unassigned	Week22BF	0.0548829	0.0125891	0.0145721	1.43449e-05	0.000812104	MidTest
138	Bacteroidetes	Bacteroidia	Bacteroidales	Porphyromonadaceae	Butyricimonas	Unassigned	Week22BF	-0.00520915	0.00190987	0.00573036	0.00649579	0.0897647	Wean
221	Bacteroidetes	Bacteroidia	Bacteroidales	Porphyromonadaceae	Butyricimonas	Unassigned	ADG14toMKT	-0.115712	0.0646202	0.00215501	0.0736456	0.229757	OffTest
138	Bacteroidetes	Bacteroidia	Bacteroidales	Porphyromonadaceae	Butyricimonas	Unassigned	ADG14toMKT	-0.00566391	0.00257749	0.00347225	0.0282213	0.319538	Wean
221	Bacteroidetes	Bacteroidia	Bacteroidales	Porphyromonadaceae	Butyricimonas	Unassigned	ADGBto14	-0.0300275	0.0159304	0.00335145	0.0597232	0.426234	MidTest
221	Bacteroidetes	Bacteroidia	Bacteroidales	Porphyromonadaceae	Butyricimonas	Unassigned	ADGWto14	-0.0311401	0.0182442	0.00270211	0.0881541	0.498085	MidTest
138	Bacteroidetes	Bacteroidia	Bacteroidales	Porphyromonadaceae	Butyricimonas	Unassigned	ADGBto14	0.197642	0.124962	0.00231892	0.114046	0.590418	OffTest
138	Bacteroidetes	Bacteroidia	Bacteroidales	Porphyromonadaceae	Butyricimonas	Unassigned	Week14BF	0.00982907	0.00703367	0.00171561	0.162591	0.592007	MidTest
138	Bacteroidetes	Bacteroidia	Bacteroidales	Porphyromonadaceae	Butyricimonas	Unassigned	ADG14to22	-0.00539145	0.00308398	0.00235674	0.0807407	0.59789	Wean
138	Bacteroidetes	Bacteroidia	Bacteroidales	Porphyromonadaceae	Butyricimonas	Unassigned	ADGWto14	0.217597	0.143243	0.00210721	0.129051	0.629124	OffTest
138	Bacteroidetes	Bacteroidia	Bacteroidales	Porphyromonadaceae	Butyricimonas	Unassigned	Week14LD	-0.00258564	0.00190294	0.00185181	0.174535	0.741666	Wean
138	Bacteroidetes	Bacteroidia	Bacteroidales	Porphyromonadaceae	Butyricimonas	Unassigned	ADG14toMKT	-0.0979447	0.177272	0.000206535	0.580718	0.747829	OffTest
221	Bacteroidetes	Bacteroidia	Bacteroidales	Porphyromonadaceae	Butyricimonas	Unassigned	ADGBto14	0.045023	0.0456233	0.000899631	0.323952	0.821921	OffTest
221	Bacteroidetes	Bacteroidia	Bacteroidales	Porphyromonadaceae	Butyricimonas	Unassigned	ADGWto14	0.0495861	0.0522974	0.000818063	0.343272	0.827531	OffTest
221	Bacteroidetes	Bacteroidia	Bacteroidales	Porphyromonadaceae	Butyricimonas	Unassigned	Week14LD	-0.000445507	0.000384373	0.00137846	0.246724	0.838615	Wean
138	Bacteroidetes	Bacteroidia	Bacteroidales	Porphyromonadaceae	Butyricimonas	Unassigned	Week22BF	0.082945	0.134281	0.000288989	0.536912	0.84394	OffTest
138	Bacteroidetes	Bacteroidia	Bacteroidales	Porphyromonadaceae	Butyricimonas	Unassigned	Week22LD	0.00168538	0.00202995	0.00066045	0.406596	0.859557	Wean
138	Bacteroidetes	Bacteroidia	Bacteroidales	Porphyromonadaceae	Butyricimonas	Unassigned	Week14LD	0.173295	0.129825	0.00165457	0.182229	0.898515	OffTest
221	Bacteroidetes	Bacteroidia	Bacteroidales	Porphyromonadaceae	Butyricimonas	Unassigned	Week22LD	0.0647669	0.0512325	0.00145034	0.206453	0.899608	OffTest
138	Bacteroidetes	Bacteroidia	Bacteroidales	Porphyromonadaceae	Butyricimonas	Unassigned	ADG14to22	0.0139213	0.0197558	0.000359962	0.481185	0.916676	MidTest
221	Bacteroidetes	Bacteroidia	Bacteroidales	Porphyromonadaceae	Butyricimonas	Unassigned	Week14BF	-0.0026368	0.00943061	6.71219e-05	0.779842	0.929908	MidTest
221	Bacteroidetes	Bacteroidia	Bacteroidales	Porphyromonadaceae	Butyricimonas	Unassigned	ADG14to22	-0.0241369	0.0774046	7.02396e-05	0.755235	0.93803	OffTest
221	Bacteroidetes	Bacteroidia	Bacteroidales	Porphyromonadaceae	Butyricimonas	Unassigned	Week22BF	-0.00431247	0.0170455	4.89123e-05	0.800321	0.940847	MidTest
221	Bacteroidetes	Bacteroidia	Bacteroidales	Porphyromonadaceae	Butyricimonas	Unassigned	ADG14toMKT	-0.000269597	0.000519681	0.000197257	0.604039	0.956105	Wean
221	Bacteroidetes	Bacteroidia	Bacteroidales	Porphyromonadaceae	Butyricimonas	Unassigned	Week14BF	0.000159157	0.000220227	0.000492347	0.470045	0.958583	Wean
138	Bacteroidetes	Bacteroidia	Bacteroidales	Porphyromonadaceae	Butyricimonas	Unassigned	ADG14toMKT	0.00744171	0.0167146	0.000137316	0.656256	0.960802	MidTest
138	Bacteroidetes	Bacteroidia	Bacteroidales	Porphyromonadaceae	Butyricimonas	Unassigned	Week14BF	0.0378078	0.0748217	0.0002204	0.613454	0.964146	OffTest
221	Bacteroidetes	Bacteroidia	Bacteroidales	Porphyromonadaceae	Butyricimonas	Unassigned	Week22BF	-0.00911775	0.0490096	2.61061e-05	0.85245	0.967029	OffTest
221	Bacteroidetes	Bacteroidia	Bacteroidales	Porphyromonadaceae	Butyricimonas	Unassigned	ADG14toMKT	-0.00693547	0.0223896	6.48405e-05	0.756807	0.973766	MidTest
221	Bacteroidetes	Bacteroidia	Bacteroidales	Porphyromonadaceae	Butyricimonas	Unassigned	ADG14to22	-0.00856589	0.0264679	7.40903e-05	0.746285	0.974019	MidTest
138	Bacteroidetes	Bacteroidia	Bacteroidales	Porphyromonadaceae	Butyricimonas	Unassigned	ADGWto14	0.00164125	0.0136152	1.38069e-05	0.904075	0.978948	MidTest
138	Bacteroidetes	Bacteroidia	Bacteroidales	Porphyromonadaceae	Butyricimonas	Unassigned	ADGBto14	-0.000530277	0.00183164	8.39233e-05	0.772253	0.980001	Wean
138	Bacteroidetes	Bacteroidia	Bacteroidales	Porphyromonadaceae	Butyricimonas	Unassigned	Week14LD	-0.00420753	0.0123874	0.000112334	0.734183	0.980389	MidTest
221	Bacteroidetes	Bacteroidia	Bacteroidales	Porphyromonadaceae	Butyricimonas	Unassigned	Week14LD	0.00563533	0.0165981	0.000109551	0.734292	0.980389	MidTest
138	Bacteroidetes	Bacteroidia	Bacteroidales	Porphyromonadaceae	Butyricimonas	Unassigned	ADGBto14	-0.00145268	0.011891	1.44283e-05	0.902791	0.982466	MidTest
138	Bacteroidetes	Bacteroidia	Bacteroidales	Porphyromonadaceae	Butyricimonas	Unassigned	ADGWto14	-0.00058416	0.00209731	7.63504e-05	0.780665	0.982617	Wean
221	Bacteroidetes	Bacteroidia	Bacteroidales	Porphyromonadaceae	Butyricimonas	Unassigned	Week14LD	0.0461559	0.047442	0.000877472	0.330837	0.984901	OffTest
138	Bacteroidetes	Bacteroidia	Bacteroidales	Porphyromonadaceae	Butyricimonas	Unassigned	Week22LD	0.0729364	0.140525	0.000246029	0.603852	0.986743	OffTest
221	Bacteroidetes	Bacteroidia	Bacteroidales	Porphyromonadaceae	Butyricimonas	Unassigned	ADGWto14	-8.06806e-05	0.000424843	3.65183e-05	0.849421	0.987312	Wean
221	Bacteroidetes	Bacteroidia	Bacteroidales	Porphyromonadaceae	Butyricimonas	Unassigned	Week22LD	-2.71664e-05	0.000411333	4.30263e-06	0.947356	0.989232	Wean
221	Bacteroidetes	Bacteroidia	Bacteroidales	Porphyromonadaceae	Butyricimonas	Unassigned	Week14BF	0.00361789	0.0273279	1.50878e-05	0.894703	0.99346	OffTest
138	Bacteroidetes	Bacteroidia	Bacteroidales	Porphyromonadaceae	Butyricimonas	Unassigned	Week22LD	-0.00231465	0.0131642	2.85375e-05	0.860463	0.997418	MidTest
138	Bacteroidetes	Bacteroidia	Bacteroidales	Porphyromonadaceae	Butyricimonas	Unassigned	Week14BF	-3.02814e-05	0.00109451	7.10799e-07	0.977934	0.997981	Wean
221	Bacteroidetes	Bacteroidia	Bacteroidales	Porphyromonadaceae	Butyricimonas	Unassigned	ADG14to22	-3.14696e-05	0.00062088	2.01329e-06	0.959587	0.998704	Wean
221	Bacteroidetes	Bacteroidia	Bacteroidales	Porphyromonadaceae	Butyricimonas	Unassigned	Week22LD	-3.368e-05	0.0176745	3.28477e-09	0.99848	0.999249	MidTest
221	Bacteroidetes	Bacteroidia	Bacteroidales	Porphyromonadaceae	Butyricimonas	Unassigned	Week22BF	1.09689e-05	0.000388329	6.37088e-07	0.977471	0.999365	Wean
221	Bacteroidetes	Bacteroidia	Bacteroidales	Porphyromonadaceae	Butyricimonas	Unassigned	ADGBto14	-4.08909e-07	0.000371036	1.25128e-09	0.999121	0.999691	Wean
138	Bacteroidetes	Bacteroidia	Bacteroidales	Porphyromonadaceae	Butyricimonas	Unassigned	ADG14to22	9.96352e-05	0.211986	1.60095e-10	0.999625	1	OffTest
1745	Bacteroidetes	Bacteroidia	Bacteroidales	Porphyromonadaceae	Butyricimonas	virosa	ADG14toMKT	-0.12016	0.0459489	0.00462403	0.00905114	0.0637643	OffTest
1745	Bacteroidetes	Bacteroidia	Bacteroidales	Porphyromonadaceae	Butyricimonas	virosa	ADG14to22	-0.135693	0.0550031	0.00441711	0.0137867	0.169896	OffTest
719	Bacteroidetes	Bacteroidia	Bacteroidales	Porphyromonadaceae	Butyricimonas	virosa	Week14LD	-0.000700237	0.000356795	0.00383621	0.0499792	0.423736	Wean
719	Bacteroidetes	Bacteroidia	Bacteroidales	Porphyromonadaceae	Butyricimonas	virosa	ADG14to22	-0.204986	0.103824	0.00271826	0.0486326	0.514849	MidTest
630	Bacteroidetes	Bacteroidia	Bacteroidales	Porphyromonadaceae	Butyricimonas	virosa	ADGBto14	-0.0433604	0.0286705	0.00223519	0.130787	0.574875	MidTest
719	Bacteroidetes	Bacteroidia	Bacteroidales	Porphyromonadaceae	Butyricimonas	virosa	Week22BF	0.0832543	0.0672617	0.00116789	0.216089	0.588877	MidTest
630	Bacteroidetes	Bacteroidia	Bacteroidales	Porphyromonadaceae	Butyricimonas	virosa	ADGBto14	-0.274775	0.176602	0.00224317	0.120039	0.610826	OffTest
1745	Bacteroidetes	Bacteroidia	Bacteroidales	Porphyromonadaceae	Butyricimonas	virosa	Week22BF	-0.0450738	0.0348571	0.00126947	0.196266	0.616001	OffTest
630	Bacteroidetes	Bacteroidia	Bacteroidales	Porphyromonadaceae	Butyricimonas	virosa	ADG14toMKT	-0.21115	0.250744	0.000480388	0.399932	0.628362	OffTest
630	Bacteroidetes	Bacteroidia	Bacteroidales	Porphyromonadaceae	Butyricimonas	virosa	Week14LD	-0.00524009	0.00345453	0.00235682	0.129621	0.681109	Wean
630	Bacteroidetes	Bacteroidia	Bacteroidales	Porphyromonadaceae	Butyricimonas	virosa	ADGWto14	-0.279969	0.202489	0.00174582	0.167077	0.683427	OffTest
630	Bacteroidetes	Bacteroidia	Bacteroidales	Porphyromonadaceae	Butyricimonas	virosa	ADGWto14	-0.0405556	0.0328639	0.00146589	0.217503	0.688198	MidTest
1745	Bacteroidetes	Bacteroidia	Bacteroidales	Porphyromonadaceae	Butyricimonas	virosa	Week14LD	-0.000158077	0.000108098	0.00224804	0.143967	0.701839	Wean
1745	Bacteroidetes	Bacteroidia	Bacteroidales	Porphyromonadaceae	Butyricimonas	virosa	Week22BF	0.000819412	0.000898917	0.000662753	0.362251	0.710336	MidTest
1745	Bacteroidetes	Bacteroidia	Bacteroidales	Porphyromonadaceae	Butyricimonas	virosa	ADGBto14	-0.00103013	0.000840333	0.00148035	0.220581	0.711617	MidTest
1745	Bacteroidetes	Bacteroidia	Bacteroidales	Porphyromonadaceae	Butyricimonas	virosa	Week22BF	0.00015111	0.000108888	0.00156618	0.165525	0.722038	Wean
719	Bacteroidetes	Bacteroidia	Bacteroidales	Porphyromonadaceae	Butyricimonas	virosa	ADG14toMKT	-0.15956	0.0879258	0.00219869	0.0698837	0.76016	MidTest
1745	Bacteroidetes	Bacteroidia	Bacteroidales	Porphyromonadaceae	Butyricimonas	virosa	ADGBto14	-0.0374403	0.032454	0.00123788	0.248915	0.768745	OffTest
1745	Bacteroidetes	Bacteroidia	Bacteroidales	Porphyromonadaceae	Butyricimonas	virosa	Week22LD	-0.000127099	0.00011538	0.00121993	0.270921	0.772548	Wean
630	Bacteroidetes	Bacteroidia	Bacteroidales	Porphyromonadaceae	Butyricimonas	virosa	ADG14to22	-0.244851	0.299959	0.00048388	0.414528	0.787144	OffTest
719	Bacteroidetes	Bacteroidia	Bacteroidales	Porphyromonadaceae	Butyricimonas	virosa	Week14BF	0.02867	0.037139	0.000508381	0.440324	0.796756	MidTest
1745	Bacteroidetes	Bacteroidia	Bacteroidales	Porphyromonadaceae	Butyricimonas	virosa	ADGWto14	-0.000943612	0.000963411	0.000931179	0.327628	0.808922	MidTest
1745	Bacteroidetes	Bacteroidia	Bacteroidales	Porphyromonadaceae	Butyricimonas	virosa	ADGWto14	-0.0348224	0.0372125	0.000802765	0.349611	0.831359	OffTest
1745	Bacteroidetes	Bacteroidia	Bacteroidales	Porphyromonadaceae	Butyricimonas	virosa	Week14BF	-0.0230249	0.0194685	0.00121594	0.237212	0.848278	OffTest
630	Bacteroidetes	Bacteroidia	Bacteroidales	Porphyromonadaceae	Butyricimonas	virosa	Week22BF	0.00332464	0.00347873	0.000723317	0.339455	0.858143	Wean
719	Bacteroidetes	Bacteroidia	Bacteroidales	Porphyromonadaceae	Butyricimonas	virosa	Week22BF	0.000330436	0.000360177	0.000651292	0.359145	0.867133	Wean
630	Bacteroidetes	Bacteroidia	Bacteroidales	Porphyromonadaceae	Butyricimonas	virosa	Week22BF	-0.0961267	0.189862	0.000194253	0.612756	0.876406	OffTest
630	Bacteroidetes	Bacteroidia	Bacteroidales	Porphyromonadaceae	Butyricimonas	virosa	Week22BF	0.0149787	0.0306911	0.000188734	0.625632	0.877683	MidTest
630	Bacteroidetes	Bacteroidia	Bacteroidales	Porphyromonadaceae	Butyricimonas	virosa	Week22LD	-0.0025887	0.00368559	0.000482835	0.482606	0.901389	Wean
630	Bacteroidetes	Bacteroidia	Bacteroidales	Porphyromonadaceae	Butyricimonas	virosa	Week14BF	-0.0904445	0.105915	0.000631235	0.393339	0.908662	OffTest
1745	Bacteroidetes	Bacteroidia	Bacteroidales	Porphyromonadaceae	Butyricimonas	virosa	ADGWto14	7.78427e-05	0.000119219	0.000440342	0.51395	0.925874	Wean
630	Bacteroidetes	Bacteroidia	Bacteroidales	Porphyromonadaceae	Butyricimonas	virosa	Week14BF	-0.00451068	0.0172017	6.28247e-05	0.793204	0.929908	MidTest
719	Bacteroidetes	Bacteroidia	Bacteroidales	Porphyromonadaceae	Butyricimonas	virosa	Week22LD	-0.000205607	0.000381621	0.000277634	0.590167	0.93255	Wean
630	Bacteroidetes	Bacteroidia	Bacteroidales	Porphyromonadaceae	Butyricimonas	virosa	ADG14toMKT	-0.00330922	0.00469127	0.000367299	0.480728	0.93612	Wean
719	Bacteroidetes	Bacteroidia	Bacteroidales	Porphyromonadaceae	Butyricimonas	virosa	ADG14to22	0.000420225	0.000578135	0.000404405	0.467485	0.938744	Wean
1745	Bacteroidetes	Bacteroidia	Bacteroidales	Porphyromonadaceae	Butyricimonas	virosa	ADGBto14	6.41908e-05	0.00010412	0.00039942	0.537704	0.944436	Wean
1745	Bacteroidetes	Bacteroidia	Bacteroidales	Porphyromonadaceae	Butyricimonas	virosa	Week22LD	-0.0334071	0.0364606	0.000767797	0.359749	0.952051	OffTest
1745	Bacteroidetes	Bacteroidia	Bacteroidales	Porphyromonadaceae	Butyricimonas	virosa	ADG14toMKT	-6.40786e-05	0.000146659	0.000144348	0.662264	0.956105	Wean
719	Bacteroidetes	Bacteroidia	Bacteroidales	Porphyromonadaceae	Butyricimonas	virosa	ADG14toMKT	-0.000184064	0.000483871	0.000103578	0.703733	0.956267	Wean
1745	Bacteroidetes	Bacteroidia	Bacteroidales	Porphyromonadaceae	Butyricimonas	virosa	Week14LD	-0.0369612	0.0338045	0.00111963	0.274482	0.979818	OffTest
719	Bacteroidetes	Bacteroidia	Bacteroidales	Porphyromonadaceae	Butyricimonas	virosa	ADGBto14	-9.77533e-05	0.000344271	8.05549e-05	0.776514	0.980001	Wean
719	Bacteroidetes	Bacteroidia	Bacteroidales	Porphyromonadaceae	Butyricimonas	virosa	ADGWto14	0.00810304	0.0721104	1.17215e-05	0.910552	0.980553	MidTest
630	Bacteroidetes	Bacteroidia	Bacteroidales	Porphyromonadaceae	Butyricimonas	virosa	Week14LD	-0.112038	0.183941	0.000346116	0.542596	0.984901	OffTest
719	Bacteroidetes	Bacteroidia	Bacteroidales	Porphyromonadaceae	Butyricimonas	virosa	Week14LD	-0.0204585	0.0653615	9.25017e-05	0.754344	0.98617	MidTest
630	Bacteroidetes	Bacteroidia	Bacteroidales	Porphyromonadaceae	Butyricimonas	virosa	Week22LD	-0.0786284	0.198579	0.000143099	0.69222	0.986743	OffTest
1745	Bacteroidetes	Bacteroidia	Bacteroidales	Porphyromonadaceae	Butyricimonas	virosa	ADG14toMKT	0.000230323	0.00120797	2.6838e-05	0.848824	0.987503	MidTest
630	Bacteroidetes	Bacteroidia	Bacteroidales	Porphyromonadaceae	Butyricimonas	virosa	ADG14to22	-0.000631968	0.00561019	1.00341e-05	0.910334	0.988482	Wean
630	Bacteroidetes	Bacteroidia	Bacteroidales	Porphyromonadaceae	Butyricimonas	virosa	ADG14toMKT	0.00462323	0.0411011	9.21555e-06	0.910462	0.988883	MidTest
630	Bacteroidetes	Bacteroidia	Bacteroidales	Porphyromonadaceae	Butyricimonas	virosa	ADGWto14	-0.000327641	0.00380764	7.44276e-06	0.931446	0.992524	Wean
719	Bacteroidetes	Bacteroidia	Bacteroidales	Porphyromonadaceae	Butyricimonas	virosa	ADGWto14	-4.64302e-05	0.000394217	1.36239e-05	0.906267	0.992524	Wean
1745	Bacteroidetes	Bacteroidia	Bacteroidales	Porphyromonadaceae	Butyricimonas	virosa	Week14BF	1.72366e-05	0.000505092	1.07646e-06	0.972784	0.994893	MidTest
630	Bacteroidetes	Bacteroidia	Bacteroidales	Porphyromonadaceae	Butyricimonas	virosa	ADG14to22	-0.0029427	0.0487674	2.79668e-06	0.951895	0.995068	MidTest
630	Bacteroidetes	Bacteroidia	Bacteroidales	Porphyromonadaceae	Butyricimonas	virosa	Week14LD	-0.00459129	0.0303123	2.32585e-05	0.879639	0.996971	MidTest
1745	Bacteroidetes	Bacteroidia	Bacteroidales	Porphyromonadaceae	Butyricimonas	virosa	Week14LD	6.49824e-05	0.000890143	5.46701e-06	0.941819	0.997097	MidTest
630	Bacteroidetes	Bacteroidia	Bacteroidales	Porphyromonadaceae	Butyricimonas	virosa	Week22LD	-0.00354916	0.0316884	1.16667e-05	0.910844	0.997418	MidTest
719	Bacteroidetes	Bacteroidia	Bacteroidales	Porphyromonadaceae	Butyricimonas	virosa	Week22LD	0.0244751	0.0698112	0.00011113	0.725968	0.997418	MidTest
1745	Bacteroidetes	Bacteroidia	Bacteroidales	Porphyromonadaceae	Butyricimonas	virosa	Week22LD	-9.67844e-05	0.000927938	1.01801e-05	0.916951	0.997418	MidTest
630	Bacteroidetes	Bacteroidia	Bacteroidales	Porphyromonadaceae	Butyricimonas	virosa	Week14BF	0.00013403	0.00198772	4.31508e-06	0.946254	0.997981	Wean
719	Bacteroidetes	Bacteroidia	Bacteroidales	Porphyromonadaceae	Butyricimonas	virosa	Week14BF	3.70609e-05	0.000205024	3.00732e-05	0.85659	0.997981	Wean
1745	Bacteroidetes	Bacteroidia	Bacteroidales	Porphyromonadaceae	Butyricimonas	virosa	Week14BF	2.36313e-05	6.21328e-05	0.000140597	0.703779	0.997981	Wean
630	Bacteroidetes	Bacteroidia	Bacteroidales	Porphyromonadaceae	Butyricimonas	virosa	ADGBto14	-0.000160183	0.00332535	2.37301e-06	0.96159	0.998299	Wean
1745	Bacteroidetes	Bacteroidia	Bacteroidales	Porphyromonadaceae	Butyricimonas	virosa	ADG14to22	-4.91438e-06	0.000175324	6.35981e-07	0.977644	0.998704	Wean
1745	Bacteroidetes	Bacteroidia	Bacteroidales	Porphyromonadaceae	Butyricimonas	virosa	ADG14to22	-1.00061e-05	0.00143415	3.79427e-08	0.994435	0.99956	MidTest
719	Bacteroidetes	Bacteroidia	Bacteroidales	Porphyromonadaceae	Butyricimonas	virosa	ADGBto14	-0.00030239	0.0630035	2.17747e-08	0.996171	1	MidTest
1636	Bacteroidetes	Bacteroidia	Bacteroidales	Porphyromonadaceae	Odoribacter	splanchnicus	Week22BF	0.0373589	0.0109394	0.00908023	0.000662624	0.0212825	MidTest
1043	Bacteroidetes	Bacteroidia	Bacteroidales	Porphyromonadaceae	Odoribacter	splanchnicus	Week22BF	0.00443033	0.00138503	0.00800048	0.00142266	0.0384117	MidTest
1043	Bacteroidetes	Bacteroidia	Bacteroidales	Porphyromonadaceae	Odoribacter	splanchnicus	ADG14toMKT	-0.0395111	0.0216037	0.0022591	0.0677069	0.220865	OffTest
1043	Bacteroidetes	Bacteroidia	Bacteroidales	Porphyromonadaceae	Odoribacter	splanchnicus	ADGWto14	-0.000315822	0.000183383	0.00292232	0.085348	0.517129	Wean
1636	Bacteroidetes	Bacteroidia	Bacteroidales	Porphyromonadaceae	Odoribacter	splanchnicus	Week14BF	0.00805507	0.00619274	0.00154951	0.193659	0.63173	MidTest
1043	Bacteroidetes	Bacteroidia	Bacteroidales	Porphyromonadaceae	Odoribacter	splanchnicus	Week14BF	0.00100896	0.000784445	0.00152314	0.198678	0.64128	MidTest
[truncated: 38,466 more rows]
