# Supplementary material for: Heritability and genome-wide association of swine gut microbiome features with growth and fatness parameters
Source: Sci Rep. 2020 Jun 23;10:10134. doi: 10.1038/s41598-020-66791-3 (PMC7311463; doi:10.1038/s41598-020-66791-3)
Supplement: Supplementary file 7 — Supplementary Table S2 [file 41598_2020_66791_MOESM7_ESM.xlsx]

## Sheet: Sheet1
Table S2: OTU heritability estimates at Wean, MidTest, and OffTest.
n	Phylum	Class	Order	Family	Genus	Species	Time	Heritability	SE	Low_bound	Up_bound	Effect	Estimated variance	2.5 Percentile	97.5 Percentile
872	Firmicutes	Clostridia	Clostridiales	Peptostreptococcaceae	Unclassified_peptostreptococcaceae	Unassigned	OffTest	0.5453	0.0341	0.478464	0.612136	Sire	8.72207	4.40412	16.3322
872	Firmicutes	Clostridia	Clostridiales	Peptostreptococcaceae	Unclassified_peptostreptococcaceae	Unassigned	OffTest	0.5453	0.0341	0.478464	0.612136	Pen	7.64114	3.88758	11.8179
872	Firmicutes	Clostridia	Clostridiales	Peptostreptococcaceae	Unclassified_peptostreptococcaceae	Unassigned	OffTest	0.5453	0.0341	0.478464	0.612136	Residual	47.6165	43.0804	52.8089
1723	Firmicutes	Clostridia	Clostridiales	Clostridiaceae	Clostridium	butyricum	OffTest	0.4566	0.0008	0.455032	0.458168	Pen	383.806	233.376	550.742
1723	Firmicutes	Clostridia	Clostridiales	Clostridiaceae	Clostridium	butyricum	OffTest	0.4566	0.0008	0.455032	0.458168	Sire	267.765	127.608	514.83
1723	Firmicutes	Clostridia	Clostridiales	Clostridiaceae	Clostridium	butyricum	OffTest	0.4566	0.0008	0.455032	0.458168	Residual	1694.07	1532.7	1879.1
513	Bacteroidetes	Bacteroidia	Bacteroidales	Unassigned	Unassigned	Unassigned	OffTest	0.304	0.0017	0.300668	0.307332	Residual	626.347	567.768	692.772
513	Bacteroidetes	Bacteroidia	Bacteroidales	Unassigned	Unassigned	Unassigned	OffTest	0.304	0.0017	0.300668	0.307332	Pen	49.41	10.7783	92.3445
513	Bacteroidetes	Bacteroidia	Bacteroidales	Unassigned	Unassigned	Unassigned	OffTest	0.304	0.0017	0.300668	0.307332	Sire	55.5892	24.331	110.593
509	Firmicutes	Clostridia	Clostridiales	Peptostreptococcaceae	Unclassified_peptostreptococcaceae	glycolicum	MidTest	0.2896	0.004	0.28176	0.29744	Sire	21.1914	7.18232	45.7413
509	Firmicutes	Clostridia	Clostridiales	Peptostreptococcaceae	Unclassified_peptostreptococcaceae	glycolicum	MidTest	0.2896	0.004	0.28176	0.29744	Pen	94.169	70.4374	120.914
509	Firmicutes	Clostridia	Clostridiales	Peptostreptococcaceae	Unclassified_peptostreptococcaceae	glycolicum	MidTest	0.2896	0.004	0.28176	0.29744	Residual	177.336	160.423	196.714
205	Firmicutes	Clostridia	Clostridiales	Unassigned	Unassigned	Unassigned	OffTest	0.2795	0.0125	0.255	0.304	Pen	5.63329	0.532978	11.2074
205	Firmicutes	Clostridia	Clostridiales	Unassigned	Unassigned	Unassigned	OffTest	0.2795	0.0125	0.255	0.304	Sire	6.24684	2.6442	12.5781
205	Firmicutes	Clostridia	Clostridiales	Unassigned	Unassigned	Unassigned	OffTest	0.2795	0.0125	0.255	0.304	Residual	77.5174	70.1651	85.9292
881	Bacteroidetes	Bacteroidia	Bacteroidales	Porphyromonadaceae	Unassigned	Unassigned	OffTest	0.2719	0.0001	0.271704	0.272096	Residual	8594	7787.84	9511.3
881	Bacteroidetes	Bacteroidia	Bacteroidales	Porphyromonadaceae	Unassigned	Unassigned	OffTest	0.2719	0.0001	0.271704	0.272096	Sire	650.556	282.677	1297.61
881	Bacteroidetes	Bacteroidia	Bacteroidales	Porphyromonadaceae	Unassigned	Unassigned	OffTest	0.2719	0.0001	0.271704	0.272096	Pen	325.366	0	865.699
72	Unassigned	Unassigned	Unassigned	Unassigned	Unassigned	Unassigned	OffTest	0.2712	0.009	0.25356	0.28884	Residual	109.92	99.5151	121.472
72	Unassigned	Unassigned	Unassigned	Unassigned	Unassigned	Unassigned	OffTest	0.2712	0.009	0.25356	0.28884	Sire	8.15869	3.53177	16.2868
72	Unassigned	Unassigned	Unassigned	Unassigned	Unassigned	Unassigned	OffTest	0.2712	0.009	0.25356	0.28884	Pen	2.25133	0	9.12489
705	Firmicutes	Clostridia	Clostridiales	Unassigned	Unassigned	Unassigned	MidTest	0.2653	0.008	0.24962	0.28098	Sire	8.79911	3.66047	17.8283
705	Firmicutes	Clostridia	Clostridiales	Unassigned	Unassigned	Unassigned	MidTest	0.2653	0.008	0.24962	0.28098	Residual	117.115	106.093	129.67
705	Firmicutes	Clostridia	Clostridiales	Unassigned	Unassigned	Unassigned	MidTest	0.2653	0.008	0.24962	0.28098	Pen	6.75226	0	14.5832
732	Firmicutes	Clostridia	Clostridiales	Eubacteriaceae	Eubacterium	hallii	OffTest	0.2649	0.0348	0.196692	0.333108	Sire	2.01702	0.858288	4.05473
732	Firmicutes	Clostridia	Clostridiales	Eubacteriaceae	Eubacterium	hallii	OffTest	0.2649	0.0348	0.196692	0.333108	Residual	27.3568	24.8114	30.2273
732	Firmicutes	Clostridia	Clostridiales	Eubacteriaceae	Eubacterium	hallii	OffTest	0.2649	0.0348	0.196692	0.333108	Pen	1.08506	0	2.76807
42	Firmicutes	Clostridia	Clostridiales	Lachnospiraceae	Anaerostipes	Unassigned	OffTest	0.259	0.036	0.18844	0.32956	Pen	8.22491e-09	0	1.34702
42	Firmicutes	Clostridia	Clostridiales	Lachnospiraceae	Anaerostipes	Unassigned	OffTest	0.259	0.036	0.18844	0.32956	Residual	26.9043	24.6668	29.3027
42	Firmicutes	Clostridia	Clostridiales	Lachnospiraceae	Anaerostipes	Unassigned	OffTest	0.259	0.036	0.18844	0.32956	Sire	1.863	0.829555	3.68719
1045	Bacteroidetes	Unassigned	Unassigned	Unassigned	Unassigned	Unassigned	OffTest	0.2552	0.0179	0.220116	0.290284	Pen	3.70104	0.474783	7.23459
1045	Bacteroidetes	Unassigned	Unassigned	Unassigned	Unassigned	Unassigned	OffTest	0.2552	0.0179	0.220116	0.290284	Residual	49.6013	44.9107	54.9622
1045	Bacteroidetes	Unassigned	Unassigned	Unassigned	Unassigned	Unassigned	OffTest	0.2552	0.0179	0.220116	0.290284	Sire	3.63226	1.49305	7.37693
704	Bacteroidetes	Unassigned	Unassigned	Unassigned	Unassigned	Unassigned	MidTest	0.2536	0.0018	0.250072	0.257128	Residual	453.756	410.557	503.415
704	Bacteroidetes	Unassigned	Unassigned	Unassigned	Unassigned	Unassigned	MidTest	0.2536	0.0018	0.250072	0.257128	Sire	35.2696	13.3437	73.7436
704	Bacteroidetes	Unassigned	Unassigned	Unassigned	Unassigned	Unassigned	MidTest	0.2536	0.0018	0.250072	0.257128	Pen	67.2318	32.0737	105.697
136	Proteobacteria	Deltaproteobacteria	Desulfovibrionales	Desulfovibrionaceae	Desulfovibrio	Unassigned	MidTest	0.2535	0.0085	0.23684	0.27016	Sire	7.57841	2.95463	15.7048
136	Proteobacteria	Deltaproteobacteria	Desulfovibrionales	Desulfovibrionaceae	Desulfovibrio	Unassigned	MidTest	0.2535	0.0085	0.23684	0.27016	Pen	13.2853	6.14548	21.1622
136	Proteobacteria	Deltaproteobacteria	Desulfovibrionales	Desulfovibrionaceae	Desulfovibrio	Unassigned	MidTest	0.2535	0.0085	0.23684	0.27016	Residual	98.7167	89.3895	109.377
169	Firmicutes	Clostridia	Clostridiales	Unassigned	Unassigned	Unassigned	OffTest	0.25	0.0078	0.234712	0.265288	Sire	8.00836	3.44997	16.0306
169	Firmicutes	Clostridia	Clostridiales	Unassigned	Unassigned	Unassigned	OffTest	0.25	0.0078	0.234712	0.265288	Pen	1.7455	0	8.60616
169	Firmicutes	Clostridia	Clostridiales	Unassigned	Unassigned	Unassigned	OffTest	0.25	0.0078	0.234712	0.265288	Residual	118.402	107.346	130.407
1691	Firmicutes	Bacilli	Lactobacillales	Streptococcaceae	Streptococcus	gallolyticus	OffTest	0.2396	0	0.2396	0.2396	Residual	230247	208431	255196
1691	Firmicutes	Bacilli	Lactobacillales	Streptococcaceae	Streptococcus	gallolyticus	OffTest	0.2396	0	0.2396	0.2396	Pen	55575.4	35079.9	78363
1691	Firmicutes	Bacilli	Lactobacillales	Streptococcaceae	Streptococcus	gallolyticus	OffTest	0.2396	0	0.2396	0.2396	Sire	18215.5	6228.18	39219
776	Firmicutes	Clostridia	Clostridiales	Unassigned	Unassigned	Unassigned	OffTest	0.2361	0.0006	0.234924	0.237276	Residual	1364.99	1236.32	1511.51
776	Firmicutes	Clostridia	Clostridiales	Unassigned	Unassigned	Unassigned	OffTest	0.2361	0.0006	0.234924	0.237276	Sire	89.2434	35.7447	183.141
776	Firmicutes	Clostridia	Clostridiales	Unassigned	Unassigned	Unassigned	OffTest	0.2361	0.0006	0.234924	0.237276	Pen	57.8932	0	147.214
868	Firmicutes	Erysipelotrichia	Erysipelotrichales	Erysipelotrichaceae	Turicibacter	sanguinis	OffTest	0.2289	0	0.2289	0.2289	Pen	3786.75	2079.38	5668.06
868	Firmicutes	Erysipelotrichia	Erysipelotrichales	Erysipelotrichaceae	Turicibacter	sanguinis	OffTest	0.2289	0	0.2289	0.2289	Sire	1521.43	541.125	3240.83
868	Firmicutes	Erysipelotrichia	Erysipelotrichales	Erysipelotrichaceae	Turicibacter	sanguinis	OffTest	0.2289	0	0.2289	0.2289	Residual	21274.6	19257.8	23584
788	Firmicutes	Clostridia	Clostridiales	Clostridiaceae	Clostridium	disporicum	OffTest	0.2226	0.0001	0.222404	0.222796	Sire	570.663	205.384	1212.93
788	Firmicutes	Clostridia	Clostridiales	Clostridiaceae	Clostridium	disporicum	OffTest	0.2226	0.0001	0.222404	0.222796	Pen	1306.34	661.55	2012.86
788	Firmicutes	Clostridia	Clostridiales	Clostridiaceae	Clostridium	disporicum	OffTest	0.2226	0.0001	0.222404	0.222796	Residual	8378.06	7583.96	9287.93
1145	Firmicutes	Clostridia	Clostridiales	Unassigned	Unassigned	Unassigned	OffTest	0.2217	0.0259	0.170936	0.272464	Sire	1.90146	0.745174	3.93421
1145	Firmicutes	Clostridia	Clostridiales	Unassigned	Unassigned	Unassigned	OffTest	0.2217	0.0259	0.170936	0.272464	Pen	1.55104	0	3.56592
1145	Firmicutes	Clostridia	Clostridiales	Unassigned	Unassigned	Unassigned	OffTest	0.2217	0.0259	0.170936	0.272464	Residual	30.8487	27.9455	34.1676
1692	Firmicutes	Clostridia	Clostridiales	Ruminococcaceae	Ruminococcus	sp_ce2	OffTest	0.221	0.0027	0.215708	0.226292	Sire	17.8238	6.83362	37.1051
1692	Firmicutes	Clostridia	Clostridiales	Ruminococcaceae	Ruminococcus	sp_ce2	OffTest	0.221	0.0027	0.215708	0.226292	Residual	290.451	263.27	321.235
1692	Firmicutes	Clostridia	Clostridiales	Ruminococcaceae	Ruminococcus	sp_ce2	OffTest	0.221	0.0027	0.215708	0.226292	Pen	14.3214	0	33.012
192	Firmicutes	Clostridia	Clostridiales	Unassigned	Unassigned	Unassigned	OffTest	0.2134	0.0037	0.206148	0.220652	Sire	12.2005	4.48833	25.7063
192	Firmicutes	Clostridia	Clostridiales	Unassigned	Unassigned	Unassigned	OffTest	0.2134	0.0037	0.206148	0.220652	Residual	206.816	187.277	229.151
192	Firmicutes	Clostridia	Clostridiales	Unassigned	Unassigned	Unassigned	OffTest	0.2134	0.0037	0.206148	0.220652	Pen	9.71758	0	23.4686
421	Firmicutes	Clostridia	Clostridiales	Unassigned	Unassigned	Unassigned	OffTest	0.2133	0.0003	0.212712	0.213888	Pen	0.000122667	0	136.924
421	Firmicutes	Clostridia	Clostridiales	Unassigned	Unassigned	Unassigned	OffTest	0.2133	0.0003	0.212712	0.213888	Residual	2499.64	2291.58	2722.72
421	Firmicutes	Clostridia	Clostridiales	Unassigned	Unassigned	Unassigned	OffTest	0.2133	0.0003	0.212712	0.213888	Sire	140.795	57.9718	287.071
869	Firmicutes	Clostridia	Clostridiales	Eubacteriaceae	Eubacterium	desmolans	OffTest	0.2132	0.0015	0.21026	0.21614	Residual	489.474	443.355	542.174
869	Firmicutes	Clostridia	Clostridiales	Eubacteriaceae	Eubacterium	desmolans	OffTest	0.2132	0.0015	0.21026	0.21614	Pen	36.5131	5.3266	70.4587
869	Firmicutes	Clostridia	Clostridiales	Eubacteriaceae	Eubacterium	desmolans	OffTest	0.2132	0.0015	0.21026	0.21614	Sire	29.6161	11.1398	62.0885
567	Proteobacteria	Gammaproteobacteria	Aeromonadales	Succinivibrionaceae	Succinivibrio	dextrinosolvens	OffTest	0.2103	0.0889	0.036056	0.384544	Pen	0.293688	0	0.825856
567	Proteobacteria	Gammaproteobacteria	Aeromonadales	Succinivibrionaceae	Succinivibrio	dextrinosolvens	OffTest	0.2103	0.0889	0.036056	0.384544	Residual	8.67679	7.86649	9.59773
567	Proteobacteria	Gammaproteobacteria	Aeromonadales	Succinivibrionaceae	Succinivibrio	dextrinosolvens	OffTest	0.2103	0.0889	0.036056	0.384544	Sire	0.497839	0.167535	1.07301
837	Firmicutes	Clostridia	Clostridiales	Unassigned	Unassigned	Unassigned	OffTest	0.2075	0.01	0.1879	0.2271	Pen	8.38233	3.19527	14.0915
837	Firmicutes	Clostridia	Clostridiales	Unassigned	Unassigned	Unassigned	OffTest	0.2075	0.01	0.1879	0.2271	Residual	70.5272	63.8089	78.2212
837	Firmicutes	Clostridia	Clostridiales	Unassigned	Unassigned	Unassigned	OffTest	0.2075	0.01	0.1879	0.2271	Sire	4.31791	1.47846	9.29138
920	Firmicutes	Clostridia	Clostridiales	Unassigned	Unassigned	Unassigned	OffTest	0.2039	0.0023	0.199392	0.208408	Pen	27.3928	6.33918	50.1737
920	Firmicutes	Clostridia	Clostridiales	Unassigned	Unassigned	Unassigned	OffTest	0.2039	0.0023	0.199392	0.208408	Residual	305.966	276.941	339.279
920	Firmicutes	Clostridia	Clostridiales	Unassigned	Unassigned	Unassigned	OffTest	0.2039	0.0023	0.199392	0.208408	Sire	17.9057	5.87482	38.9077
509	Firmicutes	Clostridia	Clostridiales	Peptostreptococcaceae	Unclassified_peptostreptococcaceae	glycolicum	OffTest	0.2004	0.0018	0.196872	0.203928	Residual	388.726	351.916	430.833
509	Firmicutes	Clostridia	Clostridiales	Peptostreptococcaceae	Unclassified_peptostreptococcaceae	glycolicum	OffTest	0.2004	0.0018	0.196872	0.203928	Sire	22.8445	7.79181	49.248
509	Firmicutes	Clostridia	Clostridiales	Peptostreptococcaceae	Unclassified_peptostreptococcaceae	glycolicum	OffTest	0.2004	0.0018	0.196872	0.203928	Pen	44.4466	16.8506	74.6495
725	Bacteroidetes	Bacteroidia	Bacteroidales	Unassigned	Unassigned	Unassigned	OffTest	0.2003	0.0065	0.18756	0.21304	Pen	7.16752	0	15.0472
725	Bacteroidetes	Bacteroidia	Bacteroidales	Unassigned	Unassigned	Unassigned	OffTest	0.2003	0.0065	0.18756	0.21304	Sire	6.21939	2.15275	13.331
725	Bacteroidetes	Bacteroidia	Bacteroidales	Unassigned	Unassigned	Unassigned	OffTest	0.2003	0.0065	0.18756	0.21304	Residual	110.786	100.262	122.834
211	Unassigned	Unassigned	Unassigned	Unassigned	Unassigned	Unassigned	OffTest	0.1999	0.0087	0.182848	0.216952	Residual	78.2763	70.8688	86.7521
211	Unassigned	Unassigned	Unassigned	Unassigned	Unassigned	Unassigned	OffTest	0.1999	0.0087	0.182848	0.216952	Sire	4.56928	1.49598	9.9381
211	Unassigned	Unassigned	Unassigned	Unassigned	Unassigned	Unassigned	OffTest	0.1999	0.0087	0.182848	0.216952	Pen	8.58217	3.06808	14.6076
579	Firmicutes	Clostridia	Clostridiales	Unassigned	Unassigned	Unassigned	OffTest	0.1986	0.0083	0.182332	0.214868	Pen	3.85199	0	9.61968
579	Firmicutes	Clostridia	Clostridiales	Unassigned	Unassigned	Unassigned	OffTest	0.1986	0.0083	0.182332	0.214868	Residual	87.6427	79.3447	97.1802
579	Firmicutes	Clostridia	Clostridiales	Unassigned	Unassigned	Unassigned	OffTest	0.1986	0.0083	0.182332	0.214868	Sire	4.78108	1.74444	10.1116
741	Bacteroidetes	Bacteroidia	Bacteroidales	Prevotellaceae	Prevotella	buccalis	OffTest	0.198	0.0004	0.197216	0.198784	Sire	90.5582	33.4989	190.435
741	Bacteroidetes	Bacteroidia	Bacteroidales	Prevotellaceae	Prevotella	buccalis	OffTest	0.198	0.0004	0.197216	0.198784	Pen	18.971	0	140.878
741	Bacteroidetes	Bacteroidia	Bacteroidales	Prevotellaceae	Prevotella	buccalis	OffTest	0.198	0.0004	0.197216	0.198784	Residual	1720.07	1550.04	1892.28
164	Unassigned	Unassigned	Unassigned	Unassigned	Unassigned	Unassigned	OffTest	0.197	0.0352	0.128008	0.265992	Sire	1.10315	0.427824	2.28993
164	Unassigned	Unassigned	Unassigned	Unassigned	Unassigned	Unassigned	OffTest	0.197	0.0352	0.128008	0.265992	Pen	0.0981116	0	1.29998
164	Unassigned	Unassigned	Unassigned	Unassigned	Unassigned	Unassigned	OffTest	0.197	0.0352	0.128008	0.265992	Residual	21.1979	19.2124	23.1878
1705	Firmicutes	Clostridia	Clostridiales	Ruminococcaceae	Ruminococcus	sp_ce2	OffTest	0.1935	0.0158	0.162532	0.224468	Pen	1.91854	0	4.76516
1705	Firmicutes	Clostridia	Clostridiales	Ruminococcaceae	Ruminococcus	sp_ce2	OffTest	0.1935	0.0158	0.162532	0.224468	Residual	44.5994	40.4177	49.3389
1705	Firmicutes	Clostridia	Clostridiales	Ruminococcaceae	Ruminococcus	sp_ce2	OffTest	0.1935	0.0158	0.162532	0.224468	Sire	2.36429	0.84764	5.024
686	Firmicutes	Clostridia	Clostridiales	Clostridiaceae	Clostridium	Unassigned	OffTest	0.1878	0.0075	0.1731	0.2025	Residual	92.5049	83.8084	102.424
686	Firmicutes	Clostridia	Clostridiales	Clostridiaceae	Clostridium	Unassigned	OffTest	0.1878	0.0075	0.1731	0.2025	Pen	2.72164	0	8.43652
686	Firmicutes	Clostridia	Clostridiales	Clostridiaceae	Clostridium	Unassigned	OffTest	0.1878	0.0075	0.1731	0.2025	Sire	4.68992	1.65129	10.0107
241	Firmicutes	Clostridia	Clostridiales	Unassigned	Unassigned	Unassigned	OffTest	0.187	0.0281	0.131924	0.242076	Pen	1.23672	0	2.90501
241	Firmicutes	Clostridia	Clostridiales	Unassigned	Unassigned	Unassigned	OffTest	0.187	0.0281	0.131924	0.242076	Sire	1.24486	0.429064	2.67359
241	Firmicutes	Clostridia	Clostridiales	Unassigned	Unassigned	Unassigned	OffTest	0.187	0.0281	0.131924	0.242076	Residual	24.1467	21.8467	26.7889
857	Firmicutes	Clostridia	Clostridiales	Unassigned	Unassigned	Unassigned	OffTest	0.1863	0.0098	0.167092	0.205508	Residual	63.1007	57.0708	70.0292
857	Firmicutes	Clostridia	Clostridiales	Unassigned	Unassigned	Unassigned	OffTest	0.1863	0.0098	0.167092	0.205508	Sire	3.54105	1.04686	7.90471
857	Firmicutes	Clostridia	Clostridiales	Unassigned	Unassigned	Unassigned	OffTest	0.1863	0.0098	0.167092	0.205508	Pen	9.38982	4.43534	14.85
812	Firmicutes	Clostridia	Clostridiales	Peptostreptococcaceae	Unclassified_peptostreptococcaceae	glycolicum	OffTest	0.1861	0	0.1861	0.1861	Pen	4808.44	2590.55	7242.87
812	Firmicutes	Clostridia	Clostridiales	Peptostreptococcaceae	Unclassified_peptostreptococcaceae	glycolicum	OffTest	0.1861	0	0.1861	0.1861	Residual	26360.7	23839.7	29261.9
812	Firmicutes	Clostridia	Clostridiales	Peptostreptococcaceae	Unclassified_peptostreptococcaceae	glycolicum	OffTest	0.1861	0	0.1861	0.1861	Sire	1520.61	433.847	3419.46
318	Firmicutes	Clostridia	Clostridiales	Unassigned	Unassigned	Unassigned	OffTest	0.186	0.0148	0.156992	0.215008	Sire	2.33522	0.771779	5.07274
318	Firmicutes	Clostridia	Clostridiales	Unassigned	Unassigned	Unassigned	OffTest	0.186	0.0148	0.156992	0.215008	Pen	3.45344	0.473925	6.71912
318	Firmicutes	Clostridia	Clostridiales	Unassigned	Unassigned	Unassigned	OffTest	0.186	0.0148	0.156992	0.215008	Residual	44.442	40.2142	49.2845
74	Firmicutes	Clostridia	Clostridiales	Unassigned	Unassigned	Unassigned	OffTest	0.1853	0.0001	0.185104	0.185496	Pen	2503.47	1653.06	3447.3
74	Firmicutes	Clostridia	Clostridiales	Unassigned	Unassigned	Unassigned	OffTest	0.1853	0.0001	0.185104	0.185496	Residual	8612.01	7790.77	9554.47
74	Firmicutes	Clostridia	Clostridiales	Unassigned	Unassigned	Unassigned	OffTest	0.1853	0.0001	0.185104	0.185496	Sire	539.884	137.568	1244.12
1704	Firmicutes	Clostridia	Clostridiales	Unassigned	Unassigned	Unassigned	OffTest	0.1853	0.0038	0.177852	0.192748	Pen	8.97878	0	20.7978
1704	Firmicutes	Clostridia	Clostridiales	Unassigned	Unassigned	Unassigned	OffTest	0.1853	0.0038	0.177852	0.192748	Residual	176.459	159.764	195.618
1704	Firmicutes	Clostridia	Clostridiales	Unassigned	Unassigned	Unassigned	OffTest	0.1853	0.0038	0.177852	0.192748	Sire	9.00604	3.01403	19.4952
1007	Firmicutes	Clostridia	Clostridiales	Unassigned	Unassigned	Unassigned	OffTest	0.1845	0.0018	0.180972	0.188028	Pen	14.8765	0	38.0363
1007	Firmicutes	Clostridia	Clostridiales	Unassigned	Unassigned	Unassigned	OffTest	0.1845	0.0018	0.180972	0.188028	Residual	367.602	333.206	406.589
1007	Firmicutes	Clostridia	Clostridiales	Unassigned	Unassigned	Unassigned	OffTest	0.1845	0.0018	0.180972	0.188028	Sire	18.4977	6.21249	40.0027
845	Firmicutes	Clostridia	Clostridiales	Unassigned	Unassigned	Unassigned	OffTest	0.1804	0.018	0.14512	0.21568	Pen	2.19049	0	4.68425
845	Firmicutes	Clostridia	Clostridiales	Unassigned	Unassigned	Unassigned	OffTest	0.1804	0.018	0.14512	0.21568	Sire	1.80805	0.588696	3.9404
845	Firmicutes	Clostridia	Clostridiales	Unassigned	Unassigned	Unassigned	OffTest	0.1804	0.018	0.14512	0.21568	Residual	36.0872	32.6697	40.0011
748	Firmicutes	Clostridia	Clostridiales	Clostridiales_family_xi_incertae_sedis	Anaerococcus	tetradius	OffTest	0.1791	0.0005	0.17812	0.18008	Pen	32.726	0	117.639
748	Firmicutes	Clostridia	Clostridiales	Clostridiales_family_xi_incertae_sedis	Anaerococcus	tetradius	OffTest	0.1791	0.0005	0.17812	0.18008	Residual	1267.37	1145.87	1404.52
748	Firmicutes	Clostridia	Clostridiales	Clostridiales_family_xi_incertae_sedis	Anaerococcus	tetradius	OffTest	0.1791	0.0005	0.17812	0.18008	Sire	60.9562	20.0503	132.254
1741	Firmicutes	Clostridia	Clostridiales	Unassigned	Unassigned	Unassigned	OffTest	0.1775	0.0076	0.162604	0.192396	Residual	83.9619	75.8659	93.3367
1741	Firmicutes	Clostridia	Clostridiales	Unassigned	Unassigned	Unassigned	OffTest	0.1775	0.0076	0.162604	0.192396	Sire	4.14377	1.35796	9.02364
1741	Firmicutes	Clostridia	Clostridiales	Unassigned	Unassigned	Unassigned	OffTest	0.1775	0.0076	0.162604	0.192396	Pen	5.26931	0	11.5174
212	Firmicutes	Clostridia	Clostridiales	Eubacteriaceae	Eubacterium	desmolans	OffTest	0.1774	0.0185	0.14114	0.21366	Sire	1.69599	0.573121	3.66667
212	Firmicutes	Clostridia	Clostridiales	Eubacteriaceae	Eubacterium	desmolans	OffTest	0.1774	0.0185	0.14114	0.21366	Residual	34.5995	31.3317	38.3398
212	Firmicutes	Clostridia	Clostridiales	Eubacteriaceae	Eubacterium	desmolans	OffTest	0.1774	0.0185	0.14114	0.21366	Pen	1.95386	0	4.28194
1598	Firmicutes	Clostridia	Clostridiales	Ruminococcaceae	Unassigned	Unassigned	MidTest	0.1774	0.0867	0.007468	0.347332	Residual	7.55054	6.80399	8.41755
1598	Firmicutes	Clostridia	Clostridiales	Ruminococcaceae	Unassigned	Unassigned	MidTest	0.1774	0.0867	0.007468	0.347332	Pen	0.270202	0	0.842827
1598	Firmicutes	Clostridia	Clostridiales	Ruminococcaceae	Unassigned	Unassigned	MidTest	0.1774	0.0867	0.007468	0.347332	Sire	0.363028	0.117895	0.791589
533	Firmicutes	Clostridia	Clostridiales	Ruminococcaceae	Unassigned	Unassigned	OffTest	0.1761	0.0818	0.015772	0.336428	Pen	0.708236	0.18869	1.26912
533	Firmicutes	Clostridia	Clostridiales	Ruminococcaceae	Unassigned	Unassigned	OffTest	0.1761	0.0818	0.015772	0.336428	Sire	0.379161	0.120314	0.833695
533	Firmicutes	Clostridia	Clostridiales	Ruminococcaceae	Unassigned	Unassigned	OffTest	0.1761	0.0818	0.015772	0.336428	Residual	7.52501	6.80956	8.34869
608	Firmicutes	Clostridia	Clostridiales	Unassigned	Unassigned	Unassigned	OffTest	0.1753	0.0088	0.158052	0.192548	Pen	4.06381	0	9.26653
608	Firmicutes	Clostridia	Clostridiales	Unassigned	Unassigned	Unassigned	OffTest	0.1753	0.0088	0.158052	0.192548	Sire	3.50009	0.997079	7.86039
608	Firmicutes	Clostridia	Clostridiales	Unassigned	Unassigned	Unassigned	OffTest	0.1753	0.0088	0.158052	0.192548	Residual	72.3154	65.394	80.2916
511	Bacteroidetes	Bacteroidia	Bacteroidales	Prevotellaceae	Prevotella	Unassigned	OffTest	0.1733	0.0007	0.171928	0.174672	Residual	851.663	771.478	942.927
511	Bacteroidetes	Bacteroidia	Bacteroidales	Prevotellaceae	Prevotella	Unassigned	OffTest	0.1733	0.0007	0.171928	0.174672	Pen	86.104	28.7845	149.283
511	Bacteroidetes	Bacteroidia	Bacteroidales	Prevotellaceae	Prevotella	Unassigned	OffTest	0.1733	0.0007	0.171928	0.174672	Sire	42.4632	12.6183	94.6956
1723	Firmicutes	Clostridia	Clostridiales	Clostridiaceae	Clostridium	butyricum	MidTest	0.1732	0.0002	0.172808	0.173592	Residual	2458.69	2225.36	2725.53
1723	Firmicutes	Clostridia	Clostridiales	Clostridiaceae	Clostridium	butyricum	MidTest	0.1732	0.0002	0.172808	0.173592	Sire	150.973	29.2084	363.287
1723	Firmicutes	Clostridia	Clostridiales	Clostridiaceae	Clostridium	butyricum	MidTest	0.1732	0.0002	0.172808	0.173592	Pen	876.837	616.465	1168.18
1662	Firmicutes	Clostridia	Clostridiales	Clostridiaceae	Clostridium	sp_shc10	OffTest	0.1732	0.0489	0.077356	0.269044	Sire	0.613129	0.144751	1.42968
1662	Firmicutes	Clostridia	Clostridiales	Clostridiaceae	Clostridium	sp_shc10	OffTest	0.1732	0.0489	0.077356	0.269044	Pen	2.10747	1.1553	3.15934
1662	Firmicutes	Clostridia	Clostridiales	Clostridiaceae	Clostridium	sp_shc10	OffTest	0.1732	0.0489	0.077356	0.269044	Residual	11.4366	10.3458	12.6908
243	Firmicutes	Unassigned	Unassigned	Unassigned	Unassigned	Unassigned	OffTest	0.1729	0.0397	0.095088	0.250712	Pen	0.894496	0	1.95301
243	Firmicutes	Unassigned	Unassigned	Unassigned	Unassigned	Unassigned	OffTest	0.1729	0.0397	0.095088	0.250712	Sire	0.753386	0.235718	1.65866
243	Firmicutes	Unassigned	Unassigned	Unassigned	Unassigned	Unassigned	OffTest	0.1729	0.0397	0.095088	0.250712	Residual	15.7791	14.2915	17.4803
770	Firmicutes	Clostridia	Clostridiales	Unassigned	Unassigned	Unassigned	OffTest	0.1702	0.0037	0.162948	0.177452	Pen	3.63148	0	14.2454
770	Firmicutes	Clostridia	Clostridiales	Unassigned	Unassigned	Unassigned	OffTest	0.1702	0.0037	0.162948	0.177452	Sire	7.9039	2.62965	17.1338
770	Firmicutes	Clostridia	Clostridiales	Unassigned	Unassigned	Unassigned	OffTest	0.1702	0.0037	0.162948	0.177452	Residual	174.21	157.806	192.512
1214	Firmicutes	Negativicutes	Selenomonadales	Veillonellaceae	Unassigned	Unassigned	MidTest	0.1689	0.0016	0.165764	0.172036	Sire	18.0915	3.52379	43.238
1214	Firmicutes	Negativicutes	Selenomonadales	Veillonellaceae	Unassigned	Unassigned	MidTest	0.1689	0.0016	0.165764	0.172036	Residual	349.63	316.473	387.647
1214	Firmicutes	Negativicutes	Selenomonadales	Veillonellaceae	Unassigned	Unassigned	MidTest	0.1689	0.0016	0.165764	0.172036	Pen	60.6995	32.698	91.6563
1474	Bacteroidetes	Unassigned	Unassigned	Unassigned	Unassigned	Unassigned	OffTest	0.1684	0.0026	0.163304	0.173496	Pen	16.3132	0.78629	32.9402
1474	Bacteroidetes	Unassigned	Unassigned	Unassigned	Unassigned	Unassigned	OffTest	0.1684	0.0026	0.163304	0.173496	Sire	10.7861	3.26778	23.9414
1474	Bacteroidetes	Unassigned	Unassigned	Unassigned	Unassigned	Unassigned	OffTest	0.1684	0.0026	0.163304	0.173496	Residual	229.117	207.279	254.262
1259	Firmicutes	Clostridia	Clostridiales	Unassigned	Unassigned	Unassigned	OffTest	0.1682	0.0249	0.119396	0.217004	Residual	23.8314	21.5892	26.3835
1259	Firmicutes	Clostridia	Clostridiales	Unassigned	Unassigned	Unassigned	OffTest	0.1682	0.0249	0.119396	0.217004	Sire	1.13787	0.329137	2.55065
1259	Firmicutes	Clostridia	Clostridiales	Unassigned	Unassigned	Unassigned	OffTest	0.1682	0.0249	0.119396	0.217004	Pen	2.08732	0.534439	3.79651
829	Bacteroidetes	Unassigned	Unassigned	Unassigned	Unassigned	Unassigned	OffTest	0.1681	0.0136	0.141444	0.194756	Sire	2.06913	0.705145	4.46281
829	Bacteroidetes	Unassigned	Unassigned	Unassigned	Unassigned	Unassigned	OffTest	0.1681	0.0136	0.141444	0.194756	Pen	1.24198	0	4.28781
829	Bacteroidetes	Unassigned	Unassigned	Unassigned	Unassigned	Unassigned	OffTest	0.1681	0.0136	0.141444	0.194756	Residual	45.9373	41.5398	50.9254
209	Unassigned	Unassigned	Unassigned	Unassigned	Unassigned	Unassigned	OffTest	0.168	0.0224	0.124096	0.211904	Residual	27.878	25.2098	30.9206
209	Unassigned	Unassigned	Unassigned	Unassigned	Unassigned	Unassigned	OffTest	0.168	0.0224	0.124096	0.211904	Sire	1.25864	0.407265	2.74716
209	Unassigned	Unassigned	Unassigned	Unassigned	Unassigned	Unassigned	OffTest	0.168	0.0224	0.124096	0.211904	Pen	0.833288	0	2.70901
1444	Firmicutes	Clostridia	Clostridiales	Unassigned	Unassigned	Unassigned	OffTest	0.167	0.059	0.05136	0.28264	Residual	9.44403	8.53378	10.4996
1444	Firmicutes	Clostridia	Clostridiales	Unassigned	Unassigned	Unassigned	OffTest	0.167	0.059	0.05136	0.28264	Pen	1.40368	0.631032	2.23959
1444	Firmicutes	Clostridia	Clostridiales	Unassigned	Unassigned	Unassigned	OffTest	0.167	0.059	0.05136	0.28264	Sire	0.472597	0.126739	1.07777
236	Firmicutes	Unassigned	Unassigned	Unassigned	Unassigned	Unassigned	OffTest	0.1668	0.032	0.10408	0.22952	Sire	0.869583	0.251979	1.9487
236	Firmicutes	Unassigned	Unassigned	Unassigned	Unassigned	Unassigned	OffTest	0.1668	0.032	0.10408	0.22952	Residual	18.3252	16.5951	20.3022
236	Firmicutes	Unassigned	Unassigned	Unassigned	Unassigned	Unassigned	OffTest	0.1668	0.032	0.10408	0.22952	Pen	1.66076	0.430422	3.00118
624	Unassigned	Unassigned	Unassigned	Unassigned	Unassigned	Unassigned	MidTest	0.1636	0.0117	0.140668	0.186532	Sire	2.27983	0.531015	5.32522
624	Unassigned	Unassigned	Unassigned	Unassigned	Unassigned	Unassigned	MidTest	0.1636	0.0117	0.140668	0.186532	Pen	8.11988	4.4632	12.148
624	Unassigned	Unassigned	Unassigned	Unassigned	Unassigned	Unassigned	MidTest	0.1636	0.0117	0.140668	0.186532	Residual	45.3417	41.0387	50.2773
1107	Firmicutes	Clostridia	Clostridiales	Lachnospiraceae	Unassigned	Unassigned	OffTest	0.162	0.0003	0.161412	0.162588	Pen	98.0138	0	223.494
1107	Firmicutes	Clostridia	Clostridiales	Lachnospiraceae	Unassigned	Unassigned	OffTest	0.162	0.0003	0.161412	0.162588	Sire	82.006	25.1352	181.688
1107	Firmicutes	Clostridia	Clostridiales	Lachnospiraceae	Unassigned	Unassigned	OffTest	0.162	0.0003	0.161412	0.162588	Residual	1845.03	1669.79	2046.56
59	Bacteroidetes	Bacteroidia	Bacteroidales	Unassigned	Unassigned	Unassigned	OffTest	0.1587	0.0184	0.122636	0.194764	Pen	2.65598	0.641002	4.8435
59	Bacteroidetes	Bacteroidia	Bacteroidales	Unassigned	Unassigned	Unassigned	OffTest	0.1587	0.0184	0.122636	0.194764	Residual	30.4105	27.5424	33.6931
59	Bacteroidetes	Bacteroidia	Bacteroidales	Unassigned	Unassigned	Unassigned	OffTest	0.1587	0.0184	0.122636	0.194764	Sire	1.36653	0.363685	3.11896
573	Unassigned	Unassigned	Unassigned	Unassigned	Unassigned	Unassigned	OffTest	0.1579	0.0445	0.07068	0.24512	Pen	1.75399	0.868824	2.7302
573	Unassigned	Unassigned	Unassigned	Unassigned	Unassigned	Unassigned	OffTest	0.1579	0.0445	0.07068	0.24512	Residual	11.8807	10.7592	13.1629
573	Unassigned	Unassigned	Unassigned	Unassigned	Unassigned	Unassigned	OffTest	0.1579	0.0445	0.07068	0.24512	Sire	0.56051	0.128097	1.31509
1316	Bacteroidetes	Bacteroidia	Bacteroidales	Prevotellaceae	Prevotella	Unassigned	MidTest	0.1578	0.0008	0.156232	0.159368	Pen	1.3089	0	29.9778
1316	Bacteroidetes	Bacteroidia	Bacteroidales	Prevotellaceae	Prevotella	Unassigned	MidTest	0.1578	0.0008	0.156232	0.159368	Sire	29.5956	9.61947	64.9116
1316	Bacteroidetes	Bacteroidia	Bacteroidales	Prevotellaceae	Prevotella	Unassigned	MidTest	0.1578	0.0008	0.156232	0.159368	Residual	719.198	660.35	784.756
448	Firmicutes	Clostridia	Clostridiales	Unassigned	Unassigned	Unassigned	OffTest	0.1564	0.0029	0.150716	0.162084	Pen	7.20091e-06	0	11.1831
448	Firmicutes	Clostridia	Clostridiales	Unassigned	Unassigned	Unassigned	OffTest	0.1564	0.0029	0.150716	0.162084	Sire	8.34405	2.76782	18.1444
448	Firmicutes	Clostridia	Clostridiales	Unassigned	Unassigned	Unassigned	OffTest	0.1564	0.0029	0.150716	0.162084	Residual	205.094	186.111	223.4
1708	Firmicutes	Clostridia	Clostridiales	Eubacteriaceae	Eubacterium	desmolans	MidTest	0.1557	0.0043	0.147272	0.164128	Pen	15.4309	5.64344	26.2445
1708	Firmicutes	Clostridia	Clostridiales	Eubacteriaceae	Eubacterium	desmolans	MidTest	0.1557	0.0043	0.147272	0.164128	Residual	122.403	110.507	136.171
1708	Firmicutes	Clostridia	Clostridiales	Eubacteriaceae	Eubacterium	desmolans	MidTest	0.1557	0.0043	0.147272	0.164128	Sire	5.58081	1.33687	12.9793
12	Firmicutes	Negativicutes	Selenomonadales	Veillonellaceae	Unassigned	Unassigned	MidTest	0.1552	0.0003	0.154612	0.155788	Residual	1596.56	1445.53	1769.07
12	Firmicutes	Negativicutes	Selenomonadales	Veillonellaceae	Unassigned	Unassigned	MidTest	0.1552	0.0003	0.154612	0.155788	Sire	74.3273	13.4987	179.516
12	Firmicutes	Negativicutes	Selenomonadales	Veillonellaceae	Unassigned	Unassigned	MidTest	0.1552	0.0003	0.154612	0.155788	Pen	244.374	122.465	379.569
37	Firmicutes	Clostridia	Clostridiales	Unassigned	Unassigned	Unassigned	OffTest	0.1551	0.0089	0.137656	0.172544	Pen	3.23526	0	7.78294
37	Firmicutes	Clostridia	Clostridiales	Unassigned	Unassigned	Unassigned	OffTest	0.1551	0.0089	0.137656	0.172544	Sire	2.6921	0.812177	5.98708
37	Firmicutes	Clostridia	Clostridiales	Unassigned	Unassigned	Unassigned	OffTest	0.1551	0.0089	0.137656	0.172544	Residual	63.5031	57.3793	70.6255
209	Unassigned	Unassigned	Unassigned	Unassigned	Unassigned	Unassigned	MidTest	0.1538	0.0096	0.134984	0.172616	Residual	53.5094	48.4375	59.3173
209	Unassigned	Unassigned	Unassigned	Unassigned	Unassigned	Unassigned	MidTest	0.1538	0.0096	0.134984	0.172616	Pen	8.07935	3.99409	12.5756
209	Unassigned	Unassigned	Unassigned	Unassigned	Unassigned	Unassigned	MidTest	0.1538	0.0096	0.134984	0.172616	Sire	2.46224	0.534638	5.81878
872	Firmicutes	Clostridia	Clostridiales	Peptostreptococcaceae	Unclassified_peptostreptococcaceae	Unassigned	MidTest	0.1528	0.0013	0.150252	0.155348	Pen	107.309	72.7792	145.914
872	Firmicutes	Clostridia	Clostridiales	Peptostreptococcaceae	Unclassified_peptostreptococcaceae	Unassigned	MidTest	0.1528	0.0013	0.150252	0.155348	Residual	339.502	307.174	376.558
872	Firmicutes	Clostridia	Clostridiales	Peptostreptococcaceae	Unclassified_peptostreptococcaceae	Unassigned	MidTest	0.1528	0.0013	0.150252	0.155348	Sire	17.7436	2.34562	44.4806
806	Firmicutes	Clostridia	Clostridiales	Ruminococcaceae	Unassigned	Unassigned	MidTest	0.1526	0.0028	0.147112	0.158088	Sire	8.22706	2.11167	18.9105
806	Firmicutes	Clostridia	Clostridiales	Ruminococcaceae	Unassigned	Unassigned	MidTest	0.1526	0.0028	0.147112	0.158088	Pen	19.0405	6.57636	32.7902
806	Firmicutes	Clostridia	Clostridiales	Ruminococcaceae	Unassigned	Unassigned	MidTest	0.1526	0.0028	0.147112	0.158088	Residual	188.425	170.737	208.537
262	Bacteroidetes	Bacteroidia	Bacteroidales	Unassigned	Unassigned	Unassigned	OffTest	0.1523	0.0636	0.027644	0.276956	Residual	8.38117	7.55907	9.33653
262	Bacteroidetes	Bacteroidia	Bacteroidales	Unassigned	Unassigned	Unassigned	OffTest	0.1523	0.0636	0.027644	0.276956	Pen	0.842056	0.182298	1.56864
262	Bacteroidetes	Bacteroidia	Bacteroidales	Unassigned	Unassigned	Unassigned	OffTest	0.1523	0.0636	0.027644	0.276956	Sire	0.365164	0.0920275	0.84105
856	Bacteroidetes	Unassigned	Unassigned	Unassigned	Unassigned	Unassigned	MidTest	0.1516	0.0304	0.092016	0.211184	Residual	18.011	16.3097	19.955
856	Bacteroidetes	Unassigned	Unassigned	Unassigned	Unassigned	Unassigned	MidTest	0.1516	0.0304	0.092016	0.211184	Pen	1.14409	1.92813e-05	2.3865
856	Bacteroidetes	Unassigned	Unassigned	Unassigned	Unassigned	Unassigned	MidTest	0.1516	0.0304	0.092016	0.211184	Sire	0.754346	0.201489	1.71889
888	Bacteroidetes	Bacteroidia	Bacteroidales	Porphyromonadaceae	Unassigned	Unassigned	OffTest	0.1514	0.0004	0.150616	0.152184	Residual	1427.37	1293	1580.24
888	Bacteroidetes	Bacteroidia	Bacteroidales	Porphyromonadaceae	Unassigned	Unassigned	OffTest	0.1514	0.0004	0.150616	0.152184	Pen	115.935	23.397	217.708
888	Bacteroidetes	Bacteroidia	Bacteroidales	Porphyromonadaceae	Unassigned	Unassigned	OffTest	0.1514	0.0004	0.150616	0.152184	Sire	60.7264	15.0797	140.121
1245	Bacteroidetes	Unassigned	Unassigned	Unassigned	Unassigned	Unassigned	OffTest	0.1511	0.0002	0.150708	0.151492	Sire	110.731	27.6299	255.722
1245	Bacteroidetes	Unassigned	Unassigned	Unassigned	Unassigned	Unassigned	OffTest	0.1511	0.0002	0.150708	0.151492	Pen	286.543	102.59	486.243
1245	Bacteroidetes	Unassigned	Unassigned	Unassigned	Unassigned	Unassigned	OffTest	0.1511	0.0002	0.150708	0.151492	Residual	2534.38	2293.4	2811.08
965	Firmicutes	Unassigned	Unassigned	Unassigned	Unassigned	Unassigned	OffTest	0.1509	0.0046	0.141884	0.159916	Pen	2.97884	0	10.2932
965	Firmicutes	Unassigned	Unassigned	Unassigned	Unassigned	Unassigned	OffTest	0.1509	0.0046	0.141884	0.159916	Sire	4.95563	1.54661	10.9402
965	Firmicutes	Unassigned	Unassigned	Unassigned	Unassigned	Unassigned	OffTest	0.1509	0.0046	0.141884	0.159916	Residual	123.39	111.84	136.457
385	Firmicutes	Clostridia	Clostridiales	Unassigned	Unassigned	Unassigned	OffTest	0.1504	0.015	0.121	0.1798	Pen	0.3077	0	2.57127
385	Firmicutes	Clostridia	Clostridiales	Unassigned	Unassigned	Unassigned	OffTest	0.1504	0.015	0.121	0.1798	Residual	38.1694	34.565	41.8715
385	Firmicutes	Clostridia	Clostridiales	Unassigned	Unassigned	Unassigned	OffTest	0.1504	0.015	0.121	0.1798	Sire	1.50293	0.470098	3.31147
1	Unassigned	Unassigned	Unassigned	Unassigned	Unassigned	Unassigned	MidTest	0.1503	0.0522	0.047988	0.252612	Pen	0.912192	0.184791	1.70232
1	Unassigned	Unassigned	Unassigned	Unassigned	Unassigned	Unassigned	MidTest	0.1503	0.0522	0.047988	0.252612	Sire	0.432324	0.100577	1.00837
1	Unassigned	Unassigned	Unassigned	Unassigned	Unassigned	Unassigned	MidTest	0.1503	0.0522	0.047988	0.252612	Residual	10.1624	9.18795	11.2865
1007	Firmicutes	Clostridia	Clostridiales	Unassigned	Unassigned	Unassigned	MidTest	0.1493	0.0025	0.1444	0.1542	Residual	216.459	195.995	239.85
1007	Firmicutes	Clostridia	Clostridiales	Unassigned	Unassigned	Unassigned	MidTest	0.1493	0.0025	0.1444	0.1542	Pen	15.0119	1.20898	30.1684
1007	Firmicutes	Clostridia	Clostridiales	Unassigned	Unassigned	Unassigned	MidTest	0.1493	0.0025	0.1444	0.1542	Sire	8.97327	2.32601	20.5775
665	Firmicutes	Clostridia	Clostridiales	Oscillospiraceae	Oscillibacter	valericigenes	OffTest	0.1488	0.0209	0.107836	0.189764	Sire	1.05767	0.212426	2.52885
665	Firmicutes	Clostridia	Clostridiales	Oscillospiraceae	Oscillibacter	valericigenes	OffTest	0.1488	0.0209	0.107836	0.189764	Pen	4.13164	2.19095	6.25066
665	Firmicutes	Clostridia	Clostridiales	Oscillospiraceae	Oscillibacter	valericigenes	OffTest	0.1488	0.0209	0.107836	0.189764	Residual	23.2457	21.0252	25.8014
464	Firmicutes	Clostridia	Clostridiales	Unassigned	Unassigned	Unassigned	OffTest	0.1474	0.0078	0.132112	0.162688	Pen	9.94474	5.05183	15.3552
464	Firmicutes	Clostridia	Clostridiales	Unassigned	Unassigned	Unassigned	OffTest	0.1474	0.0078	0.132112	0.162688	Sire	2.79016	0.521425	6.73031
464	Firmicutes	Clostridia	Clostridiales	Unassigned	Unassigned	Unassigned	OffTest	0.1474	0.0078	0.132112	0.162688	Residual	62.9684	56.999	69.7929
1474	Bacteroidetes	Unassigned	Unassigned	Unassigned	Unassigned	Unassigned	MidTest	0.1465	0.0113	0.124352	0.168648	Sire	1.90042	0.455724	4.41719
1474	Bacteroidetes	Unassigned	Unassigned	Unassigned	Unassigned	Unassigned	MidTest	0.1465	0.0113	0.124352	0.168648	Pen	3.29033	1.25567e-07	6.80412
1474	Bacteroidetes	Unassigned	Unassigned	Unassigned	Unassigned	Unassigned	MidTest	0.1465	0.0113	0.124352	0.168648	Residual	46.6934	42.1968	51.9085
212	Firmicutes	Clostridia	Clostridiales	Eubacteriaceae	Eubacterium	desmolans	MidTest	0.1449	0.0342	0.077868	0.211932	Pen	1.5599	0.565053	2.65954
212	Firmicutes	Clostridia	Clostridiales	Eubacteriaceae	Eubacterium	desmolans	MidTest	0.1449	0.0342	0.077868	0.211932	Residual	14.7497	13.3614	16.3353
212	Firmicutes	Clostridia	Clostridiales	Eubacteriaceae	Eubacterium	desmolans	MidTest	0.1449	0.0342	0.077868	0.211932	Sire	0.612857	0.108883	1.48346
1699	Firmicutes	Clostridia	Clostridiales	Lachnospiraceae	Blautia	obeum	MidTest	0.1447	0.0088	0.127452	0.161948	Sire	2.37961	0.591744	5.50517
1699	Firmicutes	Clostridia	Clostridiales	Lachnospiraceae	Blautia	obeum	MidTest	0.1447	0.0088	0.127452	0.161948	Pen	5.05229	1.28306	9.19312
1699	Firmicutes	Clostridia	Clostridiales	Lachnospiraceae	Blautia	obeum	MidTest	0.1447	0.0088	0.127452	0.161948	Residual	58.368	52.8775	64.6274
68	Spirochaetes	Spirochaetia	Spirochaetales	Spirochaetaceae	Treponema	porcinum	OffTest	0.1445	0.0048	0.135092	0.153908	Sire	4.33924	1.18282	9.8583
68	Spirochaetes	Spirochaetia	Spirochaetales	Spirochaetaceae	Treponema	porcinum	OffTest	0.1445	0.0048	0.135092	0.153908	Pen	6.17741	0	13.4667
68	Spirochaetes	Spirochaetia	Spirochaetales	Spirochaetaceae	Treponema	porcinum	OffTest	0.1445	0.0048	0.135092	0.153908	Residual	109.604	99.2888	121.373
771	Firmicutes	Clostridia	Clostridiales	Eubacteriaceae	Eubacterium	hallii	OffTest	0.144	0.0136	0.117344	0.170656	Residual	38.4179	34.8442	42.4465
771	Firmicutes	Clostridia	Clostridiales	Eubacteriaceae	Eubacterium	hallii	OffTest	0.144	0.0136	0.117344	0.170656	Sire	1.52849	0.381438	3.52728
771	Firmicutes	Clostridia	Clostridiales	Eubacteriaceae	Eubacterium	hallii	OffTest	0.144	0.0136	0.117344	0.170656	Pen	2.50999	0.263915	5.02173
950	Firmicutes	Clostridia	Clostridiales	Peptococcaceae	Peptococcus	niger	MidTest	0.144	0.0187	0.107348	0.180652	Sire	1.10911	0.247597	2.61283
950	Firmicutes	Clostridia	Clostridiales	Peptococcaceae	Peptococcus	niger	MidTest	0.144	0.0187	0.107348	0.180652	Residual	26.2687	23.7549	29.1689
950	Firmicutes	Clostridia	Clostridiales	Peptococcaceae	Peptococcus	niger	MidTest	0.144	0.0187	0.107348	0.180652	Pen	3.43397	1.42044	5.62153
490	Firmicutes	Clostridia	Clostridiales	Unassigned	Unassigned	Unassigned	OffTest	0.1435	0.0368	0.071372	0.215628	Pen	0.633694	0	1.58337
490	Firmicutes	Clostridia	Clostridiales	Unassigned	Unassigned	Unassigned	OffTest	0.1435	0.0368	0.071372	0.215628	Sire	0.559154	0.142387	1.28359
490	Firmicutes	Clostridia	Clostridiales	Unassigned	Unassigned	Unassigned	OffTest	0.1435	0.0368	0.071372	0.215628	Residual	14.3929	13.0344	15.9394
766	Firmicutes	Clostridia	Clostridiales	Unassigned	Unassigned	Unassigned	MidTest	0.1431	0.0392	0.066268	0.219932	Sire	0.523051	0.138252	1.19513
766	Firmicutes	Clostridia	Clostridiales	Unassigned	Unassigned	Unassigned	MidTest	0.1431	0.0392	0.066268	0.219932	Residual	13.6242	12.3609	15.0521
766	Firmicutes	Clostridia	Clostridiales	Unassigned	Unassigned	Unassigned	MidTest	0.1431	0.0392	0.066268	0.219932	Pen	0.469681	0	1.2701
101	Spirochaetes	Spirochaetia	Spirochaetales	Spirochaetaceae	Treponema	porcinum	OffTest	0.1429	0.0021	0.138784	0.147016	Pen	15.5685	0	33.2276
101	Spirochaetes	Spirochaetia	Spirochaetales	Spirochaetaceae	Treponema	porcinum	OffTest	0.1429	0.0021	0.138784	0.147016	Residual	250.995	227.119	278.448
101	Spirochaetes	Spirochaetia	Spirochaetales	Spirochaetaceae	Treponema	porcinum	OffTest	0.1429	0.0021	0.138784	0.147016	Sire	9.87609	2.55504	22.6548
705	Firmicutes	Clostridia	Clostridiales	Unassigned	Unassigned	Unassigned	OffTest	0.1423	0.0026	0.137204	0.147396	Pen	24.3326	9.78391	40.1433
705	Firmicutes	Clostridia	Clostridiales	Unassigned	Unassigned	Unassigned	OffTest	0.1423	0.0026	0.137204	0.147396	Sire	7.87315	1.64905	18.7039
705	Firmicutes	Clostridia	Clostridiales	Unassigned	Unassigned	Unassigned	OffTest	0.1423	0.0026	0.137204	0.147396	Residual	189.074	170.984	209.908
79	Firmicutes	Clostridia	Clostridiales	Unassigned	Unassigned	Unassigned	OffTest	0.1397	0.0098	0.120492	0.158908	Residual	52.4437	47.5198	58.0383
79	Firmicutes	Clostridia	Clostridiales	Unassigned	Unassigned	Unassigned	OffTest	0.1397	0.0098	0.120492	0.158908	Pen	2.78933	0	6.24799
79	Firmicutes	Clostridia	Clostridiales	Unassigned	Unassigned	Unassigned	OffTest	0.1397	0.0098	0.120492	0.158908	Sire	1.99928	0.480005	4.64202
387	Fibrobacteres	Fibrobacteria	Fibrobacterales	Fibrobacteraceae	Fibrobacter	succinogenes	OffTest	0.1395	0.0074	0.124996	0.154004	Residual	63.2525	57.2727	70.0781
387	Fibrobacteres	Fibrobacteria	Fibrobacterales	Fibrobacteraceae	Fibrobacter	succinogenes	OffTest	0.1395	0.0074	0.124996	0.154004	Sire	2.63213	0.434089	6.44782
387	Fibrobacteres	Fibrobacteria	Fibrobacterales	Fibrobacteraceae	Fibrobacter	succinogenes	OffTest	0.1395	0.0074	0.124996	0.154004	Pen	9.57771	4.8215	14.8733
285	Bacteroidetes	Bacteroidia	Bacteroidales	Prevotellaceae	Unassigned	Unassigned	Wean	0.1395	0.0029	0.133816	0.145184	Sire	6.76455	1.74821	15.5557
285	Bacteroidetes	Bacteroidia	Bacteroidales	Prevotellaceae	Unassigned	Unassigned	Wean	0.1395	0.0029	0.133816	0.145184	Pen	0	0	8.54995
285	Bacteroidetes	Bacteroidia	Bacteroidales	Prevotellaceae	Unassigned	Unassigned	Wean	0.1395	0.0029	0.133816	0.145184	Residual	187.214	171.266	204.334
458	Actinobacteria	Actinobacteria_1760	Unassigned	Unassigned	Unassigned	Unassigned	OffTest	0.1394	0.0157	0.108628	0.170172	Pen	1.18053	0	3.33273
458	Actinobacteria	Actinobacteria_1760	Unassigned	Unassigned	Unassigned	Unassigned	OffTest	0.1394	0.0157	0.108628	0.170172	Sire	1.24146	0.314496	2.85533
458	Actinobacteria	Actinobacteria_1760	Unassigned	Unassigned	Unassigned	Unassigned	OffTest	0.1394	0.0157	0.108628	0.170172	Residual	33.1989	30.0613	36.781
742	Firmicutes	Clostridia	Clostridiales	Ruminococcaceae	Faecalibacterium	prausnitzii	MidTest	0.1387	0.0034	0.132036	0.145364	Pen	29.1926	17.8046	41.8425
742	Firmicutes	Clostridia	Clostridiales	Ruminococcaceae	Faecalibacterium	prausnitzii	MidTest	0.1387	0.0034	0.132036	0.145364	Sire	5.60076	0.706136	14.1008
742	Firmicutes	Clostridia	Clostridiales	Ruminococcaceae	Faecalibacterium	prausnitzii	MidTest	0.1387	0.0034	0.132036	0.145364	Residual	126.756	114.652	140.671
1098	Firmicutes	Clostridia	Clostridiales	Ruminococcaceae	Subdoligranulum	variabile	OffTest	0.138	0.0028	0.132512	0.143488	Pen	9.47894	0	22.218
1098	Firmicutes	Clostridia	Clostridiales	Ruminococcaceae	Subdoligranulum	variabile	OffTest	0.138	0.0028	0.132512	0.143488	Sire	6.70724	1.61339	15.5778
1098	Firmicutes	Clostridia	Clostridiales	Ruminococcaceae	Subdoligranulum	variabile	OffTest	0.138	0.0028	0.132512	0.143488	Residual	178.252	161.151	198.003
325	Firmicutes	Negativicutes	Selenomonadales	Veillonellaceae	Dialister	Unassigned	MidTest	0.1375	0.0001	0.137304	0.137696	Residual	3925.06	3552.7	4353.04
325	Firmicutes	Negativicutes	Selenomonadales	Veillonellaceae	Dialister	Unassigned	MidTest	0.1375	0.0001	0.137304	0.137696	Pen	258.763	6.80312	532.316
325	Firmicutes	Negativicutes	Selenomonadales	Veillonellaceae	Dialister	Unassigned	MidTest	0.1375	0.0001	0.137304	0.137696	Sire	148.929	34.4156	348.948
825	Firmicutes	Clostridia	Clostridiales	Unassigned	Unassigned	Unassigned	OffTest	0.1362	0.0013	0.133652	0.138748	Pen	26.142	2.94737	51.3982
825	Firmicutes	Clostridia	Clostridiales	Unassigned	Unassigned	Unassigned	OffTest	0.1362	0.0013	0.133652	0.138748	Residual	367.794	333.146	407.399
825	Firmicutes	Clostridia	Clostridiales	Unassigned	Unassigned	Unassigned	OffTest	0.1362	0.0013	0.133652	0.138748	Sire	13.8842	3.42007	32.2019
1227	Firmicutes	Clostridia	Clostridiales	Unassigned	Unassigned	Unassigned	OffTest	0.1362	0.0024	0.131496	0.140904	Pen	13.5868	0.089343	28.2271
1227	Firmicutes	Clostridia	Clostridiales	Unassigned	Unassigned	Unassigned	OffTest	0.1362	0.0024	0.131496	0.140904	Sire	7.86081	1.60159	18.7286
1227	Firmicutes	Clostridia	Clostridiales	Unassigned	Unassigned	Unassigned	OffTest	0.1362	0.0024	0.131496	0.140904	Residual	209.491	189.676	232.147
340	Bacteroidetes	Bacteroidia	Bacteroidales	Prevotellaceae	Prevotella	Unassigned	MidTest	0.1361	0.0086	0.119244	0.152956	Sire	2.1502	0.521289	4.99671
340	Bacteroidetes	Bacteroidia	Bacteroidales	Prevotellaceae	Prevotella	Unassigned	MidTest	0.1361	0.0086	0.119244	0.152956	Residual	56.673	51.3263	62.7686
340	Bacteroidetes	Bacteroidia	Bacteroidales	Prevotellaceae	Prevotella	Unassigned	MidTest	0.1361	0.0086	0.119244	0.152956	Pen	4.34983	0.730528	8.33969
1404	Bacteroidetes	Bacteroidia	Bacteroidales	Porphyromonadaceae	Unassigned	Unassigned	OffTest	0.1354	0.0172	0.101688	0.169112	Sire	1.06514	0.182127	2.59784
1404	Bacteroidetes	Bacteroidia	Bacteroidales	Porphyromonadaceae	Unassigned	Unassigned	OffTest	0.1354	0.0172	0.101688	0.169112	Pen	4.14116	2.05642	6.4533
1404	Bacteroidetes	Bacteroidia	Bacteroidales	Porphyromonadaceae	Unassigned	Unassigned	OffTest	0.1354	0.0172	0.101688	0.169112	Residual	26.2539	23.7495	29.12
835	Firmicutes	Clostridia	Clostridiales	Unassigned	Unassigned	Unassigned	Wean	0.1348	0.0011	0.132644	0.136956	Pen	3.55762e-06	0	24.1326
835	Firmicutes	Clostridia	Clostridiales	Unassigned	Unassigned	Unassigned	Wean	0.1348	0.0011	0.132644	0.136956	Sire	17.2066	4.95875	38.7917
835	Firmicutes	Clostridia	Clostridiales	Unassigned	Unassigned	Unassigned	Wean	0.1348	0.0011	0.132644	0.136956	Residual	493.196	451.562	538.266
1117	Bacteroidetes	Bacteroidia	Bacteroidales	Porphyromonadaceae	Unassigned	Unassigned	OffTest	0.1331	0.004	0.12526	0.14094	Residual	113.031	102.484	124.971
1117	Bacteroidetes	Bacteroidia	Bacteroidales	Porphyromonadaceae	Unassigned	Unassigned	OffTest	0.1331	0.004	0.12526	0.14094	Sire	4.45325	0.837613	10.7618
1117	Bacteroidetes	Bacteroidia	Bacteroidales	Porphyromonadaceae	Unassigned	Unassigned	OffTest	0.1331	0.004	0.12526	0.14094	Pen	16.3529	8.45229	25.1608
1691	Firmicutes	Bacilli	Lactobacillales	Streptococcaceae	Streptococcus	gallolyticus	MidTest	0.1323	0	0.1323	0.1323	Sire	11219.1	0	31428.7
1691	Firmicutes	Bacilli	Lactobacillales	Streptococcaceae	Streptococcus	gallolyticus	MidTest	0.1323	0	0.1323	0.1323	Residual	205970	186274	228546
1691	Firmicutes	Bacilli	Lactobacillales	Streptococcaceae	Streptococcus	gallolyticus	MidTest	0.1323	0	0.1323	0.1323	Pen	122047	92173	155805
136	Proteobacteria	Deltaproteobacteria	Desulfovibrionales	Desulfovibrionaceae	Desulfovibrio	Unassigned	OffTest	0.1312	0.0105	0.11062	0.15178	Pen	0.504972	0	3.47891
136	Proteobacteria	Deltaproteobacteria	Desulfovibrionales	Desulfovibrionaceae	Desulfovibrio	Unassigned	OffTest	0.1312	0.0105	0.11062	0.15178	Sire	1.63477	0.418752	3.75492
136	Proteobacteria	Deltaproteobacteria	Desulfovibrionales	Desulfovibrionaceae	Desulfovibrio	Unassigned	OffTest	0.1312	0.0105	0.11062	0.15178	Residual	47.7016	43.1579	52.4299
779	Firmicutes	Clostridia	Clostridiales	Eubacteriaceae	Eubacterium	coprostanoligenes	OffTest	0.1311	0.0011	0.128944	0.133256	Residual	426.098	385.712	472.487
779	Firmicutes	Clostridia	Clostridiales	Eubacteriaceae	Eubacterium	coprostanoligenes	OffTest	0.1311	0.0011	0.128944	0.133256	Pen	33.7478	5.28516	64.3593
779	Firmicutes	Clostridia	Clostridiales	Eubacteriaceae	Eubacterium	coprostanoligenes	OffTest	0.1311	0.0011	0.128944	0.133256	Sire	15.5795	3.28912	37.0023
60	Firmicutes	Clostridia	Clostridiales	Ruminococcaceae	Unassigned	Unassigned	OffTest	0.131	0.0261	0.079844	0.182156	Pen	0.362294	0	1.49737
60	Firmicutes	Clostridia	Clostridiales	Ruminococcaceae	Unassigned	Unassigned	OffTest	0.131	0.0261	0.079844	0.182156	Sire	0.657704	0.164148	1.51809
60	Firmicutes	Clostridia	Clostridiales	Ruminococcaceae	Unassigned	Unassigned	OffTest	0.131	0.0261	0.079844	0.182156	Residual	19.063	17.2742	21.0472
873	Firmicutes	Clostridia	Clostridiales	Unassigned	Unassigned	Unassigned	MidTest	0.1307	0.0031	0.124624	0.136776	Pen	4.11408	0	13.6409
873	Firmicutes	Clostridia	Clostridiales	Unassigned	Unassigned	Unassigned	MidTest	0.1307	0.0031	0.124624	0.136776	Residual	160.328	145.368	177.231
873	Firmicutes	Clostridia	Clostridiales	Unassigned	Unassigned	Unassigned	MidTest	0.1307	0.0031	0.124624	0.136776	Sire	5.55352	1.41747	12.7846
918	Firmicutes	Clostridia	Clostridiales	Oscillospiraceae	Oscillibacter	Unassigned	OffTest	0.1307	0.014	0.10326	0.15814	Residual	34.8922	31.5845	38.6936
918	Firmicutes	Clostridia	Clostridiales	Oscillospiraceae	Oscillibacter	Unassigned	OffTest	0.1307	0.014	0.10326	0.15814	Sire	1.22312	0.301995	2.83479
918	Firmicutes	Clostridia	Clostridiales	Oscillospiraceae	Oscillibacter	Unassigned	OffTest	0.1307	0.014	0.10326	0.15814	Pen	1.32542	0	3.60283
522	Firmicutes	Clostridia	Clostridiales	Unassigned	Unassigned	Unassigned	OffTest	0.1305	0.0141	0.102864	0.158136	Pen	0	0	1.9229
522	Firmicutes	Clostridia	Clostridiales	Unassigned	Unassigned	Unassigned	OffTest	0.1305	0.0141	0.102864	0.158136	Residual	35.9222	32.9388	39.1176
522	Firmicutes	Clostridia	Clostridiales	Unassigned	Unassigned	Unassigned	OffTest	0.1305	0.0141	0.102864	0.158136	Sire	1.21169	0.354783	2.72995
315	Firmicutes	Clostridia	Clostridiales	Unassigned	Unassigned	Unassigned	OffTest	0.13	0.0003	0.129412	0.130588	Pen	228.581	99.2871	369.86
315	Firmicutes	Clostridia	Clostridiales	Unassigned	Unassigned	Unassigned	OffTest	0.13	0.0003	0.129412	0.130588	Residual	1535.46	1386.25	1708.51
315	Firmicutes	Clostridia	Clostridiales	Unassigned	Unassigned	Unassigned	OffTest	0.13	0.0003	0.129412	0.130588	Sire	59.2791	9.24316	145.815
262	Bacteroidetes	Bacteroidia	Bacteroidales	Unassigned	Unassigned	Unassigned	Wean	0.1292	0.0029	0.123516	0.134884	Residual	170.873	156.321	186.487
262	Bacteroidetes	Bacteroidia	Bacteroidales	Unassigned	Unassigned	Unassigned	Wean	0.1292	0.0029	0.123516	0.134884	Sire	5.70202	1.55938	13.0045
262	Bacteroidetes	Bacteroidia	Bacteroidales	Unassigned	Unassigned	Unassigned	Wean	0.1292	0.0029	0.123516	0.134884	Pen	0	0	7.83902
423	Firmicutes	Clostridia	Clostridiales	Unassigned	Unassigned	Unassigned	OffTest	0.1292	0.0115	0.10666	0.15174	Sire	1.45059	0.4198	3.27999
423	Firmicutes	Clostridia	Clostridiales	Unassigned	Unassigned	Unassigned	OffTest	0.1292	0.0115	0.10666	0.15174	Residual	43.3914	39.8304	47.3146
423	Firmicutes	Clostridia	Clostridiales	Unassigned	Unassigned	Unassigned	OffTest	0.1292	0.0115	0.10666	0.15174	Pen	0.0584738	0	2.94315
788	Firmicutes	Clostridia	Clostridiales	Clostridiaceae	Clostridium	disporicum	MidTest	0.1289	0	0.1289	0.1289	Sire	367.63	8.51571	991.15
788	Firmicutes	Clostridia	Clostridiales	Clostridiaceae	Clostridium	disporicum	MidTest	0.1289	0	0.1289	0.1289	Pen	3353.86	2429.47	4385.13
788	Firmicutes	Clostridia	Clostridiales	Clostridiaceae	Clostridium	disporicum	MidTest	0.1289	0	0.1289	0.1289	Residual	7690.42	6956.42	8533.8
75	Firmicutes	Unassigned	Unassigned	Unassigned	Unassigned	Unassigned	OffTest	0.1289	0.0077	0.113808	0.143992	Pen	0.172392	0	3.96145
75	Firmicutes	Unassigned	Unassigned	Unassigned	Unassigned	Unassigned	OffTest	0.1289	0.0077	0.113808	0.143992	Residual	64.5174	58.4199	70.4497
75	Firmicutes	Unassigned	Unassigned	Unassigned	Unassigned	Unassigned	OffTest	0.1289	0.0077	0.113808	0.143992	Sire	2.15455	0.55685	4.94484
416	Bacteroidetes	Bacteroidia	Bacteroidales	Prevotellaceae	Prevotella	Unassigned	OffTest	0.1288	0.0046	0.119784	0.137816	Pen	0.298556	0	6.35023
416	Bacteroidetes	Bacteroidia	Bacteroidales	Prevotellaceae	Prevotella	Unassigned	OffTest	0.1288	0.0046	0.119784	0.137816	Residual	109.037	98.916	119.051
416	Bacteroidetes	Bacteroidia	Bacteroidales	Prevotellaceae	Prevotella	Unassigned	OffTest	0.1288	0.0046	0.119784	0.137816	Sire	3.63912	0.946842	8.29488
96	Firmicutes	Clostridia	Clostridiales	Unassigned	Unassigned	Unassigned	OffTest	0.1286	0.0203	0.088812	0.168388	Residual	23.4783	21.2675	26.004
96	Firmicutes	Clostridia	Clostridiales	Unassigned	Unassigned	Unassigned	OffTest	0.1286	0.0203	0.088812	0.168388	Pen	1.06982	0	2.59435
96	Firmicutes	Clostridia	Clostridiales	Unassigned	Unassigned	Unassigned	OffTest	0.1286	0.0203	0.088812	0.168388	Sire	0.815588	0.182026	1.92035
170	Firmicutes	Clostridia	Clostridiales	Unassigned	Unassigned	Unassigned	Wean	0.1284	0.006	0.11664	0.14016	Pen	8.85613	3.53732	14.6848
170	Firmicutes	Clostridia	Clostridiales	Unassigned	Unassigned	Unassigned	Wean	0.1284	0.006	0.11664	0.14016	Sire	2.75093	0.445601	6.76252
170	Firmicutes	Clostridia	Clostridiales	Unassigned	Unassigned	Unassigned	Wean	0.1284	0.006	0.11664	0.14016	Residual	74.097	66.9233	82.297
960	Firmicutes	Clostridia	Clostridiales	Unassigned	Unassigned	Unassigned	MidTest	0.1284	0.0001	0.128204	0.128596	Pen	489.722	166.664	845.157
960	Firmicutes	Clostridia	Clostridiales	Unassigned	Unassigned	Unassigned	MidTest	0.1284	0.0001	0.128204	0.128596	Sire	176.611	28.7655	433.219
960	Firmicutes	Clostridia	Clostridiales	Unassigned	Unassigned	Unassigned	MidTest	0.1284	0.0001	0.128204	0.128596	Residual	4835.78	4381.06	5354.1
352	Firmicutes	Clostridia	Clostridiales	Clostridiaceae	Clostridium	Unassigned	OffTest	0.1279	0.0123	0.103792	0.152008	Residual	36.1798	32.7551	40.0892
352	Firmicutes	Clostridia	Clostridiales	Clostridiaceae	Clostridium	Unassigned	OffTest	0.1279	0.0123	0.103792	0.152008	Pen	4.19569	1.6461	7.0225
352	Firmicutes	Clostridia	Clostridiales	Clostridiaceae	Clostridium	Unassigned	OffTest	0.1279	0.0123	0.103792	0.152008	Sire	1.33414	0.222417	3.26445
512	Bacteroidetes	Unassigned	Unassigned	Unassigned	Unassigned	Unassigned	MidTest	0.1279	0.0161	0.096344	0.159456	Sire	1.01702	0.275806	2.33091
512	Bacteroidetes	Unassigned	Unassigned	Unassigned	Unassigned	Unassigned	MidTest	0.1279	0.0161	0.096344	0.159456	Pen	0.0115359	0	1.69985
512	Bacteroidetes	Unassigned	Unassigned	Unassigned	Unassigned	Unassigned	MidTest	0.1279	0.0161	0.096344	0.159456	Residual	30.7761	28.2212	33.5304
1023	Firmicutes	Clostridia	Clostridiales	Unassigned	Unassigned	Unassigned	OffTest	0.1276	0.0359	0.057236	0.197964	Sire	0.453826	0.102069	1.06699
1023	Firmicutes	Clostridia	Clostridiales	Unassigned	Unassigned	Unassigned	OffTest	0.1276	0.0359	0.057236	0.197964	Pen	0.591724	0	1.33879
1023	Firmicutes	Clostridia	Clostridiales	Unassigned	Unassigned	Unassigned	OffTest	0.1276	0.0359	0.057236	0.197964	Residual	13.1761	11.9724	14.5207
557	Firmicutes	Clostridia	Clostridiales	Eubacteriaceae	Eubacterium	Unassigned	OffTest	0.1273	0.0224	0.083396	0.171204	Sire	0.723418	0.187038	1.66138
557	Firmicutes	Clostridia	Clostridiales	Eubacteriaceae	Eubacterium	Unassigned	OffTest	0.1273	0.0224	0.083396	0.171204	Pen	0.342721	0	1.60622
557	Firmicutes	Clostridia	Clostridiales	Eubacteriaceae	Eubacterium	Unassigned	OffTest	0.1273	0.0224	0.083396	0.171204	Residual	21.6635	19.6383	23.8745
1316	Bacteroidetes	Bacteroidia	Bacteroidales	Prevotellaceae	Prevotella	Unassigned	OffTest	0.1265	0.0002	0.126108	0.126892	Pen	196.888	38.5435	367.919
1316	Bacteroidetes	Bacteroidia	Bacteroidales	Prevotellaceae	Prevotella	Unassigned	OffTest	0.1265	0.0002	0.126108	0.126892	Residual	2354.19	2131.13	2610.24
1316	Bacteroidetes	Bacteroidia	Bacteroidales	Prevotellaceae	Prevotella	Unassigned	OffTest	0.1265	0.0002	0.126108	0.126892	Sire	83.3293	15.4605	201.386
1698	Firmicutes	Clostridia	Clostridiales	Unassigned	Unassigned	Unassigned	OffTest	0.1264	0.0081	0.110524	0.142276	Pen	3.50232	0	7.35732
1698	Firmicutes	Clostridia	Clostridiales	Unassigned	Unassigned	Unassigned	OffTest	0.1264	0.0081	0.110524	0.142276	Sire	1.97709	0.434809	4.67004
1698	Firmicutes	Clostridia	Clostridiales	Unassigned	Unassigned	Unassigned	OffTest	0.1264	0.0081	0.110524	0.142276	Residual	57.1056	51.7229	63.2547
950	Firmicutes	Clostridia	Clostridiales	Peptococcaceae	Peptococcus	niger	OffTest	0.1263	0.0038	0.118852	0.133748	Residual	112.242	101.594	124.443
950	Firmicutes	Clostridia	Clostridiales	Peptococcaceae	Peptococcus	niger	OffTest	0.1263	0.0038	0.118852	0.133748	Sire	4.23923	0.571695	10.6161
950	Firmicutes	Clostridia	Clostridiales	Peptococcaceae	Peptococcus	niger	OffTest	0.1263	0.0038	0.118852	0.133748	Pen	17.8287	9.07182	27.4465
1558	Bacteroidetes	Bacteroidia	Bacteroidales	Unassigned	Unassigned	Unassigned	OffTest	0.1255	0.028	0.07062	0.18038	Residual	17.3724	15.9265	18.92
1558	Bacteroidetes	Bacteroidia	Bacteroidales	Unassigned	Unassigned	Unassigned	OffTest	0.1255	0.028	0.07062	0.18038	Pen	2.27254e-14	0	0.7392
1558	Bacteroidetes	Bacteroidia	Bacteroidales	Unassigned	Unassigned	Unassigned	OffTest	0.1255	0.028	0.07062	0.18038	Sire	0.562919	0.16253	1.27222
742	Firmicutes	Clostridia	Clostridiales	Ruminococcaceae	Faecalibacterium	prausnitzii	OffTest	0.1252	0.0367	0.053268	0.197132	Residual	13.0696	11.8032	14.3834
742	Firmicutes	Clostridia	Clostridiales	Ruminococcaceae	Faecalibacterium	prausnitzii	OffTest	0.1252	0.0367	0.053268	0.197132	Sire	0.427607	0.100891	0.995567
742	Firmicutes	Clostridia	Clostridiales	Ruminococcaceae	Faecalibacterium	prausnitzii	OffTest	0.1252	0.0367	0.053268	0.197132	Pen	0.159958	0	1.03804
487	Firmicutes	Unassigned	Unassigned	Unassigned	Unassigned	Unassigned	OffTest	0.1252	0.0039	0.117556	0.132844	Pen	9.17739	1.44054	17.5946
487	Firmicutes	Unassigned	Unassigned	Unassigned	Unassigned	Unassigned	OffTest	0.1252	0.0039	0.117556	0.132844	Residual	115.671	104.699	128.236
487	Firmicutes	Unassigned	Unassigned	Unassigned	Unassigned	Unassigned	OffTest	0.1252	0.0039	0.117556	0.132844	Sire	4.03258	0.736341	9.76612
872	Firmicutes	Clostridia	Clostridiales	Peptostreptococcaceae	Unclassified_peptostreptococcaceae	Unassigned	Wean	0.1248	0.006	0.11304	0.13656	Sire	2.59362	0.509948	6.24011
872	Firmicutes	Clostridia	Clostridiales	Peptostreptococcaceae	Unclassified_peptostreptococcaceae	Unassigned	Wean	0.1248	0.006	0.11304	0.13656	Pen	0	0	3.72449
872	Firmicutes	Clostridia	Clostridiales	Peptostreptococcaceae	Unclassified_peptostreptococcaceae	Unassigned	Wean	0.1248	0.006	0.11304	0.13656	Residual	80.5515	73.7184	87.9515
181	Firmicutes	Clostridia	Clostridiales	Unassigned	Unassigned	Unassigned	OffTest	0.124	0.0477	0.030508	0.217492	Residual	8.87572	8.0366	9.83218
181	Firmicutes	Clostridia	Clostridiales	Unassigned	Unassigned	Unassigned	OffTest	0.124	0.0477	0.030508	0.217492	Pen	1.20471	0.554117	1.92532
181	Firmicutes	Clostridia	Clostridiales	Unassigned	Unassigned	Unassigned	OffTest	0.124	0.0477	0.030508	0.217492	Sire	0.322419	0.049779	0.796247
513	Bacteroidetes	Bacteroidia	Bacteroidales	Unassigned	Unassigned	Unassigned	MidTest	0.1235	0.0063	0.111152	0.135848	Pen	0.209404	0	4.64172
513	Bacteroidetes	Bacteroidia	Bacteroidales	Unassigned	Unassigned	Unassigned	MidTest	0.1235	0.0063	0.111152	0.135848	Residual	75.6923	68.5518	82.6741
513	Bacteroidetes	Bacteroidia	Bacteroidales	Unassigned	Unassigned	Unassigned	MidTest	0.1235	0.0063	0.111152	0.135848	Sire	2.41741	0.538225	5.68265
263	Firmicutes	Clostridia	Clostridiales	Unassigned	Unassigned	Unassigned	OffTest	0.1233	0.0359	0.052936	0.193664	Sire	0.423496	0.0817235	1.01775
263	Firmicutes	Clostridia	Clostridiales	Unassigned	Unassigned	Unassigned	OffTest	0.1233	0.0359	0.052936	0.193664	Pen	0.845108	0.0129204	1.74341
263	Firmicutes	Clostridia	Clostridiales	Unassigned	Unassigned	Unassigned	OffTest	0.1233	0.0359	0.052936	0.193664	Residual	12.4687	11.2804	13.8341
570	Firmicutes	Clostridia	Clostridiales	Unassigned	Unassigned	Unassigned	OffTest	0.1232	0.0174	0.089096	0.157304	Pen	5.96913	3.97438	8.21075
570	Firmicutes	Clostridia	Clostridiales	Unassigned	Unassigned	Unassigned	OffTest	0.1232	0.0174	0.089096	0.157304	Sire	0.874053	0.0480502	2.30463
570	Firmicutes	Clostridia	Clostridiales	Unassigned	Unassigned	Unassigned	OffTest	0.1232	0.0174	0.089096	0.157304	Residual	21.5451	19.5114	23.8595
582	Firmicutes	Clostridia	Clostridiales	Unassigned	Unassigned	Unassigned	OffTest	0.123	0.0395	0.04558	0.20042	Pen	0.581063	0	1.37084
582	Firmicutes	Clostridia	Clostridiales	Unassigned	Unassigned	Unassigned	OffTest	0.123	0.0395	0.04558	0.20042	Residual	11.5043	10.4117	12.7556
582	Firmicutes	Clostridia	Clostridiales	Unassigned	Unassigned	Unassigned	OffTest	0.123	0.0395	0.04558	0.20042	Sire	0.383575	0.0741106	0.920539
1735	Firmicutes	Negativicutes	Selenomonadales	Veillonellaceae	Unassigned	Unassigned	MidTest	0.1224	0.002	0.11848	0.12632	Sire	7.33238	0.503078	19.2099
1735	Firmicutes	Negativicutes	Selenomonadales	Veillonellaceae	Unassigned	Unassigned	MidTest	0.1224	0.002	0.11848	0.12632	Pen	43.377	25.5776	62.8667
1735	Firmicutes	Negativicutes	Selenomonadales	Veillonellaceae	Unassigned	Unassigned	MidTest	0.1224	0.002	0.11848	0.12632	Residual	188.823	170.623	209.913
414	Bacteroidetes	Bacteroidia	Bacteroidales	Unassigned	Unassigned	Unassigned	OffTest	0.1219	0.0055	0.11112	0.13268	Sire	2.6801	0.260463	6.87742
414	Bacteroidetes	Bacteroidia	Bacteroidales	Unassigned	Unassigned	Unassigned	OffTest	0.1219	0.0055	0.11112	0.13268	Pen	11.9871	6.25914	18.2707
414	Bacteroidetes	Bacteroidia	Bacteroidales	Unassigned	Unassigned	Unassigned	OffTest	0.1219	0.0055	0.11112	0.13268	Residual	73.2906	66.3691	81.2221
634	Firmicutes	Clostridia	Clostridiales	Peptococcaceae	Peptococcus	niger	MidTest	0.1211	0.0152	0.091308	0.150892	Pen	3.22901	1.30582	5.33386
634	Firmicutes	Clostridia	Clostridiales	Peptococcaceae	Peptococcus	niger	MidTest	0.1211	0.0152	0.091308	0.150892	Residual	27.735	25.1191	30.7313
634	Firmicutes	Clostridia	Clostridiales	Peptococcaceae	Peptococcus	niger	MidTest	0.1211	0.0152	0.091308	0.150892	Sire	0.966543	0.120138	2.43799
1479	Proteobacteria	Gammaproteobacteria	Pasteurellales	Pasteurellaceae	Unassigned	Unassigned	Wean	0.1211	0.0007	0.119728	0.122472	Sire	20.0173	4.00754	48.1108
1479	Proteobacteria	Gammaproteobacteria	Pasteurellales	Pasteurellaceae	Unassigned	Unassigned	Wean	0.1211	0.0007	0.119728	0.122472	Residual	640.974	586.365	699.79
1479	Proteobacteria	Gammaproteobacteria	Pasteurellales	Pasteurellaceae	Unassigned	Unassigned	Wean	0.1211	0.0007	0.119728	0.122472	Pen	1.77333e-07	0	38.107
1108	Firmicutes	Clostridia	Clostridiales	Ruminococcaceae	Faecalibacterium	prausnitzii	Wean	0.1208	0.0002	0.120408	0.121192	Pen	4.6551e-07	0	81.5006
1108	Firmicutes	Clostridia	Clostridiales	Ruminococcaceae	Faecalibacterium	prausnitzii	Wean	0.1208	0.0002	0.120408	0.121192	Residual	2576.66	2357.8	2811.62
1108	Firmicutes	Clostridia	Clostridiales	Ruminococcaceae	Faecalibacterium	prausnitzii	Wean	0.1208	0.0002	0.120408	0.121192	Sire	80.2271	20.171	186.64
888	Bacteroidetes	Bacteroidia	Bacteroidales	Porphyromonadaceae	Unassigned	Unassigned	MidTest	0.1206	0.0007	0.119228	0.121972	Pen	25.7193	0	69.1998
888	Bacteroidetes	Bacteroidia	Bacteroidales	Porphyromonadaceae	Unassigned	Unassigned	MidTest	0.1206	0.0007	0.119228	0.121972	Sire	22.0068	4.46833	52.6062
888	Bacteroidetes	Bacteroidia	Bacteroidales	Porphyromonadaceae	Unassigned	Unassigned	MidTest	0.1206	0.0007	0.119228	0.121972	Residual	682.397	617.944	756.53
407	Firmicutes	Clostridia	Clostridiales	Unassigned	Unassigned	Unassigned	OffTest	0.1202	0.0276	0.066104	0.174296	Pen	1.6499	0.608754	2.79034
407	Firmicutes	Clostridia	Clostridiales	Unassigned	Unassigned	Unassigned	OffTest	0.1202	0.0276	0.066104	0.174296	Residual	15.2286	13.7949	16.8637
407	Firmicutes	Clostridia	Clostridiales	Unassigned	Unassigned	Unassigned	OffTest	0.1202	0.0276	0.066104	0.174296	Sire	0.523069	0.0859004	1.28544
851	Firmicutes	Clostridia	Clostridiales	Unassigned	Unassigned	Unassigned	OffTest	0.1202	0.0096	0.101384	0.139016	Pen	0	0	2.44801
851	Firmicutes	Clostridia	Clostridiales	Unassigned	Unassigned	Unassigned	OffTest	0.1202	0.0096	0.101384	0.139016	Sire	1.51159	0.384913	3.50269
851	Firmicutes	Clostridia	Clostridiales	Unassigned	Unassigned	Unassigned	OffTest	0.1202	0.0096	0.101384	0.139016	Residual	48.8063	44.7544	53.1508
1725	Firmicutes	Clostridia	Clostridiales	Unclassified_clostridiales	Unassigned	Unassigned	OffTest	0.12	0.0556	0.011024	0.228976	Sire	0.259088	0.0497243	0.62324
1725	Firmicutes	Clostridia	Clostridiales	Unclassified_clostridiales	Unassigned	Unassigned	OffTest	0.12	0.0556	0.011024	0.228976	Residual	7.98379	7.23235	8.84152
1725	Firmicutes	Clostridia	Clostridiales	Unclassified_clostridiales	Unassigned	Unassigned	OffTest	0.12	0.0556	0.011024	0.228976	Pen	0.391561	0	0.914611
1686	Bacteroidetes	Bacteroidia	Bacteroidales	Prevotellaceae	Prevotella	copri	OffTest	0.1196	0.0001	0.119404	0.119796	Pen	649.196	191.334	1157.49
1686	Bacteroidetes	Bacteroidia	Bacteroidales	Prevotellaceae	Prevotella	copri	OffTest	0.1196	0.0001	0.119404	0.119796	Residual	6976.94	6321.18	7721.07
1686	Bacteroidetes	Bacteroidia	Bacteroidales	Prevotellaceae	Prevotella	copri	OffTest	0.1196	0.0001	0.119404	0.119796	Sire	235.138	32.9708	585.07
806	Firmicutes	Clostridia	Clostridiales	Ruminococcaceae	Unassigned	Unassigned	OffTest	0.1196	0.0162	0.087848	0.151352	Sire	0.884475	0.161681	2.13896
806	Firmicutes	Clostridia	Clostridiales	Ruminococcaceae	Unassigned	Unassigned	OffTest	0.1196	0.0162	0.087848	0.151352	Pen	1.46422	0	3.37577
806	Firmicutes	Clostridia	Clostridiales	Ruminococcaceae	Unassigned	Unassigned	OffTest	0.1196	0.0162	0.087848	0.151352	Residual	27.2215	24.6247	30.2025
1227	Firmicutes	Clostridia	Clostridiales	Unassigned	Unassigned	Unassigned	MidTest	0.119	0.0049	0.109396	0.128604	Pen	4.3377	0	10.471
1227	Firmicutes	Clostridia	Clostridiales	Unassigned	Unassigned	Unassigned	MidTest	0.119	0.0049	0.109396	0.128604	Residual	89.6647	81.1456	99.4149
1227	Firmicutes	Clostridia	Clostridiales	Unassigned	Unassigned	Unassigned	MidTest	0.119	0.0049	0.109396	0.128604	Sire	2.8817	0.485828	7.03678
1608	Spirochaetes	Spirochaetia	Spirochaetales	Spirochaetaceae	Treponema	Unassigned	OffTest	0.1188	0.0114	0.096456	0.141144	Pen	4.26602	1.70397	7.0768
1608	Spirochaetes	Spirochaetia	Spirochaetales	Spirochaetaceae	Treponema	Unassigned	OffTest	0.1188	0.0114	0.096456	0.141144	Residual	36.3379	32.9063	40.2627
1608	Spirochaetes	Spirochaetia	Spirochaetales	Spirochaetaceae	Treponema	Unassigned	OffTest	0.1188	0.0114	0.096456	0.141144	Sire	1.24314	0.146773	3.14836
836	Unassigned	Unassigned	Unassigned	Unassigned	Unassigned	Unassigned	MidTest	0.1187	0.0099	0.099296	0.138104	Sire	1.42272	0.157508	3.61982
836	Unassigned	Unassigned	Unassigned	Unassigned	Unassigned	Unassigned	MidTest	0.1187	0.0099	0.099296	0.138104	Residual	42.5385	38.5077	47.1436
836	Unassigned	Unassigned	Unassigned	Unassigned	Unassigned	Unassigned	MidTest	0.1187	0.0099	0.099296	0.138104	Pen	3.9948	1.09042	7.17715
608	Firmicutes	Clostridia	Clostridiales	Unassigned	Unassigned	Unassigned	MidTest	0.1184	0.0154	0.088216	0.148584	Residual	29.693	26.8623	32.4739
608	Firmicutes	Clostridia	Clostridiales	Unassigned	Unassigned	Unassigned	MidTest	0.1184	0.0154	0.088216	0.148584	Pen	0.125927	0	1.93137
608	Firmicutes	Clostridia	Clostridiales	Unassigned	Unassigned	Unassigned	MidTest	0.1184	0.0154	0.088216	0.148584	Sire	0.909832	0.208352	2.13563
873	Firmicutes	Clostridia	Clostridiales	Unassigned	Unassigned	Unassigned	OffTest	0.1182	0.002	0.11428	0.12212	Residual	206.478	186.982	228.851
873	Firmicutes	Clostridia	Clostridiales	Unassigned	Unassigned	Unassigned	OffTest	0.1182	0.002	0.11428	0.12212	Pen	17.7474	4.07596	32.5021
873	Firmicutes	Clostridia	Clostridiales	Unassigned	Unassigned	Unassigned	OffTest	0.1182	0.002	0.11428	0.12212	Sire	6.82799	1.11832	16.7838
974	Firmicutes	Clostridia	Clostridiales	Eubacteriaceae	Eubacterium	sp_wal_14571	OffTest	0.1181	0.0178	0.083212	0.152988	Sire	0.782757	0.117298	1.93803
974	Firmicutes	Clostridia	Clostridiales	Eubacteriaceae	Eubacterium	sp_wal_14571	OffTest	0.1181	0.0178	0.083212	0.152988	Residual	23.817	21.5732	26.3795
974	Firmicutes	Clostridia	Clostridiales	Eubacteriaceae	Eubacterium	sp_wal_14571	OffTest	0.1181	0.0178	0.083212	0.152988	Pen	1.9093	0.363296	3.59416
549	Firmicutes	Clostridia	Clostridiales	Ruminococcaceae	Unassigned	Unassigned	OffTest	0.1181	0.0099	0.098696	0.137504	Sire	1.40473	0.234449	3.43716
549	Firmicutes	Clostridia	Clostridiales	Ruminococcaceae	Unassigned	Unassigned	OffTest	0.1181	0.0099	0.098696	0.137504	Pen	2.62382	0	5.76667
549	Firmicutes	Clostridia	Clostridiales	Ruminococcaceae	Unassigned	Unassigned	OffTest	0.1181	0.0099	0.098696	0.137504	Residual	43.5421	39.3686	48.3655
402	Firmicutes	Negativicutes	Selenomonadales	Veillonellaceae	Megasphaera	elsdenii	MidTest	0.118	0	0.118	0.118	Residual	7429.72	6713.18	8256.32
402	Firmicutes	Negativicutes	Selenomonadales	Veillonellaceae	Megasphaera	elsdenii	MidTest	0.118	0	0.118	0.118	Pen	2131.64	1369.73	2977.99
402	Firmicutes	Negativicutes	Selenomonadales	Veillonellaceae	Megasphaera	elsdenii	MidTest	0.118	0	0.118	0.118	Sire	290.509	9.93353	776.563
49	Bacteroidetes	Bacteroidia	Bacteroidales	Unassigned	Unassigned	Unassigned	MidTest	0.118	0.0092	0.099968	0.136032	Sire	1.50633	0.30824	3.59006
49	Bacteroidetes	Bacteroidia	Bacteroidales	Unassigned	Unassigned	Unassigned	MidTest	0.118	0.0092	0.099968	0.136032	Residual	49.3528	44.7108	53.9698
49	Bacteroidetes	Bacteroidia	Bacteroidales	Unassigned	Unassigned	Unassigned	MidTest	0.118	0.0092	0.099968	0.136032	Pen	0.199663	0	3.06463
1081	Bacteroidetes	Bacteroidia	Bacteroidales	Bacteroidaceae	Bacteroides	fragilis	Wean	0.1178	0	0.1178	0.1178	Residual	272313	245915	302445
1081	Bacteroidetes	Bacteroidia	Bacteroidales	Bacteroidaceae	Bacteroides	fragilis	Wean	0.1178	0	0.1178	0.1178	Pen	9468.91	0	27402.3
1081	Bacteroidetes	Bacteroidia	Bacteroidales	Bacteroidaceae	Bacteroides	fragilis	Wean	0.1178	0	0.1178	0.1178	Sire	8548.65	1680.96	20516
914	Bacteroidetes	Bacteroidia	Bacteroidales	Bacteroidaceae	Bacteroides	Unassigned	OffTest	0.1172	0.0396	0.039584	0.194816	Sire	0.346864	0.0929921	0.797369
914	Bacteroidetes	Bacteroidia	Bacteroidales	Bacteroidaceae	Bacteroides	Unassigned	OffTest	0.1172	0.0396	0.039584	0.194816	Pen	2.45365e-07	0	0.634343
914	Bacteroidetes	Bacteroidia	Bacteroidales	Bacteroidaceae	Bacteroides	Unassigned	OffTest	0.1172	0.0396	0.039584	0.194816	Residual	11.4958	10.5411	12.5175
855	Firmicutes	Clostridia	Clostridiales	Unassigned	Unassigned	Unassigned	OffTest	0.1171	0.0028	0.111612	0.122588	Residual	159.469	143.661	174.412
855	Firmicutes	Clostridia	Clostridiales	Unassigned	Unassigned	Unassigned	OffTest	0.1171	0.0028	0.111612	0.122588	Pen	0.69524	0	11.7556
855	Firmicutes	Clostridia	Clostridiales	Unassigned	Unassigned	Unassigned	OffTest	0.1171	0.0028	0.111612	0.122588	Sire	4.82966	1.04208	11.4231
615	Bacteroidetes	Bacteroidia	Bacteroidales	Prevotellaceae	Prevotella	Unassigned	OffTest	0.1167	0.0005	0.11572	0.11768	Pen	151.293	87.2586	222.198
615	Bacteroidetes	Bacteroidia	Bacteroidales	Prevotellaceae	Prevotella	Unassigned	OffTest	0.1167	0.0005	0.11572	0.11768	Sire	28.4727	2.25097	73.9126
615	Bacteroidetes	Bacteroidia	Bacteroidales	Prevotellaceae	Prevotella	Unassigned	OffTest	0.1167	0.0005	0.11572	0.11768	Residual	796.05	721.051	881.703
839	Firmicutes	Unassigned	Unassigned	Unassigned	Unassigned	Unassigned	OffTest	0.1162	0.0233	0.070532	0.161868	Sire	0.579105	0.0647548	1.46947
839	Firmicutes	Unassigned	Unassigned	Unassigned	Unassigned	Unassigned	OffTest	0.1162	0.0233	0.070532	0.161868	Pen	1.87724	0.700632	3.19191
839	Firmicutes	Unassigned	Unassigned	Unassigned	Unassigned	Unassigned	OffTest	0.1162	0.0233	0.070532	0.161868	Residual	17.4771	15.8351	19.3392
128	Firmicutes	Unassigned	Unassigned	Unassigned	Unassigned	Unassigned	OffTest	0.1152	0.0155	0.08482	0.14558	Pen	0.584466	0	2.22008
128	Firmicutes	Unassigned	Unassigned	Unassigned	Unassigned	Unassigned	OffTest	0.1152	0.0155	0.08482	0.14558	Residual	28.208	25.5848	31.1339
128	Firmicutes	Unassigned	Unassigned	Unassigned	Unassigned	Unassigned	OffTest	0.1152	0.0155	0.08482	0.14558	Sire	0.853736	0.181395	2.02757
955	Firmicutes	Clostridia	Clostridiales	Unassigned	Unassigned	Unassigned	MidTest	0.1152	0.0001	0.115004	0.115396	Residual	3750.94	3396.33	4156.07
955	Firmicutes	Clostridia	Clostridiales	Unassigned	Unassigned	Unassigned	MidTest	0.1152	0.0001	0.115004	0.115396	Pen	399.643	139.563	684.593
955	Firmicutes	Clostridia	Clostridiales	Unassigned	Unassigned	Unassigned	MidTest	0.1152	0.0001	0.115004	0.115396	Sire	123.082	17.0777	307.356
431	Bacteroidetes	Bacteroidia	Bacteroidales	Prevotellaceae	Prevotella	sp_rs2	OffTest	0.1151	0.0045	0.10628	0.12392	Sire	2.92255	0.68156	6.88183
431	Bacteroidetes	Bacteroidia	Bacteroidales	Prevotellaceae	Prevotella	sp_rs2	OffTest	0.1151	0.0045	0.10628	0.12392	Pen	0	0	3.26799
431	Bacteroidetes	Bacteroidia	Bacteroidales	Prevotellaceae	Prevotella	sp_rs2	OffTest	0.1151	0.0045	0.10628	0.12392	Residual	98.6344	90.4479	107.431
1011	Bacteroidetes	Bacteroidia	Bacteroidales	Prevotellaceae	Prevotella	Unassigned	OffTest	0.1151	0.0008	0.113532	0.116668	Pen	34.7887	2.04062	70.6956
1011	Bacteroidetes	Bacteroidia	Bacteroidales	Prevotellaceae	Prevotella	Unassigned	OffTest	0.1151	0.0008	0.113532	0.116668	Residual	542.203	491.447	599.936
1011	Bacteroidetes	Bacteroidia	Bacteroidales	Prevotellaceae	Prevotella	Unassigned	OffTest	0.1151	0.0008	0.113532	0.116668	Sire	17.0994	2.68088	42.1542
1421	Firmicutes	Clostridia	Clostridiales	Unassigned	Unassigned	Unassigned	OffTest	0.1133	0.038	0.03882	0.18778	Pen	0.479068	0	1.20209
1421	Firmicutes	Clostridia	Clostridiales	Unassigned	Unassigned	Unassigned	OffTest	0.1133	0.038	0.03882	0.18778	Sire	0.337445	0.0549619	0.827175
1421	Firmicutes	Clostridia	Clostridiales	Unassigned	Unassigned	Unassigned	OffTest	0.1133	0.038	0.03882	0.18778	Residual	11.1011	10.056	12.29
714	Bacteroidetes	Bacteroidia	Bacteroidales	Unassigned	Unassigned	Unassigned	MidTest	0.1131	0.0017	0.109768	0.116432	Pen	16.4898	0.159061	34.0132
714	Bacteroidetes	Bacteroidia	Bacteroidales	Unassigned	Unassigned	Unassigned	MidTest	0.1131	0.0017	0.109768	0.116432	Sire	7.51538	1.18233	18.5423
714	Bacteroidetes	Bacteroidia	Bacteroidales	Unassigned	Unassigned	Unassigned	MidTest	0.1131	0.0017	0.109768	0.116432	Residual	241.794	218.66	268.525
1340	Bacteroidetes	Bacteroidia	Bacteroidales	Prevotellaceae	Unassigned	Unassigned	OffTest	0.1131	0.0016	0.109964	0.116236	Sire	8.20957	1.50736	19.8865
1340	Bacteroidetes	Bacteroidia	Bacteroidales	Prevotellaceae	Unassigned	Unassigned	OffTest	0.1131	0.0016	0.109964	0.116236	Residual	270.587	245.005	299.88
1340	Bacteroidetes	Bacteroidia	Bacteroidales	Prevotellaceae	Unassigned	Unassigned	OffTest	0.1131	0.0016	0.109964	0.116236	Pen	11.522	0	29.2505
1693	Firmicutes	Bacilli	Lactobacillales	Lactobacillaceae	Lactobacillus	reuteri	MidTest	0.1126	0	0.1126	0.1126	Residual	7305.44	6617.14	8090.92
1693	Firmicutes	Bacilli	Lactobacillales	Lactobacillaceae	Lactobacillus	reuteri	MidTest	0.1126	0	0.1126	0.1126	Pen	2920.85	2122.36	3817.58
1693	Firmicutes	Bacilli	Lactobacillales	Lactobacillaceae	Lactobacillus	reuteri	MidTest	0.1126	0	0.1126	0.1126	Sire	296.332	0	835.606
1360	Firmicutes	Clostridia	Clostridiales	Unassigned	Unassigned	Unassigned	MidTest	0.1126	0.0294	0.054976	0.170224	Residual	14.0918	12.7365	15.665
1360	Firmicutes	Clostridia	Clostridiales	Unassigned	Unassigned	Unassigned	MidTest	0.1126	0.0294	0.054976	0.170224	Pen	0.805768	0	1.82654
1360	Firmicutes	Clostridia	Clostridiales	Unassigned	Unassigned	Unassigned	MidTest	0.1126	0.0294	0.054976	0.170224	Sire	0.431407	0.0472992	1.09572
489	Bacteroidetes	Bacteroidia	Bacteroidales	Prevotellaceae	Prevotella	Unassigned	OffTest	0.1123	0.0042	0.104068	0.120532	Pen	9.64147	2.14194	17.7342
489	Bacteroidetes	Bacteroidia	Bacteroidales	Prevotellaceae	Prevotella	Unassigned	OffTest	0.1123	0.0042	0.104068	0.120532	Sire	2.99251	0.360389	7.56709
489	Bacteroidetes	Bacteroidia	Bacteroidales	Prevotellaceae	Prevotella	Unassigned	OffTest	0.1123	0.0042	0.104068	0.120532	Residual	93.9342	84.716	104.712
1404	Bacteroidetes	Bacteroidia	Bacteroidales	Porphyromonadaceae	Unassigned	Unassigned	MidTest	0.1119	0.0108	0.090732	0.133068	Sire	1.1586	0.0861659	3.02737
1404	Bacteroidetes	Bacteroidia	Bacteroidales	Porphyromonadaceae	Unassigned	Unassigned	MidTest	0.1119	0.0108	0.090732	0.133068	Residual	34.741	31.3825	38.6469
1404	Bacteroidetes	Bacteroidia	Bacteroidales	Porphyromonadaceae	Unassigned	Unassigned	MidTest	0.1119	0.0108	0.090732	0.133068	Pen	5.53217	2.60516	8.68712
494	Spirochaetes	Spirochaetia	Spirochaetales	Spirochaetaceae	Treponema	Unassigned	OffTest	0.1117	0.0003	0.111112	0.112288	Sire	37.8571	0	116.919
494	Spirochaetes	Spirochaetia	Spirochaetales	Spirochaetaceae	Treponema	Unassigned	OffTest	0.1117	0.0003	0.111112	0.112288	Residual	842.614	762.246	934.684
494	Spirochaetes	Spirochaetia	Spirochaetales	Spirochaetaceae	Treponema	Unassigned	OffTest	0.1117	0.0003	0.111112	0.112288	Pen	475.427	357.146	609.532
331	Bacteroidetes	Bacteroidia	Bacteroidales	Prevotellaceae	Prevotella	Unassigned	MidTest	0.1115	0.0165	0.07916	0.14384	Pen	0.240466	0	1.87733
331	Bacteroidetes	Bacteroidia	Bacteroidales	Prevotellaceae	Prevotella	Unassigned	MidTest	0.1115	0.0165	0.07916	0.14384	Residual	26.0158	23.5306	28.5647
331	Bacteroidetes	Bacteroidia	Bacteroidales	Prevotellaceae	Prevotella	Unassigned	MidTest	0.1115	0.0165	0.07916	0.14384	Sire	0.752872	0.152634	1.79693
149	Firmicutes	Clostridia	Clostridiales	Unassigned	Unassigned	Unassigned	Wean	0.1111	0.001	0.10914	0.11306	Residual	432.161	395.475	471.722
149	Firmicutes	Clostridia	Clostridiales	Unassigned	Unassigned	Unassigned	Wean	0.1111	0.001	0.10914	0.11306	Sire	12.3432	2.47149	29.8238
149	Firmicutes	Clostridia	Clostridiales	Unassigned	Unassigned	Unassigned	Wean	0.1111	0.001	0.10914	0.11306	Pen	2.27075e-07	0	12.8263
163	Firmicutes	Clostridia	Clostridiales	Unassigned	Unassigned	Unassigned	MidTest	0.1105	0.014	0.08306	0.13794	Pen	3.35669	1.37185	5.53274
163	Firmicutes	Clostridia	Clostridiales	Unassigned	Unassigned	Unassigned	MidTest	0.1105	0.014	0.08306	0.13794	Residual	27.307	24.7151	30.2815
163	Firmicutes	Clostridia	Clostridiales	Unassigned	Unassigned	Unassigned	MidTest	0.1105	0.014	0.08306	0.13794	Sire	0.871452	0.0699184	2.26804
728	Bacteroidetes	Unassigned	Unassigned	Unassigned	Unassigned	Unassigned	OffTest	0.1104	0.0025	0.1055	0.1153	Residual	157.744	143.04	174.423
728	Bacteroidetes	Unassigned	Unassigned	Unassigned	Unassigned	Unassigned	OffTest	0.1104	0.0025	0.1055	0.1153	Pen	11.9755	2.42253	22.5351
728	Bacteroidetes	Unassigned	Unassigned	Unassigned	Unassigned	Unassigned	OffTest	0.1104	0.0025	0.1055	0.1153	Sire	4.8192	0.586919	12.1675
1058	Bacteroidetes	Bacteroidia	Bacteroidales	Bacteroidaceae	Bacteroides	fragilis	Wean	0.11	0.0004	0.109216	0.110784	Residual	1134.71	1025.06	1259.67
1058	Bacteroidetes	Bacteroidia	Bacteroidales	Bacteroidaceae	Bacteroides	fragilis	Wean	0.11	0.0004	0.109216	0.110784	Pen	63.2183	0	140.543
1058	Bacteroidetes	Bacteroidia	Bacteroidales	Bacteroidaceae	Bacteroides	fragilis	Wean	0.11	0.0004	0.109216	0.110784	Sire	33.8866	5.035	84.1246
554	Bacteroidetes	Unassigned	Unassigned	Unassigned	Unassigned	Unassigned	MidTest	0.1094	0.0125	0.0849	0.1339	Sire	0.957071	0.150328	2.35634
554	Bacteroidetes	Unassigned	Unassigned	Unassigned	Unassigned	Unassigned	MidTest	0.1094	0.0125	0.0849	0.1339	Residual	32.4562	29.4177	35.9006
554	Bacteroidetes	Unassigned	Unassigned	Unassigned	Unassigned	Unassigned	MidTest	0.1094	0.0125	0.0849	0.1339	Pen	1.59286	0	3.68295
559	Firmicutes	Clostridia	Clostridiales	Lachnospiraceae	Unassigned	Unassigned	OffTest	0.1088	0.0363	0.037652	0.179948	Pen	0.746015	0.044462	1.50949
559	Firmicutes	Clostridia	Clostridiales	Lachnospiraceae	Unassigned	Unassigned	OffTest	0.1088	0.0363	0.037652	0.179948	Sire	0.325576	0.0461899	0.81187
559	Firmicutes	Clostridia	Clostridiales	Lachnospiraceae	Unassigned	Unassigned	OffTest	0.1088	0.0363	0.037652	0.179948	Residual	10.8998	9.86737	12.0833
801	Firmicutes	Clostridia	Clostridiales	Unassigned	Unassigned	Unassigned	MidTest	0.1087	0.0013	0.106152	0.111248	Pen	41.8486	19.4861	66.2624
801	Firmicutes	Clostridia	Clostridiales	Unassigned	Unassigned	Unassigned	MidTest	0.1087	0.0013	0.106152	0.111248	Residual	287.022	259.623	318.586
801	Firmicutes	Clostridia	Clostridiales	Unassigned	Unassigned	Unassigned	MidTest	0.1087	0.0013	0.106152	0.111248	Sire	9.18511	0.562033	24.177
1686	Bacteroidetes	Bacteroidia	Bacteroidales	Prevotellaceae	Prevotella	copri	MidTest	0.1083	0	0.1083	0.1083	Pen	13348.9	8078.28	19182.5
1686	Bacteroidetes	Bacteroidia	Bacteroidales	Prevotellaceae	Prevotella	copri	MidTest	0.1083	0	0.1083	0.1083	Residual	58163	52593.2	64578.5
1686	Bacteroidetes	Bacteroidia	Bacteroidales	Prevotellaceae	Prevotella	copri	MidTest	0.1083	0	0.1083	0.1083	Sire	1990.52	34.3286	5383.78
757	Firmicutes	Clostridia	Clostridiales	Clostridiaceae	Clostridium	clostridioforme	MidTest	0.1077	0.011	0.08614	0.12926	Pen	5.08616	2.53016	7.91567
757	Firmicutes	Clostridia	Clostridiales	Clostridiaceae	Clostridium	clostridioforme	MidTest	0.1077	0.011	0.08614	0.12926	Residual	32.911	29.7772	36.505
757	Firmicutes	Clostridia	Clostridiales	Clostridiaceae	Clostridium	clostridioforme	MidTest	0.1077	0.011	0.08614	0.12926	Sire	1.05106	0.0726636	2.75882
1699	Firmicutes	Clostridia	Clostridiales	Lachnospiraceae	Blautia	obeum	OffTest	0.1075	0.0266	0.055364	0.159636	Pen	0	0	0.821509
1699	Firmicutes	Clostridia	Clostridiales	Lachnospiraceae	Blautia	obeum	OffTest	0.1075	0.0266	0.055364	0.159636	Sire	0.433669	0.0958717	1.03149
1699	Firmicutes	Clostridia	Clostridiales	Lachnospiraceae	Blautia	obeum	OffTest	0.1075	0.0266	0.055364	0.159636	Residual	15.7094	14.4055	17.1102
813	Firmicutes	Clostridia	Clostridiales	Clostridiaceae	Clostridium	Unassigned	OffTest	0.1075	0	0.1075	0.1075	Pen	25753.4	15695.3	36853.5
813	Firmicutes	Clostridia	Clostridiales	Clostridiaceae	Clostridium	Unassigned	OffTest	0.1075	0	0.1075	0.1075	Residual	112364	101649	124680
813	Firmicutes	Clostridia	Clostridiales	Clostridiaceae	Clostridium	Unassigned	OffTest	0.1075	0	0.1075	0.1075	Sire	3813.38	54.5765	10332.4
1070	Firmicutes	Clostridia	Clostridiales	Unassigned	Unassigned	Unassigned	OffTest	0.1075	0.0149	0.078296	0.136704	Sire	0.776016	0.115263	1.9233
1070	Firmicutes	Clostridia	Clostridiales	Unassigned	Unassigned	Unassigned	OffTest	0.1075	0.0149	0.078296	0.136704	Pen	1.11589	0	2.88215
1070	Firmicutes	Clostridia	Clostridiales	Unassigned	Unassigned	Unassigned	OffTest	0.1075	0.0149	0.078296	0.136704	Residual	26.9722	24.4218	29.8938
612	Proteobacteria	Gammaproteobacteria	Aeromonadales	Succinivibrionaceae	Succinivibrio	dextrinosolvens	OffTest	0.1071	0.0045	0.09828	0.11592	Sire	2.55608	0.125605	6.74684
612	Proteobacteria	Gammaproteobacteria	Aeromonadales	Succinivibrionaceae	Succinivibrio	dextrinosolvens	OffTest	0.1071	0.0045	0.09828	0.11592	Residual	83.761	75.9203	92.6711
612	Proteobacteria	Gammaproteobacteria	Aeromonadales	Succinivibrionaceae	Succinivibrio	dextrinosolvens	OffTest	0.1071	0.0045	0.09828	0.11592	Pen	9.12772	3.54521	15.3305
111	Firmicutes	Clostridia	Clostridiales	Ruminococcaceae	Ruminococcus	Unassigned	OffTest	0.1071	0.0014	0.104356	0.109844	Residual	294.705	270.253	321.036
111	Firmicutes	Clostridia	Clostridiales	Ruminococcaceae	Ruminococcus	Unassigned	OffTest	0.1071	0.0014	0.104356	0.109844	Sire	8.10449	1.60875	19.5805
111	Firmicutes	Clostridia	Clostridiales	Ruminococcaceae	Ruminococcus	Unassigned	OffTest	0.1071	0.0014	0.104356	0.109844	Pen	1.36775e-07	0	15.8243
74	Firmicutes	Clostridia	Clostridiales	Unassigned	Unassigned	Unassigned	MidTest	0.107	0.0001	0.106804	0.107196	Sire	168.912	0	480.142
74	Firmicutes	Clostridia	Clostridiales	Unassigned	Unassigned	Unassigned	MidTest	0.107	0.0001	0.106804	0.107196	Residual	4563.1	4131.24	5056.01
74	Firmicutes	Clostridia	Clostridiales	Unassigned	Unassigned	Unassigned	MidTest	0.107	0.0001	0.106804	0.107196	Pen	1582.72	1111.46	2111.44
79	Firmicutes	Clostridia	Clostridiales	Unassigned	Unassigned	Unassigned	MidTest	0.107	0.011	0.08544	0.12856	Sire	1.03971	0.184054	2.52696
79	Firmicutes	Clostridia	Clostridiales	Unassigned	Unassigned	Unassigned	MidTest	0.107	0.011	0.08544	0.12856	Residual	37.6863	34.3234	41.1781
79	Firmicutes	Clostridia	Clostridiales	Unassigned	Unassigned	Unassigned	MidTest	0.107	0.011	0.08544	0.12856	Pen	0.13108	0	1.78831
41	Bacteroidetes	Bacteroidia	Bacteroidales	Porphyromonadaceae	Unassigned	Unassigned	OffTest	0.1068	0.0073	0.092492	0.121108	Residual	53.3987	48.3307	59.2039
41	Bacteroidetes	Bacteroidia	Bacteroidales	Porphyromonadaceae	Unassigned	Unassigned	OffTest	0.1068	0.0073	0.092492	0.121108	Pen	3.53432	0.0458241	7.32114
41	Bacteroidetes	Bacteroidia	Bacteroidales	Porphyromonadaceae	Unassigned	Unassigned	OffTest	0.1068	0.0073	0.092492	0.121108	Sire	1.56169	0.166583	3.97691
1741	Firmicutes	Clostridia	Clostridiales	Unassigned	Unassigned	Unassigned	MidTest	0.1066	0.0072	0.092488	0.120712	Pen	0.921101	0	4.4691
1741	Firmicutes	Clostridia	Clostridiales	Unassigned	Unassigned	Unassigned	MidTest	0.1066	0.0072	0.092488	0.120712	Residual	56.8466	51.4404	62.7132
1741	Firmicutes	Clostridia	Clostridiales	Unassigned	Unassigned	Unassigned	MidTest	0.1066	0.0072	0.092488	0.120712	Sire	1.58203	0.266611	3.87164
578	Firmicutes	Clostridia	Clostridiales	Unassigned	Unassigned	Unassigned	MidTest	0.1063	0.0117	0.083368	0.129232	Residual	35.5021	32.5519	38.6779
578	Firmicutes	Clostridia	Clostridiales	Unassigned	Unassigned	Unassigned	MidTest	0.1063	0.0117	0.083368	0.129232	Sire	0.969154	0.191328	2.34737
578	Firmicutes	Clostridia	Clostridiales	Unassigned	Unassigned	Unassigned	MidTest	0.1063	0.0117	0.083368	0.129232	Pen	3.45044e-06	0	1.97197
1701	Firmicutes	Clostridia	Clostridiales	Lachnospiraceae	Unassigned	Unassigned	MidTest	0.1063	0.0027	0.101008	0.111592	Sire	4.18139	0.349217	10.8562
1701	Firmicutes	Clostridia	Clostridiales	Lachnospiraceae	Unassigned	Unassigned	MidTest	0.1063	0.0027	0.101008	0.111592	Pen	18.4899	8.74551	29.2951
1701	Firmicutes	Clostridia	Clostridiales	Lachnospiraceae	Unassigned	Unassigned	MidTest	0.1063	0.0027	0.101008	0.111592	Residual	134.639	121.948	149.081
188	Firmicutes	Clostridia	Clostridiales	Unassigned	Unassigned	Unassigned	OffTest	0.1054	0.0128	0.080312	0.130488	Sire	0.871805	0.111157	2.19412
188	Firmicutes	Clostridia	Clostridiales	Unassigned	Unassigned	Unassigned	OffTest	0.1054	0.0128	0.080312	0.130488	Pen	1.93331	0.0591366	3.99063
188	Firmicutes	Clostridia	Clostridiales	Unassigned	Unassigned	Unassigned	OffTest	0.1054	0.0128	0.080312	0.130488	Residual	30.2685	27.4196	33.5119
939	Firmicutes	Clostridia	Clostridiales	Unassigned	Unassigned	Unassigned	OffTest	0.1054	0.0346	0.037584	0.173216	Residual	11.1716	10.1145	12.3832
939	Firmicutes	Clostridia	Clostridiales	Unassigned	Unassigned	Unassigned	OffTest	0.1054	0.0346	0.037584	0.173216	Pen	0.700492	0	1.4715
939	Firmicutes	Clostridia	Clostridiales	Unassigned	Unassigned	Unassigned	OffTest	0.1054	0.0346	0.037584	0.173216	Sire	0.321331	0.0396012	0.810699
1117	Bacteroidetes	Bacteroidia	Bacteroidales	Porphyromonadaceae	Unassigned	Unassigned	MidTest	0.1049	0.0023	0.100392	0.109408	Residual	171.697	155.586	190.072
1117	Bacteroidetes	Bacteroidia	Bacteroidales	Porphyromonadaceae	Unassigned	Unassigned	MidTest	0.1049	0.0023	0.100392	0.109408	Sire	4.86503	0.441769	12.5341
1117	Bacteroidetes	Bacteroidia	Bacteroidales	Porphyromonadaceae	Unassigned	Unassigned	MidTest	0.1049	0.0023	0.100392	0.109408	Pen	8.88034	0	20.0334
1565	Firmicutes	Clostridia	Clostridiales	Unassigned	Unassigned	Unassigned	OffTest	0.1048	0.0478	0.011112	0.198488	Sire	0.22965	0.0454328	0.555187
1565	Firmicutes	Clostridia	Clostridiales	Unassigned	Unassigned	Unassigned	OffTest	0.1048	0.0478	0.011112	0.198488	Residual	8.53462	7.82642	9.29674
1565	Firmicutes	Clostridia	Clostridiales	Unassigned	Unassigned	Unassigned	OffTest	0.1048	0.0478	0.011112	0.198488	Pen	0	0	0.298714
1689	Bacteroidetes	Bacteroidia	Bacteroidales	Prevotellaceae	Prevotella	copri	MidTest	0.1045	0.0001	0.104304	0.104696	Residual	3971.63	3586.56	4417.92
1689	Bacteroidetes	Bacteroidia	Bacteroidales	Prevotellaceae	Prevotella	copri	MidTest	0.1045	0.0001	0.104304	0.104696	Pen	901.724	523.745	1318.76
1689	Bacteroidetes	Bacteroidia	Bacteroidales	Prevotellaceae	Prevotella	copri	MidTest	0.1045	0.0001	0.104304	0.104696	Sire	130.751	0	360.697
99	Unassigned	Unassigned	Unassigned	Unassigned	Unassigned	Unassigned	OffTest	0.1045	0.0244	0.056676	0.152324	Pen	0.425775	0	1.52674
99	Unassigned	Unassigned	Unassigned	Unassigned	Unassigned	Unassigned	OffTest	0.1045	0.0244	0.056676	0.152324	Sire	0.447354	0.0819235	1.08688
99	Unassigned	Unassigned	Unassigned	Unassigned	Unassigned	Unassigned	OffTest	0.1045	0.0244	0.056676	0.152324	Residual	16.2538	14.6806	18.0371
1018	Firmicutes	Clostridia	Clostridiales	Unassigned	Unassigned	Unassigned	MidTest	0.1045	0.0384	0.029236	0.179764	Residual	9.95834	8.9992	11.069
1018	Firmicutes	Clostridia	Clostridiales	Unassigned	Unassigned	Unassigned	MidTest	0.1045	0.0384	0.029236	0.179764	Sire	0.284039	0.0367682	0.714514
1018	Firmicutes	Clostridia	Clostridiales	Unassigned	Unassigned	Unassigned	MidTest	0.1045	0.0384	0.029236	0.179764	Pen	0.631758	0	1.36733
760	Firmicutes	Clostridia	Clostridiales	Lachnospiraceae	Sporobacterium	sp_wal_1855d	OffTest	0.1034	0.0001	0.103204	0.103596	Pen	583.235	206.827	984.201
760	Firmicutes	Clostridia	Clostridiales	Lachnospiraceae	Sporobacterium	sp_wal_1855d	OffTest	0.1034	0.0001	0.103204	0.103596	Residual	4804.84	4341.99	5344.01
760	Firmicutes	Clostridia	Clostridiales	Lachnospiraceae	Sporobacterium	sp_wal_1855d	OffTest	0.1034	0.0001	0.103204	0.103596	Sire	143.042	9.41484	375.923
758	Proteobacteria	Betaproteobacteria	Burkholderiales	Sutterellaceae	Sutterella	stercoricanis	OffTest	0.1033	0.0318	0.040972	0.165628	Sire	0.33531	0.0218774	0.879409
758	Proteobacteria	Betaproteobacteria	Burkholderiales	Sutterellaceae	Sutterella	stercoricanis	OffTest	0.1033	0.0318	0.040972	0.165628	Residual	11.3999	10.3016	12.6656
758	Proteobacteria	Betaproteobacteria	Burkholderiales	Sutterellaceae	Sutterella	stercoricanis	OffTest	0.1033	0.0318	0.040972	0.165628	Pen	1.24391	0.397061	2.18377
1125	Firmicutes	Unassigned	Unassigned	Unassigned	Unassigned	Unassigned	Wean	0.1026	0.0028	0.097112	0.108088	Residual	140.847	127.236	154.492
1125	Firmicutes	Unassigned	Unassigned	Unassigned	Unassigned	Unassigned	Wean	0.1026	0.0028	0.097112	0.108088	Pen	0.796213	0	9.30652
1125	Firmicutes	Unassigned	Unassigned	Unassigned	Unassigned	Unassigned	Wean	0.1026	0.0028	0.097112	0.108088	Sire	3.72786	0.567138	9.21513
618	Bacteroidetes	Bacteroidia	Bacteroidales	Unassigned	Unassigned	Unassigned	Wean	0.102	0.0032	0.095728	0.108272	Sire	3.20893	0.342101	8.18208
618	Bacteroidetes	Bacteroidia	Bacteroidales	Unassigned	Unassigned	Unassigned	Wean	0.102	0.0032	0.095728	0.108272	Pen	3.64699	0	11.3918
618	Bacteroidetes	Bacteroidia	Bacteroidales	Unassigned	Unassigned	Unassigned	Wean	0.102	0.0032	0.095728	0.108272	Residual	119.001	107.461	132.199
715	Firmicutes	Bacilli	Lactobacillales	Lactobacillaceae	Lactobacillus	Unassigned	MidTest	0.1018	0.0045	0.09298	0.11062	Residual	59.4953	53.8401	65.9565
715	Firmicutes	Bacilli	Lactobacillales	Lactobacillaceae	Lactobacillus	Unassigned	MidTest	0.1018	0.0045	0.09298	0.11062	Pen	29.3935	21.8301	37.9491
715	Firmicutes	Bacilli	Lactobacillales	Lactobacillaceae	Lactobacillus	Unassigned	MidTest	0.1018	0.0045	0.09298	0.11062	Sire	2.3204	0	7.1321
1194	Firmicutes	Clostridia	Clostridiales	Ruminococcaceae	Ruminococcus	Unassigned	MidTest	0.1016	0.0094	0.083176	0.120024	Residual	38.6753	35.0089	42.8744
1194	Firmicutes	Clostridia	Clostridiales	Ruminococcaceae	Ruminococcus	Unassigned	MidTest	0.1016	0.0094	0.083176	0.120024	Pen	3.45241	0.834253	6.31755
1194	Firmicutes	Clostridia	Clostridiales	Ruminococcaceae	Ruminococcus	Unassigned	MidTest	0.1016	0.0094	0.083176	0.120024	Sire	1.09832	0.0787301	2.8683
187	Firmicutes	Clostridia	Clostridiales	Unassigned	Unassigned	Unassigned	OffTest	0.1015	0.0002	0.101108	0.101892	Pen	5.48492	0	99.6568
187	Firmicutes	Clostridia	Clostridiales	Unassigned	Unassigned	Unassigned	OffTest	0.1015	0.0002	0.101108	0.101892	Sire	47.4488	7.06904	117.5
187	Firmicutes	Clostridia	Clostridiales	Unassigned	Unassigned	Unassigned	OffTest	0.1015	0.0002	0.101108	0.101892	Residual	1817.09	1650.4	1984.85
549	Firmicutes	Clostridia	Clostridiales	Ruminococcaceae	Unassigned	Unassigned	MidTest	0.1013	0.0014	0.098556	0.104044	Pen	83.9176	59.8752	110.971
549	Firmicutes	Clostridia	Clostridiales	Ruminococcaceae	Unassigned	Unassigned	MidTest	0.1013	0.0014	0.098556	0.104044	Residual	196.885	177.984	218.656
549	Firmicutes	Clostridia	Clostridiales	Ruminococcaceae	Unassigned	Unassigned	MidTest	0.1013	0.0014	0.098556	0.104044	Sire	7.29357	0	22.7963
674	Firmicutes	Negativicutes	Selenomonadales	Veillonellaceae	Anaerovibrio	lipolyticus	MidTest	0.1011	0.0005	0.10012	0.10208	Pen	98.1436	41.7485	160.127
674	Firmicutes	Negativicutes	Selenomonadales	Veillonellaceae	Anaerovibrio	lipolyticus	MidTest	0.1011	0.0005	0.10012	0.10208	Residual	777.194	703.727	861.264
674	Firmicutes	Negativicutes	Selenomonadales	Veillonellaceae	Anaerovibrio	lipolyticus	MidTest	0.1011	0.0005	0.10012	0.10208	Sire	22.7084	0	62.5799
1371	Bacteroidetes	Unassigned	Unassigned	Unassigned	Unassigned	Unassigned	OffTest	0.1008	0.0148	0.071792	0.129808	Sire	0.686723	0.0566885	1.77768
1371	Bacteroidetes	Unassigned	Unassigned	Unassigned	Unassigned	Unassigned	OffTest	0.1008	0.0148	0.071792	0.129808	Residual	24.9778	22.6303	27.6476
1371	Bacteroidetes	Unassigned	Unassigned	Unassigned	Unassigned	Unassigned	OffTest	0.1008	0.0148	0.071792	0.129808	Pen	1.57504	0.0217975	3.27121
90	Firmicutes	Clostridia	Clostridiales	Unassigned	Unassigned	Unassigned	OffTest	0.1005	0.0183	0.064632	0.136368	Pen	0.91406	0	2.36344
90	Firmicutes	Clostridia	Clostridiales	Unassigned	Unassigned	Unassigned	OffTest	0.1005	0.0183	0.064632	0.136368	Sire	0.552164	0.0749017	1.38404
90	Firmicutes	Clostridia	Clostridiales	Unassigned	Unassigned	Unassigned	OffTest	0.1005	0.0183	0.064632	0.136368	Residual	20.5196	18.5397	22.8254
31	Firmicutes	Clostridia	Clostridiales	Lachnospiraceae	Unassigned	Unassigned	OffTest	0.0998	0.0417	0.018068	0.181532	Residual	9.33864	8.56232	10.1729
31	Firmicutes	Clostridia	Clostridiales	Lachnospiraceae	Unassigned	Unassigned	OffTest	0.0998	0.0417	0.018068	0.181532	Pen	0	0	0.333373
31	Firmicutes	Clostridia	Clostridiales	Lachnospiraceae	Unassigned	Unassigned	OffTest	0.0998	0.0417	0.018068	0.181532	Sire	0.238967	0.0407881	0.589131
841	Firmicutes	Clostridia	Clostridiales	Unassigned	Unassigned	Unassigned	OffTest	0.0998	0.0196	0.061384	0.138216	Residual	18.6724	16.9156	20.6679
841	Firmicutes	Clostridia	Clostridiales	Unassigned	Unassigned	Unassigned	OffTest	0.0998	0.0196	0.061384	0.138216	Pen	1.21225	0.0434248	2.49792
841	Firmicutes	Clostridia	Clostridiales	Unassigned	Unassigned	Unassigned	OffTest	0.0998	0.0196	0.061384	0.138216	Sire	0.508807	0.0352016	1.32778
828	Firmicutes	Clostridia	Clostridiales	Clostridiaceae	Clostridium	Unassigned	Wean	0.0996	0.0235	0.05354	0.14566	Sire	0.421848	0.00591232	1.14043
828	Firmicutes	Clostridia	Clostridiales	Clostridiaceae	Clostridium	Unassigned	Wean	0.0996	0.0235	0.05354	0.14566	Pen	1.99562	0.954713	3.14416
828	Firmicutes	Clostridia	Clostridiales	Clostridiaceae	Clostridium	Unassigned	Wean	0.0996	0.0235	0.05354	0.14566	Residual	14.5216	13.1264	16.1099
631	Firmicutes	Clostridia	Clostridiales	Unassigned	Unassigned	Unassigned	MidTest	0.0995	0.0503	0.000912	0.198088	Pen	1.07881	0.570972	1.63961
631	Firmicutes	Clostridia	Clostridiales	Unassigned	Unassigned	Unassigned	MidTest	0.0995	0.0503	0.000912	0.198088	Residual	6.62979	6.00333	7.3465
631	Firmicutes	Clostridia	Clostridiales	Unassigned	Unassigned	Unassigned	MidTest	0.0995	0.0503	0.000912	0.198088	Sire	0.196593	0	0.541399
199	Unassigned	Unassigned	Unassigned	Unassigned	Unassigned	Unassigned	MidTest	0.0994	0.0263	0.047852	0.150948	Residual	14.3301	12.9686	15.8893
199	Unassigned	Unassigned	Unassigned	Unassigned	Unassigned	Unassigned	MidTest	0.0994	0.0263	0.047852	0.150948	Pen	0.418639	0	1.33781
199	Unassigned	Unassigned	Unassigned	Unassigned	Unassigned	Unassigned	MidTest	0.0994	0.0263	0.047852	0.150948	Sire	0.37579	0.0504395	0.943079
517	Bacteroidetes	Unassigned	Unassigned	Unassigned	Unassigned	Unassigned	OffTest	0.0994	0.0279	0.044716	0.154084	Residual	13.3893	12.131	14.8201
517	Bacteroidetes	Unassigned	Unassigned	Unassigned	Unassigned	Unassigned	OffTest	0.0994	0.0279	0.044716	0.154084	Sire	0.35386	0.0413365	0.898463
517	Bacteroidetes	Unassigned	Unassigned	Unassigned	Unassigned	Unassigned	OffTest	0.0994	0.0279	0.044716	0.154084	Pen	0.490425	0	1.34058
777	Firmicutes	Clostridia	Clostridiales	Unassigned	Unassigned	Unassigned	OffTest	0.0993	0.0019	0.095576	0.103024	Pen	8.11205	0	20.9686
777	Firmicutes	Clostridia	Clostridiales	Unassigned	Unassigned	Unassigned	OffTest	0.0993	0.0019	0.095576	0.103024	Sire	5.10798	0.608019	12.9419
777	Firmicutes	Clostridia	Clostridiales	Unassigned	Unassigned	Unassigned	OffTest	0.0993	0.0019	0.095576	0.103024	Residual	192.521	174.225	213.561
44	Firmicutes	Clostridia	Clostridiales	Unassigned	Unassigned	Unassigned	MidTest	0.0992	0.0002	0.098808	0.099592	Residual	1560.85	1412.68	1730.66
44	Firmicutes	Clostridia	Clostridiales	Unassigned	Unassigned	Unassigned	MidTest	0.0992	0.0002	0.098808	0.099592	Sire	45.6533	0.848538	123.244
44	Firmicutes	Clostridia	Clostridiales	Unassigned	Unassigned	Unassigned	MidTest	0.0992	0.0002	0.098808	0.099592	Pen	234.186	114.621	365.61
433	Firmicutes	Clostridia	Clostridiales	Unassigned	Unassigned	Unassigned	OffTest	0.0992	0.0203	0.059412	0.138988	Sire	0.484437	0.0461602	1.24542
433	Firmicutes	Clostridia	Clostridiales	Unassigned	Unassigned	Unassigned	OffTest	0.0992	0.0203	0.059412	0.138988	Residual	18.0617	16.3654	19.9902
433	Firmicutes	Clostridia	Clostridiales	Unassigned	Unassigned	Unassigned	OffTest	0.0992	0.0203	0.059412	0.138988	Pen	0.985955	0	2.17811
856	Bacteroidetes	Unassigned	Unassigned	Unassigned	Unassigned	Unassigned	OffTest	0.0989	0.0166	0.066364	0.131436	Pen	1.01394	0	2.48645
856	Bacteroidetes	Unassigned	Unassigned	Unassigned	Unassigned	Unassigned	OffTest	0.0989	0.0166	0.066364	0.131436	Sire	0.588593	0.0496496	1.52035
856	Bacteroidetes	Unassigned	Unassigned	Unassigned	Unassigned	Unassigned	OffTest	0.0989	0.0166	0.066364	0.131436	Residual	22.1952	20.0984	24.5925
18	Bacteroidetes	Unassigned	Unassigned	Unassigned	Unassigned	Unassigned	OffTest	0.0984	0	0.0984	0.0984	Sire	331.394	0	931.294
18	Bacteroidetes	Unassigned	Unassigned	Unassigned	Unassigned	Unassigned	OffTest	0.0984	0	0.0984	0.0984	Residual	10887.9	9859.84	12063.1
18	Bacteroidetes	Unassigned	Unassigned	Unassigned	Unassigned	Unassigned	OffTest	0.0984	0	0.0984	0.0984	Pen	2257.35	1350.4	3265.15
1145	Firmicutes	Clostridia	Clostridiales	Unassigned	Unassigned	Unassigned	MidTest	0.0979	0.0323	0.034592	0.161208	Sire	0.297308	0.041996	0.742851
1145	Firmicutes	Clostridia	Clostridiales	Unassigned	Unassigned	Unassigned	MidTest	0.0979	0.0323	0.034592	0.161208	Residual	11.4929	10.3995	12.7509
1145	Firmicutes	Clostridia	Clostridiales	Unassigned	Unassigned	Unassigned	MidTest	0.0979	0.0323	0.034592	0.161208	Pen	0.354352	0	1.09426
49	Bacteroidetes	Bacteroidia	Bacteroidales	Unassigned	Unassigned	Unassigned	OffTest	0.0978	0.0058	0.086432	0.109168	Pen	5.3476	1.22122	9.87711
49	Bacteroidetes	Bacteroidia	Bacteroidales	Unassigned	Unassigned	Unassigned	OffTest	0.0978	0.0058	0.086432	0.109168	Sire	1.6433	0.0640756	4.37218
49	Bacteroidetes	Bacteroidia	Bacteroidales	Unassigned	Unassigned	Unassigned	OffTest	0.0978	0.0058	0.086432	0.109168	Residual	60.1883	54.4646	66.747
431	Bacteroidetes	Bacteroidia	Bacteroidales	Prevotellaceae	Prevotella	sp_rs2	MidTest	0.0976	0.0012	0.095248	0.099952	Residual	304.419	275.072	338.268
431	Bacteroidetes	Bacteroidia	Bacteroidales	Prevotellaceae	Prevotella	sp_rs2	MidTest	0.0976	0.0012	0.095248	0.099952	Sire	8.22042	0.791999	21.2176
431	Bacteroidetes	Bacteroidia	Bacteroidales	Prevotellaceae	Prevotella	sp_rs2	MidTest	0.0976	0.0012	0.095248	0.099952	Pen	24.1202	2.97724	47.4629
910	Bacteroidetes	Unassigned	Unassigned	Unassigned	Unassigned	Unassigned	OffTest	0.0976	0.0285	0.04174	0.15346	Residual	12.4248	11.2555	13.7578
910	Bacteroidetes	Unassigned	Unassigned	Unassigned	Unassigned	Unassigned	OffTest	0.0976	0.0285	0.04174	0.15346	Pen	0.949236	0.157503	1.8155
910	Bacteroidetes	Unassigned	Unassigned	Unassigned	Unassigned	Unassigned	OffTest	0.0976	0.0285	0.04174	0.15346	Sire	0.334394	0.0215439	0.879161
843	Firmicutes	Clostridia	Clostridiales	Unassigned	Unassigned	Unassigned	OffTest	0.0972	0.0475	0.0041	0.1903	Sire	0.198635	0.0156286	0.515053
843	Firmicutes	Clostridia	Clostridiales	Unassigned	Unassigned	Unassigned	OffTest	0.0972	0.0475	0.0041	0.1903	Residual	7.62046	6.90317	8.43443
843	Firmicutes	Clostridia	Clostridiales	Unassigned	Unassigned	Unassigned	OffTest	0.0972	0.0475	0.0041	0.1903	Pen	0.359094	0	0.863433
1396	Spirochaetes	Spirochaetia	Spirochaetales	Spirochaetaceae	Treponema	Unassigned	MidTest	0.097	0.0076	0.082104	0.111896	Sire	1.24322	0.0442358	3.32139
1396	Spirochaetes	Spirochaetia	Spirochaetales	Spirochaetaceae	Treponema	Unassigned	MidTest	0.097	0.0076	0.082104	0.111896	Pen	4.65225	1.71312	7.90007
1396	Spirochaetes	Spirochaetia	Spirochaetales	Spirochaetaceae	Treponema	Unassigned	MidTest	0.097	0.0076	0.082104	0.111896	Residual	45.3715	41.1365	50.1689
147	Firmicutes	Unassigned	Unassigned	Unassigned	Unassigned	Unassigned	OffTest	0.0967	0.006	0.08494	0.10846	Residual	60.3553	54.7281	66.744
147	Firmicutes	Unassigned	Unassigned	Unassigned	Unassigned	Unassigned	OffTest	0.0967	0.006	0.08494	0.10846	Pen	2.1053	0	5.74822
147	Firmicutes	Unassigned	Unassigned	Unassigned	Unassigned	Unassigned	OffTest	0.0967	0.006	0.08494	0.10846	Sire	1.5478	0.180541	3.93046
435	Bacteroidetes	Bacteroidia	Bacteroidales	Prevotellaceae	Prevotella	Unassigned	OffTest	0.096	0.0007	0.094628	0.097372	Pen	19.2424	0	52.2333
435	Bacteroidetes	Bacteroidia	Bacteroidales	Prevotellaceae	Prevotella	Unassigned	OffTest	0.096	0.0007	0.094628	0.097372	Sire	13.4527	1.26325	34.6236
435	Bacteroidetes	Bacteroidia	Bacteroidales	Prevotellaceae	Prevotella	Unassigned	OffTest	0.096	0.0007	0.094628	0.097372	Residual	527.88	478.336	584.426
1045	Bacteroidetes	Unassigned	Unassigned	Unassigned	Unassigned	Unassigned	MidTest	0.0959	0.0019	0.092176	0.099624	Pen	21.6964	8.63766	36.0614
1045	Bacteroidetes	Unassigned	Unassigned	Unassigned	Unassigned	Unassigned	MidTest	0.0959	0.0019	0.092176	0.099624	Sire	4.85216	0.0701245	13.1144
1045	Bacteroidetes	Unassigned	Unassigned	Unassigned	Unassigned	Unassigned	MidTest	0.0959	0.0019	0.092176	0.099624	Residual	175.894	159.106	195.179
657	Proteobacteria	Gammaproteobacteria	Aeromonadales	Succinivibrionaceae	Succinivibrio	dextrinosolvens	MidTest	0.0955	0.0007	0.094128	0.096872	Pen	57.4301	5.16576	108.676
657	Proteobacteria	Gammaproteobacteria	Aeromonadales	Succinivibrionaceae	Succinivibrio	dextrinosolvens	MidTest	0.0955	0.0007	0.094128	0.096872	Sire	12.7374	0	36.1641
657	Proteobacteria	Gammaproteobacteria	Aeromonadales	Succinivibrionaceae	Succinivibrio	dextrinosolvens	MidTest	0.0955	0.0007	0.094128	0.096872	Residual	463.506	414.589	525.875
303	Firmicutes	Clostridia	Clostridiales	Ruminococcaceae	Faecalibacterium	prausnitzii	OffTest	0.0954	0.0114	0.073056	0.117744	Residual	29.8149	26.8542	33.2775
303	Firmicutes	Clostridia	Clostridiales	Ruminococcaceae	Faecalibacterium	prausnitzii	OffTest	0.0954	0.0114	0.073056	0.117744	Sire	0.800667	0.0145725	2.15514
303	Firmicutes	Clostridia	Clostridiales	Ruminococcaceae	Faecalibacterium	prausnitzii	OffTest	0.0954	0.0114	0.073056	0.117744	Pen	2.94707	0.509577	5.62537
1693	Firmicutes	Bacilli	Lactobacillales	Lactobacillaceae	Lactobacillus	reuteri	OffTest	0.0951	0.0001	0.094904	0.095296	Residual	2936.23	2658.6	3253.45
1693	Firmicutes	Bacilli	Lactobacillales	Lactobacillaceae	Lactobacillus	reuteri	OffTest	0.0951	0.0001	0.094904	0.095296	Pen	322.855	118.349	547.916
1693	Firmicutes	Bacilli	Lactobacillales	Lactobacillaceae	Lactobacillus	reuteri	OffTest	0.0951	0.0001	0.094904	0.095296	Sire	79.3492	1.65265	213.757
854	Firmicutes	Unassigned	Unassigned	Unassigned	Unassigned	Unassigned	OffTest	0.0951	0.0004	0.094316	0.095884	Sire	23.7225	4.02031	58.4617
854	Firmicutes	Unassigned	Unassigned	Unassigned	Unassigned	Unassigned	OffTest	0.0951	0.0004	0.094316	0.095884	Pen	7.48084e-07	0	34.2632
854	Firmicutes	Unassigned	Unassigned	Unassigned	Unassigned	Unassigned	OffTest	0.0951	0.0004	0.094316	0.095884	Residual	973.772	892.726	1060.42
416	Bacteroidetes	Bacteroidia	Bacteroidales	Prevotellaceae	Prevotella	Unassigned	MidTest	0.095	0.0006	0.093824	0.096176	Pen	132.89	85.2008	185.45
416	Bacteroidetes	Bacteroidia	Bacteroidales	Prevotellaceae	Prevotella	Unassigned	MidTest	0.095	0.0006	0.093824	0.096176	Sire	15.2182	0	43.7908
416	Bacteroidetes	Bacteroidia	Bacteroidales	Prevotellaceae	Prevotella	Unassigned	MidTest	0.095	0.0006	0.093824	0.096176	Residual	492.833	445.688	547.118
1691	Firmicutes	Bacilli	Lactobacillales	Streptococcaceae	Streptococcus	gallolyticus	Wean	0.0949	0	0.0949	0.0949	Pen	2749.13	0	11218.7
1691	Firmicutes	Bacilli	Lactobacillales	Streptococcaceae	Streptococcus	gallolyticus	Wean	0.0949	0	0.0949	0.0949	Sire	3355.74	373.431	8552.4
1691	Firmicutes	Bacilli	Lactobacillales	Streptococcaceae	Streptococcus	gallolyticus	Wean	0.0949	0	0.0949	0.0949	Residual	135267	122187	149769
73	Firmicutes	Clostridia	Clostridiales	Unassigned	Unassigned	Unassigned	OffTest	0.0948	0.011	0.07324	0.11636	Pen	0.688729	0	2.67497
73	Firmicutes	Clostridia	Clostridiales	Unassigned	Unassigned	Unassigned	OffTest	0.0948	0.011	0.07324	0.11636	Residual	32.9014	29.8123	36.3496
73	Firmicutes	Clostridia	Clostridiales	Unassigned	Unassigned	Unassigned	OffTest	0.0948	0.011	0.07324	0.11636	Sire	0.815777	0.0875959	2.08084
1325	Firmicutes	Clostridia	Clostridiales	Unassigned	Unassigned	Unassigned	MidTest	0.0942	0.0227	0.049708	0.138692	Sire	0.39022	0.0302484	1.01721
1325	Firmicutes	Clostridia	Clostridiales	Unassigned	Unassigned	Unassigned	MidTest	0.0942	0.0227	0.049708	0.138692	Residual	15.3493	13.9083	16.9892
1325	Firmicutes	Clostridia	Clostridiales	Unassigned	Unassigned	Unassigned	MidTest	0.0942	0.0227	0.049708	0.138692	Pen	0.838612	0	1.8455
1468	Firmicutes	Clostridia	Clostridiales	Clostridiaceae	Clostridium	Unassigned	MidTest	0.0942	0.0038	0.086752	0.101648	Residual	89.5548	81.0995	99.2063
1468	Firmicutes	Clostridia	Clostridiales	Clostridiaceae	Clostridium	Unassigned	MidTest	0.0942	0.0038	0.086752	0.101648	Sire	2.34484	0.111097	6.22689
1468	Firmicutes	Clostridia	Clostridiales	Clostridiaceae	Clostridium	Unassigned	MidTest	0.0942	0.0038	0.086752	0.101648	Pen	7.69026	1.77407	14.1626
643	Firmicutes	Clostridia	Clostridiales	Clostridiaceae	Clostridium	Unassigned	OffTest	0.094	0.0477	0.000508	0.187492	Pen	0.102923	0	0.575969
643	Firmicutes	Clostridia	Clostridiales	Clostridiaceae	Clostridium	Unassigned	OffTest	0.094	0.0477	0.000508	0.187492	Sire	0.185213	0.025202	0.463361
643	Firmicutes	Clostridia	Clostridiales	Clostridiaceae	Clostridium	Unassigned	OffTest	0.094	0.0477	0.000508	0.187492	Residual	7.59549	6.87291	8.36454
213	Firmicutes	Clostridia	Clostridiales	Ruminococcaceae	Ruminococcus	flavefaciens	OffTest	0.0936	0.001	0.09164	0.09556	Residual	329.888	298.663	365.579
213	Firmicutes	Clostridia	Clostridiales	Ruminococcaceae	Ruminococcus	flavefaciens	OffTest	0.0936	0.001	0.09164	0.09556	Pen	25.3503	3.85747	48.9349
213	Firmicutes	Clostridia	Clostridiales	Ruminococcaceae	Ruminococcus	flavefaciens	OffTest	0.0936	0.001	0.09164	0.09556	Sire	8.51293	0.552717	22.3974
986	Bacteroidetes	Bacteroidia	Bacteroidales	Bacteroidaceae	Bacteroides	fragilis	Wean	0.0936	0.0189	0.056556	0.130644	Residual	18.6528	16.8416	20.7206
986	Bacteroidetes	Bacteroidia	Bacteroidales	Bacteroidaceae	Bacteroides	fragilis	Wean	0.0936	0.0189	0.056556	0.130644	Pen	0.647517	0	1.88111
986	Bacteroidetes	Bacteroidia	Bacteroidales	Bacteroidaceae	Bacteroides	fragilis	Wean	0.0936	0.0189	0.056556	0.130644	Sire	0.462393	0.0411935	1.1961
1729	Bacteroidetes	Bacteroidia	Bacteroidales	Prevotellaceae	Prevotella	copri	MidTest	0.0935	0.0063	0.081152	0.105848	Sire	1.38047	0.0701465	3.6525
1729	Bacteroidetes	Bacteroidia	Bacteroidales	Prevotellaceae	Prevotella	copri	MidTest	0.0935	0.0063	0.081152	0.105848	Residual	53.6755	48.561	59.5556
1729	Bacteroidetes	Bacteroidia	Bacteroidales	Prevotellaceae	Prevotella	copri	MidTest	0.0935	0.0063	0.081152	0.105848	Pen	4.02382	0.407281	7.95153
683	Bacteroidetes	Bacteroidia	Bacteroidales	Prevotellaceae	Prevotella	sp_djf_b116	OffTest	0.0934	0.0474	0.000496	0.186304	Sire	0.184152	0.0160235	0.476038
683	Bacteroidetes	Bacteroidia	Bacteroidales	Prevotellaceae	Prevotella	sp_djf_b116	OffTest	0.0934	0.0474	0.000496	0.186304	Residual	7.36999	6.65236	8.20038
683	Bacteroidetes	Bacteroidia	Bacteroidales	Prevotellaceae	Prevotella	sp_djf_b116	OffTest	0.0934	0.0474	0.000496	0.186304	Pen	0.330081	0	0.877954
421	Firmicutes	Clostridia	Clostridiales	Unassigned	Unassigned	Unassigned	MidTest	0.093	0.0001	0.092804	0.093196	Pen	213.879	0	455.984
421	Firmicutes	Clostridia	Clostridiales	Unassigned	Unassigned	Unassigned	MidTest	0.093	0.0001	0.092804	0.093196	Residual	3342.43	3022.07	3712.96
421	Firmicutes	Clostridia	Clostridiales	Unassigned	Unassigned	Unassigned	MidTest	0.093	0.0001	0.092804	0.093196	Sire	84.636	2.47052	226.764
1662	Firmicutes	Clostridia	Clostridiales	Clostridiaceae	Clostridium	sp_shc10	MidTest	0.0928	0.0221	0.049484	0.136116	Pen	2.5544	1.40323	3.81819
1662	Firmicutes	Clostridia	Clostridiales	Clostridiaceae	Clostridium	sp_shc10	MidTest	0.0928	0.0221	0.049484	0.136116	Residual	13.8575	12.538	15.3712
1662	Firmicutes	Clostridia	Clostridiales	Clostridiaceae	Clostridium	sp_shc10	MidTest	0.0928	0.0221	0.049484	0.136116	Sire	0.389819	0	1.09988
1167	Firmicutes	Clostridia	Clostridiales	Clostridiaceae	Clostridium	Unassigned	OffTest	0.0926	0.0106	0.071824	0.113376	Residual	34.0713	31.2352	37.1131
1167	Firmicutes	Clostridia	Clostridiales	Clostridiaceae	Clostridium	Unassigned	OffTest	0.0926	0.0106	0.071824	0.113376	Sire	0.807064	0.119623	2.02315
1167	Firmicutes	Clostridia	Clostridiales	Clostridiaceae	Clostridium	Unassigned	OffTest	0.0926	0.0106	0.071824	0.113376	Pen	0	0	1.12912
1098	Firmicutes	Clostridia	Clostridiales	Ruminococcaceae	Subdoligranulum	variabile	MidTest	0.0925	0.0004	0.091716	0.093284	Residual	862.66	781.096	955.88
1098	Firmicutes	Clostridia	Clostridiales	Ruminococcaceae	Subdoligranulum	variabile	MidTest	0.0925	0.0004	0.091716	0.093284	Pen	97.5493	36.9499	164.069
1098	Firmicutes	Clostridia	Clostridiales	Ruminococcaceae	Subdoligranulum	variabile	MidTest	0.0925	0.0004	0.091716	0.093284	Sire	22.7407	0.0474725	61.941
101	Spirochaetes	Spirochaetia	Spirochaetales	Spirochaetaceae	Treponema	porcinum	MidTest	0.0924	0.0021	0.088284	0.096516	Sire	4.06448	0	11.4622
101	Spirochaetes	Spirochaetia	Spirochaetales	Spirochaetaceae	Treponema	porcinum	MidTest	0.0924	0.0021	0.088284	0.096516	Pen	24.4654	12.9702	37.1478
101	Spirochaetes	Spirochaetia	Spirochaetales	Spirochaetaceae	Treponema	porcinum	MidTest	0.0924	0.0021	0.088284	0.096516	Residual	147.349	133.407	163.292
1108	Firmicutes	Clostridia	Clostridiales	Ruminococcaceae	Faecalibacterium	prausnitzii	OffTest	0.0923	0.0005	0.09132	0.09328	Residual	586.317	526.336	657.55
1108	Firmicutes	Clostridia	Clostridiales	Ruminococcaceae	Faecalibacterium	prausnitzii	OffTest	0.0923	0.0005	0.09132	0.09328	Sire	15.5673	0	42.8301
1108	Firmicutes	Clostridia	Clostridiales	Ruminococcaceae	Faecalibacterium	prausnitzii	OffTest	0.0923	0.0005	0.09132	0.09328	Pen	72.9288	17.47	133.71
416	Bacteroidetes	Bacteroidia	Bacteroidales	Prevotellaceae	Prevotella	Unassigned	Wean	0.0922	0.0001	0.092004	0.092396	Pen	195.603	0	439.828
416	Bacteroidetes	Bacteroidia	Bacteroidales	Prevotellaceae	Prevotella	Unassigned	Wean	0.0922	0.0001	0.092004	0.092396	Residual	3591.38	3244.07	3988.81
416	Bacteroidetes	Bacteroidia	Bacteroidales	Prevotellaceae	Prevotella	Unassigned	Wean	0.0922	0.0001	0.092004	0.092396	Sire	89.3631	2.18268	240.597
820	Firmicutes	Clostridia	Clostridiales	Ruminococcaceae	Ruminococcus	Unassigned	OffTest	0.0921	0.0016	0.088964	0.095236	Pen	13.7441	0.507341	28.1585
820	Firmicutes	Clostridia	Clostridiales	Ruminococcaceae	Ruminococcus	Unassigned	OffTest	0.0921	0.0016	0.088964	0.095236	Residual	212.608	192.602	235.435
820	Firmicutes	Clostridia	Clostridiales	Ruminococcaceae	Ruminococcus	Unassigned	OffTest	0.0921	0.0016	0.088964	0.095236	Sire	5.3346	0.231011	14.1792
1406	Bacteroidetes	Bacteroidia	Bacteroidales	Porphyromonadaceae	Unassigned	Unassigned	OffTest	0.0919	0.0456	0.002524	0.181276	Pen	0.585655	0.143853	1.07627
1406	Bacteroidetes	Bacteroidia	Bacteroidales	Porphyromonadaceae	Unassigned	Unassigned	OffTest	0.0919	0.0456	0.002524	0.181276	Residual	7.29567	6.61727	8.06216
1406	Bacteroidetes	Bacteroidia	Bacteroidales	Porphyromonadaceae	Unassigned	Unassigned	OffTest	0.0919	0.0456	0.002524	0.181276	Sire	0.185255	0.0016815	0.501788
1222	Firmicutes	Clostridia	Clostridiales	Unassigned	Unassigned	Unassigned	OffTest	0.0918	0.0221	0.048484	0.135116	Pen	1.97539	0.913935	3.14139
1222	Firmicutes	Clostridia	Clostridiales	Unassigned	Unassigned	Unassigned	OffTest	0.0918	0.0221	0.048484	0.135116	Residual	14.2808	12.9284	15.8283
1222	Firmicutes	Clostridia	Clostridiales	Unassigned	Unassigned	Unassigned	OffTest	0.0918	0.0221	0.048484	0.135116	Sire	0.38201	0	1.05617
750	Firmicutes	Bacilli	Lactobacillales	Lactobacillaceae	Lactobacillus	gasseri	OffTest	0.0908	0	0.0908	0.0908	Sire	862.47	47.2162	2280.01
750	Firmicutes	Bacilli	Lactobacillales	Lactobacillaceae	Lactobacillus	gasseri	OffTest	0.0908	0	0.0908	0.0908	Residual	35014.8	31748.8	38718.5
750	Firmicutes	Bacilli	Lactobacillales	Lactobacillaceae	Lactobacillus	gasseri	OffTest	0.0908	0	0.0908	0.0908	Pen	2096.68	44.4485	4354.51
710	Firmicutes	Clostridia	Clostridiales	Eubacteriaceae	Eubacterium	Unassigned	Wean	0.0908	0.0009	0.089036	0.092564	Residual	387.61	354.593	423.185
710	Firmicutes	Clostridia	Clostridiales	Eubacteriaceae	Eubacterium	Unassigned	Wean	0.0908	0.0009	0.089036	0.092564	Pen	0	0	13.4037
710	Firmicutes	Clostridia	Clostridiales	Eubacteriaceae	Eubacterium	Unassigned	Wean	0.0908	0.0009	0.089036	0.092564	Sire	9.00554	0.637725	23.7693
221	Bacteroidetes	Bacteroidia	Bacteroidales	Porphyromonadaceae	Butyricimonas	Unassigned	Wean	0.0907	0.0015	0.08776	0.09364	Sire	5.33314	0.559492	13.7807
221	Bacteroidetes	Bacteroidia	Bacteroidales	Porphyromonadaceae	Butyricimonas	Unassigned	Wean	0.0907	0.0015	0.08776	0.09364	Residual	229.77	210.206	250.785
221	Bacteroidetes	Bacteroidia	Bacteroidales	Porphyromonadaceae	Butyricimonas	Unassigned	Wean	0.0907	0.0015	0.08776	0.09364	Pen	0	0	5.42112
789	Bacteroidetes	Bacteroidia	Bacteroidales	Prevotellaceae	Prevotella	Unassigned	Wean	0.0907	0.0024	0.085996	0.095404	Sire	3.35845	0.0788638	9.02431
789	Bacteroidetes	Bacteroidia	Bacteroidales	Prevotellaceae	Prevotella	Unassigned	Wean	0.0907	0.0024	0.085996	0.095404	Pen	7.39453	0	16.2925
789	Bacteroidetes	Bacteroidia	Bacteroidales	Prevotellaceae	Prevotella	Unassigned	Wean	0.0907	0.0024	0.085996	0.095404	Residual	137.361	124.243	152.22
385	Firmicutes	Clostridia	Clostridiales	Unassigned	Unassigned	Unassigned	Wean	0.0906	0.0024	0.085896	0.095304	Pen	6.71066	0	16.2975
385	Firmicutes	Clostridia	Clostridiales	Unassigned	Unassigned	Unassigned	Wean	0.0906	0.0024	0.085896	0.095304	Sire	3.44308	0.143282	9.17131
385	Firmicutes	Clostridia	Clostridiales	Unassigned	Unassigned	Unassigned	Wean	0.0906	0.0024	0.085896	0.095304	Residual	141.783	128.049	157.49
1490	Bacteroidetes	Bacteroidia	Bacteroidales	Unassigned	Unassigned	Unassigned	OffTest	0.0906	0.0017	0.087268	0.093932	Residual	169.619	153.78	187.625
1490	Bacteroidetes	Bacteroidia	Bacteroidales	Unassigned	Unassigned	Unassigned	OffTest	0.0906	0.0017	0.087268	0.093932	Sire	4.7301	0	13.4435
1490	Bacteroidetes	Bacteroidia	Bacteroidales	Unassigned	Unassigned	Unassigned	OffTest	0.0906	0.0017	0.087268	0.093932	Pen	34.4772	21.2213	49.1116
241	Firmicutes	Clostridia	Clostridiales	Unassigned	Unassigned	Unassigned	MidTest	0.0904	0.0064	0.077856	0.102944	Pen	5.39279	1.73123	9.32755
241	Firmicutes	Clostridia	Clostridiales	Unassigned	Unassigned	Unassigned	MidTest	0.0904	0.0064	0.077856	0.102944	Residual	50.2327	45.437	55.7751
241	Firmicutes	Clostridia	Clostridiales	Unassigned	Unassigned	Unassigned	MidTest	0.0904	0.0064	0.077856	0.102944	Sire	1.28646	0	3.54539
72	Unassigned	Unassigned	Unassigned	Unassigned	Unassigned	Unassigned	MidTest	0.0902	0.0095	0.07158	0.10882	Sire	0.854307	0.0519386	2.25408
72	Unassigned	Unassigned	Unassigned	Unassigned	Unassigned	Unassigned	MidTest	0.0902	0.0095	0.07158	0.10882	Pen	2.14939	0.0725068	4.4183
72	Unassigned	Unassigned	Unassigned	Unassigned	Unassigned	Unassigned	MidTest	0.0902	0.0095	0.07158	0.10882	Residual	34.8933	31.6309	38.6022
1742	Firmicutes	Negativicutes	Selenomonadales	Veillonellaceae	Mitsuokella	jalaludinii	MidTest	0.0901	0.0003	0.089512	0.090688	Residual	1011.87	914.31	1124.75
1742	Firmicutes	Negativicutes	Selenomonadales	Veillonellaceae	Mitsuokella	jalaludinii	MidTest	0.0901	0.0003	0.089512	0.090688	Pen	146.879	64.1829	236.767
1742	Firmicutes	Negativicutes	Selenomonadales	Veillonellaceae	Mitsuokella	jalaludinii	MidTest	0.0901	0.0003	0.089512	0.090688	Sire	26.7076	0	74.9951
759	Firmicutes	Clostridia	Clostridiales	Unassigned	Unassigned	Unassigned	MidTest	0.0901	0.0137	0.063248	0.116952	Residual	24.215	21.9397	26.805
759	Firmicutes	Clostridia	Clostridiales	Unassigned	Unassigned	Unassigned	MidTest	0.0901	0.0137	0.063248	0.116952	Pen	1.55919	0.0610409	3.19669
759	Firmicutes	Clostridia	Clostridiales	Unassigned	Unassigned	Unassigned	MidTest	0.0901	0.0137	0.063248	0.116952	Sire	0.593838	0.0156955	1.59288
1422	Firmicutes	Clostridia	Unassigned	Unassigned	Unassigned	Unassigned	OffTest	0.0901	0.0035	0.08324	0.09696	Sire	2.35107	0.335566	5.89425
1422	Firmicutes	Clostridia	Unassigned	Unassigned	Unassigned	Unassigned	OffTest	0.0901	0.0035	0.08324	0.09696	Residual	102.038	92.6822	111.138
1422	Firmicutes	Clostridia	Unassigned	Unassigned	Unassigned	Unassigned	OffTest	0.0901	0.0035	0.08324	0.09696	Pen	0	0	5.42417
1318	Bacteroidetes	Bacteroidia	Bacteroidales	Unassigned	Unassigned	Unassigned	OffTest	0.0899	0.0023	0.085392	0.094408	Sire	3.48307	0	9.89284
1318	Bacteroidetes	Bacteroidia	Bacteroidales	Unassigned	Unassigned	Unassigned	OffTest	0.0899	0.0023	0.085392	0.094408	Pen	21.8468	11.4236	33.2742
1318	Bacteroidetes	Bacteroidia	Bacteroidales	Unassigned	Unassigned	Unassigned	OffTest	0.0899	0.0023	0.085392	0.094408	Residual	129.643	117.305	143.812
1370	Bacteroidetes	Bacteroidia	Bacteroidales	Unassigned	Unassigned	Unassigned	OffTest	0.0898	0.0219	0.046876	0.132724	Pen	1.4494	0.45221	2.53975
1370	Bacteroidetes	Bacteroidia	Bacteroidales	Unassigned	Unassigned	Unassigned	OffTest	0.0898	0.0219	0.046876	0.132724	Sire	0.36723	0	1.01453
1370	Bacteroidetes	Bacteroidia	Bacteroidales	Unassigned	Unassigned	Unassigned	OffTest	0.0898	0.0219	0.046876	0.132724	Residual	14.5484	13.1748	16.1165
956	Firmicutes	Clostridia	Clostridiales	Unassigned	Unassigned	Unassigned	OffTest	0.0891	0.0352	0.020108	0.158092	Residual	9.89785	9.07401	10.7807
956	Firmicutes	Clostridia	Clostridiales	Unassigned	Unassigned	Unassigned	OffTest	0.0891	0.0352	0.020108	0.158092	Sire	0.225607	0.0318078	0.568608
956	Firmicutes	Clostridia	Clostridiales	Unassigned	Unassigned	Unassigned	OffTest	0.0891	0.0352	0.020108	0.158092	Pen	1.56601e-06	0	0.577455
1507	Spirochaetes	Spirochaetia	Spirochaetales	Spirochaetaceae	Treponema	Unassigned	OffTest	0.0891	0.0008	0.087532	0.090668	Pen	45.2442	16.0074	76.919
1507	Spirochaetes	Spirochaetia	Spirochaetales	Spirochaetaceae	Treponema	Unassigned	OffTest	0.0891	0.0008	0.087532	0.090668	Sire	10.0045	0	27.5382
1507	Spirochaetes	Spirochaetia	Spirochaetales	Spirochaetaceae	Treponema	Unassigned	OffTest	0.0891	0.0008	0.087532	0.090668	Residual	393.918	356.315	437.186
1104	Firmicutes	Clostridia	Clostridiales	Lachnospiraceae	Blautia	producta	MidTest	0.0889	0.0421	0.006384	0.171416	Sire	0.187476	0.0240622	0.473077
1104	Firmicutes	Clostridia	Clostridiales	Lachnospiraceae	Blautia	producta	MidTest	0.0889	0.0421	0.006384	0.171416	Pen	0.0977414	0	0.539627
1104	Firmicutes	Clostridia	Clostridiales	Lachnospiraceae	Blautia	producta	MidTest	0.0889	0.0421	0.006384	0.171416	Residual	8.15423	7.40052	8.96528
869	Firmicutes	Clostridia	Clostridiales	Eubacteriaceae	Eubacterium	desmolans	Wean	0.0888	0.0096	0.069984	0.107616	Residual	36.1748	33.0947	39.4791
869	Firmicutes	Clostridia	Clostridiales	Eubacteriaceae	Eubacterium	desmolans	Wean	0.0888	0.0096	0.069984	0.107616	Pen	0	0	1.37238
869	Firmicutes	Clostridia	Clostridiales	Eubacteriaceae	Eubacterium	desmolans	Wean	0.0888	0.0096	0.069984	0.107616	Sire	0.821535	0.100268	2.09307
116	Firmicutes	Clostridia	Clostridiales	Unassigned	Unassigned	Unassigned	Wean	0.0888	0.0043	0.080372	0.097228	Residual	80.669	73.807	88.0444
116	Firmicutes	Clostridia	Clostridiales	Unassigned	Unassigned	Unassigned	Wean	0.0888	0.0043	0.080372	0.097228	Pen	0	0	2.26803
116	Firmicutes	Clostridia	Clostridiales	Unassigned	Unassigned	Unassigned	Wean	0.0888	0.0043	0.080372	0.097228	Sire	1.83205	0.224282	4.68925
152	Firmicutes	Clostridia	Clostridiales	Clostridiaceae	Clostridium	sp_id11	OffTest	0.0887	0.0065	0.07596	0.10144	Pen	1.67998	0	4.9164
152	Firmicutes	Clostridia	Clostridiales	Clostridiaceae	Clostridium	sp_id11	OffTest	0.0887	0.0065	0.07596	0.10144	Sire	1.20757	0.0808043	3.16726
152	Firmicutes	Clostridia	Clostridiales	Clostridiaceae	Clostridium	sp_id11	OffTest	0.0887	0.0065	0.07596	0.10144	Residual	51.5749	46.7135	57.1427
1087	Unassigned	Unassigned	Unassigned	Unassigned	Unassigned	Unassigned	MidTest	0.0887	0.0199	0.049696	0.127704	Sire	0.395103	0	1.12429
1087	Unassigned	Unassigned	Unassigned	Unassigned	Unassigned	Unassigned	MidTest	0.0887	0.0199	0.049696	0.127704	Pen	1.3616	0.157556	2.64183
1087	Unassigned	Unassigned	Unassigned	Unassigned	Unassigned	Unassigned	MidTest	0.0887	0.0199	0.049696	0.127704	Residual	16.0617	14.5063	17.8788
1685	Firmicutes	Bacilli	Lactobacillales	Lactobacillaceae	Lactobacillus	reuteri	OffTest	0.0886	0.0001	0.088404	0.088796	Pen	599.006	195.931	1040.91
1685	Firmicutes	Bacilli	Lactobacillales	Lactobacillaceae	Lactobacillus	reuteri	OffTest	0.0886	0.0001	0.088404	0.088796	Residual	5829.21	5277.53	6460.18
1685	Firmicutes	Bacilli	Lactobacillales	Lactobacillaceae	Lactobacillus	reuteri	OffTest	0.0886	0.0001	0.088404	0.088796	Sire	145.555	0	402.357
793	Firmicutes	Clostridia	Clostridiales	Eubacteriaceae	Eubacterium	coprostanoligenes	OffTest	0.088	0.0134	0.061736	0.114264	Residual	24.2302	21.9457	26.8351
793	Firmicutes	Clostridia	Clostridiales	Eubacteriaceae	Eubacterium	coprostanoligenes	OffTest	0.088	0.0134	0.061736	0.114264	Pen	1.50749	0	3.17079
793	Firmicutes	Clostridia	Clostridiales	Eubacteriaceae	Eubacterium	coprostanoligenes	OffTest	0.088	0.0134	0.061736	0.114264	Sire	0.579292	0	1.58936
554	Bacteroidetes	Unassigned	Unassigned	Unassigned	Unassigned	Unassigned	Wean	0.0877	0.0004	0.086916	0.088484	Sire	17.3053	1.32485	45.1947
554	Bacteroidetes	Unassigned	Unassigned	Unassigned	Unassigned	Unassigned	Wean	0.0877	0.0004	0.086916	0.088484	Residual	753.393	680.486	835.392
554	Bacteroidetes	Unassigned	Unassigned	Unassigned	Unassigned	Unassigned	Wean	0.0877	0.0004	0.086916	0.088484	Pen	18.3981	0	66.2917
1287	Firmicutes	Clostridia	Clostridiales	Unassigned	Unassigned	Unassigned	MidTest	0.0865	0.0379	0.012216	0.160784	Sire	0.197509	0.0148196	0.514738
1287	Firmicutes	Clostridia	Clostridiales	Unassigned	Unassigned	Unassigned	MidTest	0.0865	0.0379	0.012216	0.160784	Pen	0.14598	0	0.671699
1287	Firmicutes	Clostridia	Clostridiales	Unassigned	Unassigned	Unassigned	MidTest	0.0865	0.0379	0.012216	0.160784	Residual	8.79067	7.96452	9.69465
955	Firmicutes	Clostridia	Clostridiales	Unassigned	Unassigned	Unassigned	OffTest	0.0863	0.0001	0.086104	0.086496	Sire	117.041	0.446681	318.648
955	Firmicutes	Clostridia	Clostridiales	Unassigned	Unassigned	Unassigned	OffTest	0.0863	0.0001	0.086104	0.086496	Residual	4887.97	4424.84	5416.93
955	Firmicutes	Clostridia	Clostridiales	Unassigned	Unassigned	Unassigned	OffTest	0.0863	0.0001	0.086104	0.086496	Pen	418.091	90.7676	776.865
881	Bacteroidetes	Bacteroidia	Bacteroidales	Porphyromonadaceae	Unassigned	Unassigned	Wean	0.0862	0	0.0862	0.0862	Sire	699.763	46.3427	1860.54
881	Bacteroidetes	Bacteroidia	Bacteroidales	Porphyromonadaceae	Unassigned	Unassigned	Wean	0.0862	0	0.0862	0.0862	Residual	31762.3	29056.8	34669.2
881	Bacteroidetes	Bacteroidia	Bacteroidales	Porphyromonadaceae	Unassigned	Unassigned	Wean	0.0862	0	0.0862	0.0862	Pen	0	0	1297.41
759	Firmicutes	Clostridia	Clostridiales	Unassigned	Unassigned	Unassigned	OffTest	0.0856	0.0073	0.071292	0.099908	Residual	46.0546	42.2252	50.1641
759	Firmicutes	Clostridia	Clostridiales	Unassigned	Unassigned	Unassigned	OffTest	0.0856	0.0073	0.071292	0.099908	Sire	1.00692	0.121421	2.57527
759	Firmicutes	Clostridia	Clostridiales	Unassigned	Unassigned	Unassigned	OffTest	0.0856	0.0073	0.071292	0.099908	Pen	4.42174e-07	0	2.49918
534	Spirochaetes	Spirochaetia	Spirochaetales	Spirochaetaceae	Treponema	Unassigned	OffTest	0.0855	0.0019	0.081776	0.089224	Sire	3.76767	0	10.4228
534	Spirochaetes	Spirochaetia	Spirochaetales	Spirochaetaceae	Treponema	Unassigned	OffTest	0.0855	0.0019	0.081776	0.089224	Residual	165.663	150.04	183.55
534	Spirochaetes	Spirochaetia	Spirochaetales	Spirochaetaceae	Treponema	Unassigned	OffTest	0.0855	0.0019	0.081776	0.089224	Pen	6.76596	0	17.507
1692	Firmicutes	Clostridia	Clostridiales	Ruminococcaceae	Ruminococcus	sp_ce2	MidTest	0.085	0.0001	0.084804	0.085196	Pen	987.494	650.59	1363.5
1692	Firmicutes	Clostridia	Clostridiales	Ruminococcaceae	Ruminococcus	sp_ce2	MidTest	0.085	0.0001	0.084804	0.085196	Residual	3495.89	3163.5	3876.07
1692	Firmicutes	Clostridia	Clostridiales	Ruminococcaceae	Ruminococcus	sp_ce2	MidTest	0.085	0.0001	0.084804	0.085196	Sire	97.3269	0	298.818
804	Firmicutes	Clostridia	Clostridiales	Unassigned	Unassigned	Unassigned	OffTest	0.085	0.0005	0.08402	0.08598	Residual	699.029	633.513	773.241
804	Firmicutes	Clostridia	Clostridiales	Unassigned	Unassigned	Unassigned	OffTest	0.085	0.0005	0.08402	0.08598	Sire	15.6591	0.960651	41.1934
804	Firmicutes	Clostridia	Clostridiales	Unassigned	Unassigned	Unassigned	OffTest	0.085	0.0005	0.08402	0.08598	Pen	22.1536	0	65.5701
1105	Bacteroidetes	Bacteroidia	Bacteroidales	Bacteroidaceae	Bacteroides	eggerthii	Wean	0.0849	0.0239	0.038056	0.131744	Pen	2.74624e-09	0	0.59712
1105	Bacteroidetes	Bacteroidia	Bacteroidales	Bacteroidaceae	Bacteroides	eggerthii	Wean	0.0849	0.0239	0.038056	0.131744	Residual	13.8978	12.7142	15.17
1105	Bacteroidetes	Bacteroidia	Bacteroidales	Bacteroidaceae	Bacteroides	eggerthii	Wean	0.0849	0.0239	0.038056	0.131744	Sire	0.301421	0.0238403	0.79447
660	Bacteroidetes	Bacteroidia	Bacteroidales	Unassigned	Unassigned	Unassigned	MidTest	0.0844	0.0061	0.072444	0.096356	Residual	46.644	42.1672	51.8343
660	Bacteroidetes	Bacteroidia	Bacteroidales	Unassigned	Unassigned	Unassigned	MidTest	0.0844	0.0061	0.072444	0.096356	Pen	7.2003	3.3975	11.3221
660	Bacteroidetes	Bacteroidia	Bacteroidales	Unassigned	Unassigned	Unassigned	MidTest	0.0844	0.0061	0.072444	0.096356	Sire	1.16116	0	3.46697
1689	Bacteroidetes	Bacteroidia	Bacteroidales	Prevotellaceae	Prevotella	copri	OffTest	0.0843	0.0006	0.083124	0.085476	Pen	49.0275	13.7928	87.8712
1689	Bacteroidetes	Bacteroidia	Bacteroidales	Prevotellaceae	Prevotella	copri	OffTest	0.0843	0.0006	0.083124	0.085476	Residual	494.037	446.844	548.12
1689	Bacteroidetes	Bacteroidia	Bacteroidales	Prevotellaceae	Prevotella	copri	OffTest	0.0843	0.0006	0.083124	0.085476	Sire	11.6899	0	33.0877
578	Firmicutes	Clostridia	Clostridiales	Unassigned	Unassigned	Unassigned	OffTest	0.0842	0.0122	0.060288	0.108112	Pen	0	0	1.0399
578	Firmicutes	Clostridia	Clostridiales	Unassigned	Unassigned	Unassigned	OffTest	0.0842	0.0122	0.060288	0.108112	Sire	0.580446	0.0532765	1.51351
578	Firmicutes	Clostridia	Clostridiales	Unassigned	Unassigned	Unassigned	OffTest	0.0842	0.0122	0.060288	0.108112	Residual	27.0009	24.7536	29.4128
1286	Bacteroidetes	Bacteroidia	Bacteroidales	Bacteroidaceae	Bacteroides	Unassigned	OffTest	0.0842	0.0014	0.081456	0.086944	Sire	4.93932	0	17.18
1286	Bacteroidetes	Bacteroidia	Bacteroidales	Bacteroidaceae	Bacteroides	Unassigned	OffTest	0.0842	0.0014	0.081456	0.086944	Pen	90.2597	68.4935	114.67
1286	Bacteroidetes	Bacteroidia	Bacteroidales	Bacteroidaceae	Bacteroides	Unassigned	OffTest	0.0842	0.0014	0.081456	0.086944	Residual	139.404	126.022	154.826
1488	Bacteroidetes	Bacteroidia	Bacteroidales	Unassigned	Unassigned	Unassigned	OffTest	0.0842	0.0038	0.076752	0.091648	Residual	72.316	65.391	80.3061
1488	Bacteroidetes	Bacteroidia	Bacteroidales	Unassigned	Unassigned	Unassigned	OffTest	0.0842	0.0038	0.076752	0.091648	Pen	14.078	7.84376	20.916
1488	Bacteroidetes	Bacteroidia	Bacteroidales	Unassigned	Unassigned	Unassigned	OffTest	0.0842	0.0038	0.076752	0.091648	Sire	1.85719	0	5.5164
465	Firmicutes	Clostridia	Clostridiales	Unassigned	Unassigned	Unassigned	MidTest	0.0841	0.0369	0.011776	0.156424	Pen	0.970307	0.378162	1.62007
465	Firmicutes	Clostridia	Clostridiales	Unassigned	Unassigned	Unassigned	MidTest	0.0841	0.0369	0.011776	0.156424	Sire	0.191689	0	0.548624
465	Firmicutes	Clostridia	Clostridiales	Unassigned	Unassigned	Unassigned	MidTest	0.0841	0.0369	0.011776	0.156424	Residual	7.95564	7.19687	8.82646
791	Bacteroidetes	Bacteroidia	Bacteroidales	Prevotellaceae	Prevotella	Unassigned	OffTest	0.0841	0.0001	0.083904	0.084296	Pen	275.208	0	581.65
791	Bacteroidetes	Bacteroidia	Bacteroidales	Prevotellaceae	Prevotella	Unassigned	OffTest	0.0841	0.0001	0.083904	0.084296	Residual	4493.97	4070.15	4976.29
791	Bacteroidetes	Bacteroidia	Bacteroidales	Prevotellaceae	Prevotella	Unassigned	OffTest	0.0841	0.0001	0.083904	0.084296	Sire	102.438	0	282.285
197	Firmicutes	Clostridia	Clostridiales	Clostridiales_family_xiii_incertae_sedis	Mogibacterium	neglectum	OffTest	0.0839	0.0253	0.034312	0.133488	Residual	12.8033	11.6157	14.0884
197	Firmicutes	Clostridia	Clostridiales	Clostridiales_family_xiii_incertae_sedis	Mogibacterium	neglectum	OffTest	0.0839	0.0253	0.034312	0.133488	Sire	0.278226	0.0185883	0.728524
197	Firmicutes	Clostridia	Clostridiales	Clostridiales_family_xiii_incertae_sedis	Mogibacterium	neglectum	OffTest	0.0839	0.0253	0.034312	0.133488	Pen	0.177279	0	0.898985
686	Firmicutes	Clostridia	Clostridiales	Clostridiaceae	Clostridium	Unassigned	MidTest	0.0838	0.0029	0.078116	0.089484	Pen	3.43146	0	10.6453
686	Firmicutes	Clostridia	Clostridiales	Clostridiaceae	Clostridium	Unassigned	MidTest	0.0838	0.0029	0.078116	0.089484	Sire	2.4082	0.075339	6.44269
686	Firmicutes	Clostridia	Clostridiales	Clostridiaceae	Clostridium	Unassigned	MidTest	0.0838	0.0029	0.078116	0.089484	Residual	109.08	98.6976	120.926
1029	Synergistetes	Synergistia	Synergistales	Synergistaceae	Synergistes	sp_nml96a088	Wean	0.0832	0.0215	0.04106	0.12534	Residual	14.4423	13.0797	15.9714
1029	Synergistetes	Synergistia	Synergistales	Synergistaceae	Synergistes	sp_nml96a088	Wean	0.0832	0.0215	0.04106	0.12534	Pen	0.720927	0	1.61512
1029	Synergistetes	Synergistia	Synergistales	Synergistaceae	Synergistes	sp_nml96a088	Wean	0.0832	0.0215	0.04106	0.12534	Sire	0.322111	0	0.927226
972	Firmicutes	Bacilli	Lactobacillales	Aerococcaceae	Aerococcus	Unassigned	MidTest	0.0832	0.0014	0.080456	0.085944	Residual	117.119	105.678	130.483
972	Firmicutes	Bacilli	Lactobacillales	Aerococcaceae	Aerococcus	Unassigned	MidTest	0.0832	0.0014	0.080456	0.085944	Sire	4.89655	0	17.5286
972	Firmicutes	Bacilli	Lactobacillales	Aerococcaceae	Aerococcus	Unassigned	MidTest	0.0832	0.0014	0.080456	0.085944	Pen	113.309	87.8929	141.504
785	Firmicutes	Clostridia	Clostridiales	Unassigned	Unassigned	Unassigned	OffTest	0.0827	0.0114	0.060356	0.105044	Pen	1.3875	0	3.17234
785	Firmicutes	Clostridia	Clostridiales	Unassigned	Unassigned	Unassigned	OffTest	0.0827	0.0114	0.060356	0.105044	Residual	27.0356	24.4857	29.9546
785	Firmicutes	Clostridia	Clostridiales	Unassigned	Unassigned	Unassigned	OffTest	0.0827	0.0114	0.060356	0.105044	Sire	0.599776	0	1.63596
1350	Firmicutes	Clostridia	Clostridiales	Clostridiaceae	Clostridium	Unassigned	MidTest	0.0827	0.0015	0.07976	0.08564	Sire	4.49029	0.0871836	12.1088
1350	Firmicutes	Clostridia	Clostridiales	Clostridiaceae	Clostridium	Unassigned	MidTest	0.0827	0.0015	0.07976	0.08564	Pen	7.49768	0	18.1591
1350	Firmicutes	Clostridia	Clostridiales	Clostridiaceae	Clostridium	Unassigned	MidTest	0.0827	0.0015	0.07976	0.08564	Residual	205.206	186.675	225.739
1735	Firmicutes	Negativicutes	Selenomonadales	Veillonellaceae	Unassigned	Unassigned	OffTest	0.0827	0.0185	0.04644	0.11896	Pen	1.20012	0.0651186	2.42126
1735	Firmicutes	Negativicutes	Selenomonadales	Veillonellaceae	Unassigned	Unassigned	OffTest	0.0827	0.0185	0.04644	0.11896	Residual	16.3372	14.7689	18.1497
1735	Firmicutes	Negativicutes	Selenomonadales	Veillonellaceae	Unassigned	Unassigned	OffTest	0.0827	0.0185	0.04644	0.11896	Sire	0.370123	0	1.0257
1700	Firmicutes	Clostridia	Clostridiales	Lachnospiraceae	Dorea	longicatena	Wean	0.0826	0.0003	0.082012	0.083188	Pen	19.1243	0	92.3347
1700	Firmicutes	Clostridia	Clostridiales	Lachnospiraceae	Dorea	longicatena	Wean	0.0826	0.0003	0.082012	0.083188	Residual	1162.51	1049.68	1285.11
1700	Firmicutes	Clostridia	Clostridiales	Lachnospiraceae	Dorea	longicatena	Wean	0.0826	0.0003	0.082012	0.083188	Sire	24.9137	0.115193	67.6743
168	Proteobacteria	Deltaproteobacteria	Desulfovibrionales	Desulfovibrionaceae	Desulfovibrio	Unassigned	OffTest	0.0824	0.0084	0.065936	0.098864	Pen	1.82805	0	4.18434
168	Proteobacteria	Deltaproteobacteria	Desulfovibrionales	Desulfovibrionaceae	Desulfovibrio	Unassigned	OffTest	0.0824	0.0084	0.065936	0.098864	Sire	0.807475	0	2.21678
168	Proteobacteria	Deltaproteobacteria	Desulfovibrionales	Desulfovibrionaceae	Desulfovibrio	Unassigned	OffTest	0.0824	0.0084	0.065936	0.098864	Residual	36.5689	33.1391	40.4757
942	Firmicutes	Clostridia	Clostridiales	Ruminococcaceae	Ruminococcus	callidus	MidTest	0.0822	0.0074	0.067696	0.096704	Pen	6.01241e-13	0	1.35269
942	Firmicutes	Clostridia	Clostridiales	Ruminococcaceae	Ruminococcus	callidus	MidTest	0.0822	0.0074	0.067696	0.096704	Sire	0.908314	0.0960114	2.34664
942	Firmicutes	Clostridia	Clostridiales	Ruminococcaceae	Ruminococcus	callidus	MidTest	0.0822	0.0074	0.067696	0.096704	Residual	43.3093	39.7001	47.1778
1745	Bacteroidetes	Bacteroidia	Bacteroidales	Porphyromonadaceae	Butyricimonas	virosa	Wean	0.0822	0.0001	0.082004	0.082396	Residual	2881.37	2601.91	3176.52
1745	Bacteroidetes	Bacteroidia	Bacteroidales	Porphyromonadaceae	Butyricimonas	virosa	Wean	0.0822	0.0001	0.082004	0.082396	Pen	35.7256	0	215.734
1745	Bacteroidetes	Bacteroidia	Bacteroidales	Porphyromonadaceae	Butyricimonas	virosa	Wean	0.0822	0.0001	0.082004	0.082396	Sire	61.1725	2.91601	162.423
462	Firmicutes	Clostridia	Clostridiales	Eubacteriaceae	Eubacterium	coprostanoligenes	OffTest	0.0821	0.0203	0.042312	0.121888	Residual	15.8765	14.555	17.2944
462	Firmicutes	Clostridia	Clostridiales	Eubacteriaceae	Eubacterium	coprostanoligenes	OffTest	0.0821	0.0203	0.042312	0.121888	Pen	0	0	0.636866
462	Firmicutes	Clostridia	Clostridiales	Eubacteriaceae	Eubacterium	coprostanoligenes	OffTest	0.0821	0.0203	0.042312	0.121888	Sire	0.332641	0.0281446	0.872617
1714	Firmicutes	Clostridia	Clostridiales	Eubacteriaceae	Eubacterium	limosum	Wean	0.0821	0.0026	0.077004	0.087196	Residual	122.365	110.605	133.553
1714	Firmicutes	Clostridia	Clostridiales	Eubacteriaceae	Eubacterium	limosum	Wean	0.0821	0.0026	0.077004	0.087196	Pen	3.4395e-06	0	7.34616
1714	Firmicutes	Clostridia	Clostridiales	Eubacteriaceae	Eubacterium	limosum	Wean	0.0821	0.0026	0.077004	0.087196	Sire	2.56326	0.189043	6.75374
1666	Actinobacteria	Actinobacteria_1760	Actinomycetales	Unassigned	Unassigned	Unassigned	OffTest	0.0821	0	0.0821	0.0821	Sire	167.446	15.3967	437.39
1666	Actinobacteria	Actinobacteria_1760	Actinomycetales	Unassigned	Unassigned	Unassigned	OffTest	0.0821	0	0.0821	0.0821	Pen	0	0	484.159
1666	Actinobacteria	Actinobacteria_1760	Actinomycetales	Unassigned	Unassigned	Unassigned	OffTest	0.0821	0	0.0821	0.0821	Residual	7993.75	7328.47	8706.41
1685	Firmicutes	Bacilli	Lactobacillales	Lactobacillaceae	Lactobacillus	reuteri	MidTest	0.0819	0	0.0819	0.0819	Pen	8797.11	6425.45	11472.3
1685	Firmicutes	Bacilli	Lactobacillales	Lactobacillaceae	Lactobacillus	reuteri	MidTest	0.0819	0	0.0819	0.0819	Residual	21103.2	19108.9	23375.3
1685	Firmicutes	Bacilli	Lactobacillales	Lactobacillaceae	Lactobacillus	reuteri	MidTest	0.0819	0	0.0819	0.0819	Sire	624.757	0	2042.64
54	Bacteroidetes	Bacteroidia	Bacteroidales	Bacteroidaceae	Bacteroides	Unassigned	OffTest	0.0819	0.0068	0.068572	0.095228	Residual	40.1986	36.3634	44.6151
54	Bacteroidetes	Bacteroidia	Bacteroidales	Bacteroidaceae	Bacteroides	Unassigned	OffTest	0.0819	0.0068	0.068572	0.095228	Sire	0.984597	0	2.91406
54	Bacteroidetes	Bacteroidia	Bacteroidales	Bacteroidaceae	Bacteroides	Unassigned	OffTest	0.0819	0.0068	0.068572	0.095228	Pen	6.87552	3.58663	10.4697
652	Bacteroidetes	Bacteroidia	Bacteroidales	Prevotellaceae	Prevotella	Unassigned	MidTest	0.0819	0.001	0.07994	0.08386	Pen	63.3885	37.1622	92.1808
652	Bacteroidetes	Bacteroidia	Bacteroidales	Prevotellaceae	Prevotella	Unassigned	MidTest	0.0819	0.001	0.07994	0.08386	Residual	268.379	242.282	298.747
652	Bacteroidetes	Bacteroidia	Bacteroidales	Prevotellaceae	Prevotella	Unassigned	MidTest	0.0819	0.001	0.07994	0.08386	Sire	6.9325	0	21.357
1666	Actinobacteria	Actinobacteria_1760	Actinomycetales	Unassigned	Unassigned	Unassigned	MidTest	0.0819	0.0096	0.063084	0.100716	Residual	33.4452	30.6605	36.4302
1666	Actinobacteria	Actinobacteria_1760	Actinomycetales	Unassigned	Unassigned	Unassigned	MidTest	0.0819	0.0096	0.063084	0.100716	Pen	0	0	1.82431
1666	Actinobacteria	Actinobacteria_1760	Actinomycetales	Unassigned	Unassigned	Unassigned	MidTest	0.0819	0.0096	0.063084	0.100716	Sire	0.698828	0.0837288	1.79137
879	Firmicutes	Clostridia	Clostridiales	Unassigned	Unassigned	Unassigned	OffTest	0.0818	0.0206	0.041424	0.122176	Pen	0.7908	0	1.74097
879	Firmicutes	Clostridia	Clostridiales	Unassigned	Unassigned	Unassigned	OffTest	0.0818	0.0206	0.041424	0.122176	Sire	0.324871	0	0.902951
879	Firmicutes	Clostridia	Clostridiales	Unassigned	Unassigned	Unassigned	OffTest	0.0818	0.0206	0.041424	0.122176	Residual	14.7663	13.384	16.3405
794	Bacteroidetes	Bacteroidia	Bacteroidales	Prevotellaceae	Prevotella	sp_djf_ls16	OffTest	0.0817	0.0024	0.076996	0.086404	Sire	2.82858	0	7.76474
794	Bacteroidetes	Bacteroidia	Bacteroidales	Prevotellaceae	Prevotella	sp_djf_ls16	OffTest	0.0817	0.0024	0.076996	0.086404	Pen	7.75795	0	16.3904
794	Bacteroidetes	Bacteroidia	Bacteroidales	Prevotellaceae	Prevotella	sp_djf_ls16	OffTest	0.0817	0.0024	0.076996	0.086404	Residual	127.848	115.8	141.592
1092	Firmicutes	Clostridia	Clostridiales	Lachnospiraceae	Dorea	formicigenerans	MidTest	0.0815	0.0016	0.078364	0.084636	Pen	54.1881	38.782	71.4905
1092	Firmicutes	Clostridia	Clostridiales	Lachnospiraceae	Dorea	formicigenerans	MidTest	0.0815	0.0016	0.078364	0.084636	Sire	4.09302	0	13.2181
1092	Firmicutes	Clostridia	Clostridiales	Lachnospiraceae	Dorea	formicigenerans	MidTest	0.0815	0.0016	0.078364	0.084636	Residual	142.591	129.103	157.968
109	Bacteroidetes	Bacteroidia	Bacteroidales	Prevotellaceae	Unassigned	Unassigned	OffTest	0.0815	0.0008	0.079932	0.083068	Residual	380.19	342.109	424.882
109	Bacteroidetes	Bacteroidia	Bacteroidales	Prevotellaceae	Unassigned	Unassigned	OffTest	0.0815	0.0008	0.079932	0.083068	Sire	8.59788	0	24.2148
109	Bacteroidetes	Bacteroidia	Bacteroidales	Prevotellaceae	Unassigned	Unassigned	OffTest	0.0815	0.0008	0.079932	0.083068	Pen	33.0626	2.60381	66.9034
408	Firmicutes	Clostridia	Clostridiales	Peptostreptococcaceae	Unclassified_peptostreptococcaceae	glycolicum	OffTest	0.0813	0.0214	0.039356	0.123244	Sire	0.309607	0	0.870205
408	Firmicutes	Clostridia	Clostridiales	Peptostreptococcaceae	Unclassified_peptostreptococcaceae	glycolicum	OffTest	0.0813	0.0214	0.039356	0.123244	Pen	1.04642	0.119919	2.04843
408	Firmicutes	Clostridia	Clostridiales	Peptostreptococcaceae	Unclassified_peptostreptococcaceae	glycolicum	OffTest	0.0813	0.0214	0.039356	0.123244	Residual	13.8683	12.5502	15.3839
1263	Bacteroidetes	Bacteroidia	Bacteroidales	Unassigned	Unassigned	Unassigned	Wean	0.0811	0.0324	0.017596	0.144604	Pen	0.0603686	0	0.776644
1263	Bacteroidetes	Bacteroidia	Bacteroidales	Unassigned	Unassigned	Unassigned	Wean	0.0811	0.0324	0.017596	0.144604	Sire	0.202717	0	0.556448
1263	Bacteroidetes	Bacteroidia	Bacteroidales	Unassigned	Unassigned	Unassigned	Wean	0.0811	0.0324	0.017596	0.144604	Residual	9.73821	8.73828	10.6941
344	Firmicutes	Clostridia	Clostridiales	Unassigned	Unassigned	Unassigned	OffTest	0.0808	0.0195	0.04258	0.11902	Pen	4.16858	2.9318	5.55842
344	Firmicutes	Clostridia	Clostridiales	Unassigned	Unassigned	Unassigned	OffTest	0.0808	0.0195	0.04258	0.11902	Residual	12.1085	10.9665	13.4083
344	Firmicutes	Clostridia	Clostridiales	Unassigned	Unassigned	Unassigned	OffTest	0.0808	0.0195	0.04258	0.11902	Sire	0.335781	0	1.08622
957	Fusobacteria	Fusobacteriia	Fusobacteriales	Fusobacteriaceae	Fusobacterium	Unassigned	OffTest	0.0808	0.0002	0.080408	0.081192	Sire	36.3008	3.38783	94.7897
957	Fusobacteria	Fusobacteriia	Fusobacteriales	Fusobacteriaceae	Fusobacterium	Unassigned	OffTest	0.0808	0.0002	0.080408	0.081192	Residual	1760.77	1614.29	1917.87
957	Fusobacteria	Fusobacteriia	Fusobacteriales	Fusobacteriaceae	Fusobacterium	Unassigned	OffTest	0.0808	0.0002	0.080408	0.081192	Pen	3.59852e-07	0	75.6439
1363	Proteobacteria	Betaproteobacteria	Burkholderiales	Unassigned	Unassigned	Unassigned	Wean	0.0807	0.0015	0.07776	0.08364	Residual	190.991	172.455	212.237
1363	Proteobacteria	Betaproteobacteria	Burkholderiales	Unassigned	Unassigned	Unassigned	Wean	0.0807	0.0015	0.07776	0.08364	Pen	18.6331	5.34762	33.0949
1363	Proteobacteria	Betaproteobacteria	Burkholderiales	Unassigned	Unassigned	Unassigned	Wean	0.0807	0.0015	0.07776	0.08364	Sire	4.31536	0	12.3799
988	Firmicutes	Clostridia	Clostridiales	Unassigned	Unassigned	Unassigned	OffTest	0.0806	0.0147	0.051788	0.109412	Sire	0.44126	0.00511541	1.19476
988	Firmicutes	Clostridia	Clostridiales	Unassigned	Unassigned	Unassigned	OffTest	0.0806	0.0147	0.051788	0.109412	Residual	21.0222	19.0592	23.2174
988	Firmicutes	Clostridia	Clostridiales	Unassigned	Unassigned	Unassigned	OffTest	0.0806	0.0147	0.051788	0.109412	Pen	0.446174	0	1.68876
850	Firmicutes	Clostridia	Clostridiales	Ruminococcaceae	Ruminococcus	Unassigned	OffTest	0.0802	0.0083	0.063932	0.096468	Residual	34.8224	31.5738	38.5129
850	Firmicutes	Clostridia	Clostridiales	Ruminococcaceae	Ruminococcus	Unassigned	OffTest	0.0802	0.0083	0.063932	0.096468	Pen	2.88265	0.715191	5.25249
850	Firmicutes	Clostridia	Clostridiales	Ruminococcaceae	Ruminococcus	Unassigned	OffTest	0.0802	0.0083	0.063932	0.096468	Sire	0.771646	0	2.19745
1125	Firmicutes	Unassigned	Unassigned	Unassigned	Unassigned	Unassigned	OffTest	0.0802	0.0274	0.026496	0.133904	Residual	10.731	9.72674	11.8732
1125	Firmicutes	Unassigned	Unassigned	Unassigned	Unassigned	Unassigned	OffTest	0.0802	0.0274	0.026496	0.133904	Pen	0.751763	0.0981964	1.46658
1125	Firmicutes	Unassigned	Unassigned	Unassigned	Unassigned	Unassigned	OffTest	0.0802	0.0274	0.026496	0.133904	Sire	0.234911	0	0.648573
531	Unassigned	Unassigned	Unassigned	Unassigned	Unassigned	Unassigned	OffTest	0.08	0.0113	0.057852	0.102148	Sire	0.569176	0	1.55302
531	Unassigned	Unassigned	Unassigned	Unassigned	Unassigned	Unassigned	OffTest	0.08	0.0113	0.057852	0.102148	Pen	0.628995	0	2.29859
531	Unassigned	Unassigned	Unassigned	Unassigned	Unassigned	Unassigned	OffTest	0.08	0.0113	0.057852	0.102148	Residual	27.2458	24.6862	30.121
1547	Bacteroidetes	Bacteroidia	Bacteroidales	Porphyromonadaceae	Unassigned	Unassigned	OffTest	0.0796	0.0238	0.032952	0.126248	Sire	0.266249	0	0.764089
1547	Bacteroidetes	Bacteroidia	Bacteroidales	Porphyromonadaceae	Unassigned	Unassigned	OffTest	0.0796	0.0238	0.032952	0.126248	Residual	11.8484	10.735	13.1161
1547	Bacteroidetes	Bacteroidia	Bacteroidales	Porphyromonadaceae	Unassigned	Unassigned	OffTest	0.0796	0.0238	0.032952	0.126248	Pen	1.26612	0.466434	2.14496
1104	Firmicutes	Clostridia	Clostridiales	Lachnospiraceae	Blautia	producta	OffTest	0.0795	0.0293	0.022072	0.136928	Pen	0.436194	0	1.096
1104	Firmicutes	Clostridia	Clostridiales	Lachnospiraceae	Blautia	producta	OffTest	0.0795	0.0293	0.022072	0.136928	Sire	0.215929	0	0.590726
1104	Firmicutes	Clostridia	Clostridiales	Lachnospiraceae	Blautia	producta	OffTest	0.0795	0.0293	0.022072	0.136928	Residual	10.2131	9.25018	11.3141
856	Bacteroidetes	Unassigned	Unassigned	Unassigned	Unassigned	Unassigned	Wean	0.0795	0.0187	0.042848	0.116152	Residual	14.3459	12.9931	15.8633
856	Bacteroidetes	Unassigned	Unassigned	Unassigned	Unassigned	Unassigned	Wean	0.0795	0.0187	0.042848	0.116152	Pen	2.28917	1.32005	3.38677
856	Bacteroidetes	Unassigned	Unassigned	Unassigned	Unassigned	Unassigned	Wean	0.0795	0.0187	0.042848	0.116152	Sire	0.337461	0	1.00465
575	Bacteroidetes	Unassigned	Unassigned	Unassigned	Unassigned	Unassigned	OffTest	0.0793	0.0041	0.071264	0.087336	Sire	1.53325	0	4.88984
575	Bacteroidetes	Unassigned	Unassigned	Unassigned	Unassigned	Unassigned	OffTest	0.0793	0.0041	0.071264	0.087336	Residual	57.2472	51.5861	63.9287
575	Bacteroidetes	Unassigned	Unassigned	Unassigned	Unassigned	Unassigned	OffTest	0.0793	0.0041	0.071264	0.087336	Pen	18.5228	11.6471	25.933
622	Firmicutes	Clostridia	Clostridiales	Unassigned	Unassigned	Unassigned	MidTest	0.0791	0.0145	0.05068	0.10752	Residual	20.9921	19.0176	23.1561
622	Firmicutes	Clostridia	Clostridiales	Unassigned	Unassigned	Unassigned	MidTest	0.0791	0.0145	0.05068	0.10752	Pen	0.354331	0	1.61262
622	Firmicutes	Clostridia	Clostridiales	Unassigned	Unassigned	Unassigned	MidTest	0.0791	0.0145	0.05068	0.10752	Sire	0.430727	0.00168943	1.17224
159	Firmicutes	Clostridia	Clostridiales	Lachnospiraceae	Coprococcus	catus	OffTest	0.079	0.0008	0.077432	0.080568	Pen	26.7132	3.92422	51.8416
159	Firmicutes	Clostridia	Clostridiales	Lachnospiraceae	Coprococcus	catus	OffTest	0.079	0.0008	0.077432	0.080568	Residual	359.614	325.837	397.906
159	Firmicutes	Clostridia	Clostridiales	Lachnospiraceae	Coprococcus	catus	OffTest	0.079	0.0008	0.077432	0.080568	Sire	7.78637	0	22.1706
384	Firmicutes	Clostridia	Clostridiales	Unassigned	Unassigned	Unassigned	OffTest	0.0786	0.0149	0.049396	0.107804	Sire	0.413327	0	1.13254
384	Firmicutes	Clostridia	Clostridiales	Unassigned	Unassigned	Unassigned	OffTest	0.0786	0.0149	0.049396	0.107804	Pen	0.356628	0	1.52921
384	Firmicutes	Clostridia	Clostridiales	Unassigned	Unassigned	Unassigned	OffTest	0.0786	0.0149	0.049396	0.107804	Residual	20.268	18.3817	22.3495
1028	Firmicutes	Clostridia	Clostridiales	Clostridiaceae	Clostridium	Unassigned	Wean	0.0784	0.0295	0.02058	0.13622	Residual	10.1822	9.00315	11.3584
1028	Firmicutes	Clostridia	Clostridiales	Clostridiaceae	Clostridium	Unassigned	Wean	0.0784	0.0295	0.02058	0.13622	Pen	0.241712	0	1.29163
1028	Firmicutes	Clostridia	Clostridiales	Clostridiaceae	Clostridium	Unassigned	Wean	0.0784	0.0295	0.02058	0.13622	Sire	0.208478	0.00865295	0.561381
1240	Firmicutes	Clostridia	Clostridiales	Unassigned	Unassigned	Unassigned	MidTest	0.0782	0.0276	0.024104	0.132296	Residual	11.0951	10.1703	12.0885
1240	Firmicutes	Clostridia	Clostridiales	Unassigned	Unassigned	Unassigned	MidTest	0.0782	0.0276	0.024104	0.132296	Pen	0	0	0.500184
1240	Firmicutes	Clostridia	Clostridiales	Unassigned	Unassigned	Unassigned	MidTest	0.0782	0.0276	0.024104	0.132296	Sire	0.221166	0.00793297	0.599329
1549	Bacteroidetes	Bacteroidia	Bacteroidales	Prevotellaceae	Unassigned	Unassigned	Wean	0.0782	0.0001	0.078004	0.078396	Pen	162.959	0	525.743
1549	Bacteroidetes	Bacteroidia	Bacteroidales	Prevotellaceae	Unassigned	Unassigned	Wean	0.0782	0.0001	0.078004	0.078396	Sire	117.317	0	334.345
1549	Bacteroidetes	Bacteroidia	Bacteroidales	Prevotellaceae	Unassigned	Unassigned	Wean	0.0782	0.0001	0.078004	0.078396	Residual	5717.34	5168.6	6337.6
1469	Bacteroidetes	Unassigned	Unassigned	Unassigned	Unassigned	Unassigned	OffTest	0.078	0.0023	0.073492	0.082508	Pen	11.2909	2.91689	20.4558
1469	Bacteroidetes	Unassigned	Unassigned	Unassigned	Unassigned	Unassigned	OffTest	0.078	0.0023	0.073492	0.082508	Sire	2.67757	0	7.76807
1469	Bacteroidetes	Unassigned	Unassigned	Unassigned	Unassigned	Unassigned	OffTest	0.078	0.0023	0.073492	0.082508	Residual	123.42	111.719	136.833
901	Firmicutes	Clostridia	Clostridiales	Unassigned	Unassigned	Unassigned	MidTest	0.0779	0.0031	0.071824	0.083976	Residual	89.0673	80.6545	98.6587
901	Firmicutes	Clostridia	Clostridiales	Unassigned	Unassigned	Unassigned	MidTest	0.0779	0.0031	0.071824	0.083976	Sire	1.93502	0	5.53398
901	Firmicutes	Clostridia	Clostridiales	Unassigned	Unassigned	Unassigned	MidTest	0.0779	0.0031	0.071824	0.083976	Pen	8.41821	2.46749	14.9886
15	Firmicutes	Unassigned	Unassigned	Unassigned	Unassigned	Unassigned	OffTest	0.0776	0.0082	0.061528	0.093672	Sire	0.73285	0	2.22264
15	Firmicutes	Unassigned	Unassigned	Unassigned	Unassigned	Unassigned	OffTest	0.0776	0.0082	0.061528	0.093672	Pen	5.66922	3.26519	8.34615
15	Firmicutes	Unassigned	Unassigned	Unassigned	Unassigned	Unassigned	OffTest	0.0776	0.0082	0.061528	0.093672	Residual	31.3863	28.4434	34.7297
493	Bacteroidetes	Bacteroidia	Bacteroidales	Prevotellaceae	Prevotella	Unassigned	OffTest	0.0775	0.0013	0.074952	0.080048	Residual	229.818	208.02	254.394
493	Bacteroidetes	Bacteroidia	Bacteroidales	Prevotellaceae	Prevotella	Unassigned	OffTest	0.0775	0.0013	0.074952	0.080048	Sire	4.64975	0.127263	12.5089
493	Bacteroidetes	Bacteroidia	Bacteroidales	Prevotellaceae	Prevotella	Unassigned	OffTest	0.0775	0.0013	0.074952	0.080048	Pen	5.57919	0	20.0677
1420	Bacteroidetes	Bacteroidia	Bacteroidales	Prevotellaceae	Unassigned	Unassigned	Wean	0.0775	0.0372	0.004588	0.150412	Pen	3.34912e-14	0	0.30774
1420	Bacteroidetes	Bacteroidia	Bacteroidales	Prevotellaceae	Unassigned	Unassigned	Wean	0.0775	0.0372	0.004588	0.150412	Residual	8.18112	7.48455	8.92709
1420	Bacteroidetes	Bacteroidia	Bacteroidales	Prevotellaceae	Unassigned	Unassigned	Wean	0.0775	0.0372	0.004588	0.150412	Sire	0.161691	0.0109748	0.428241
1133	Firmicutes	Clostridia	Clostridiales	Ruminococcaceae	Ruminococcus	bromii	MidTest	0.0773	0.0388	0.001252	0.153348	Pen	0	0	0.41479
1133	Firmicutes	Clostridia	Clostridiales	Ruminococcaceae	Ruminococcus	bromii	MidTest	0.0773	0.0388	0.001252	0.153348	Sire	0.153944	0.00367794	0.41729
1133	Firmicutes	Clostridia	Clostridiales	Ruminococcaceae	Ruminococcus	bromii	MidTest	0.0773	0.0388	0.001252	0.153348	Residual	7.81389	7.10271	8.51158
868	Firmicutes	Erysipelotrichia	Erysipelotrichales	Erysipelotrichaceae	Turicibacter	sanguinis	MidTest	0.0771	0	0.0771	0.0771	Sire	165.21	0	531.779
868	Firmicutes	Erysipelotrichia	Erysipelotrichales	Erysipelotrichaceae	Turicibacter	sanguinis	MidTest	0.0771	0	0.0771	0.0771	Pen	1970.2	1347.51	2667.96
868	Firmicutes	Erysipelotrichia	Erysipelotrichales	Erysipelotrichaceae	Turicibacter	sanguinis	MidTest	0.0771	0	0.0771	0.0771	Residual	6436.7	5828.24	7130.92
188	Firmicutes	Clostridia	Clostridiales	Unassigned	Unassigned	Unassigned	MidTest	0.0771	0.0045	0.06828	0.08592	Sire	1.30896	0	3.91621
188	Firmicutes	Clostridia	Clostridiales	Unassigned	Unassigned	Unassigned	MidTest	0.0771	0.0045	0.06828	0.08592	Pen	8.92249	4.4796	13.8384
188	Firmicutes	Clostridia	Clostridiales	Unassigned	Unassigned	Unassigned	MidTest	0.0771	0.0045	0.06828	0.08592	Residual	57.6877	52.2182	63.9307
458	Actinobacteria	Actinobacteria_1760	Unassigned	Unassigned	Unassigned	Unassigned	MidTest	0.077	0.0213	0.035252	0.118748	Residual	14.0477	12.7337	15.4281
458	Actinobacteria	Actinobacteria_1760	Unassigned	Unassigned	Unassigned	Unassigned	MidTest	0.077	0.0213	0.035252	0.118748	Pen	0.13652	0	0.945108
458	Actinobacteria	Actinobacteria_1760	Unassigned	Unassigned	Unassigned	Unassigned	MidTest	0.077	0.0213	0.035252	0.118748	Sire	0.278264	0	0.759648
896	Firmicutes	Clostridia	Clostridiales	Ruminococcaceae	Unassigned	Unassigned	OffTest	0.077	0.0125	0.0525	0.1015	Pen	0.828301	0	2.28086
896	Firmicutes	Clostridia	Clostridiales	Ruminococcaceae	Unassigned	Unassigned	OffTest	0.077	0.0125	0.0525	0.1015	Residual	23.3288	21.1434	25.8092
896	Firmicutes	Clostridia	Clostridiales	Ruminococcaceae	Unassigned	Unassigned	OffTest	0.077	0.0125	0.0525	0.1015	Sire	0.474193	0	1.29929
559	Firmicutes	Clostridia	Clostridiales	Lachnospiraceae	Unassigned	Unassigned	MidTest	0.0769	0.0301	0.017904	0.135896	Pen	0.33182	0	0.93804
559	Firmicutes	Clostridia	Clostridiales	Lachnospiraceae	Unassigned	Unassigned	MidTest	0.0769	0.0301	0.017904	0.135896	Sire	0.196173	0	0.544894
559	Firmicutes	Clostridia	Clostridiales	Lachnospiraceae	Unassigned	Unassigned	MidTest	0.0769	0.0301	0.017904	0.135896	Residual	9.67849	8.76899	10.7148
281	Firmicutes	Clostridia	Clostridiales	Unassigned	Unassigned	Unassigned	OffTest	0.0767	0.0147	0.047888	0.105512	Residual	20.1894	18.2989	22.2174
281	Firmicutes	Clostridia	Clostridiales	Unassigned	Unassigned	Unassigned	OffTest	0.0767	0.0147	0.047888	0.105512	Sire	0.399989	0.001624	1.0868
281	Firmicutes	Clostridia	Clostridiales	Unassigned	Unassigned	Unassigned	OffTest	0.0767	0.0147	0.047888	0.105512	Pen	0.266099	0	1.4507
776	Firmicutes	Clostridia	Clostridiales	Unassigned	Unassigned	Unassigned	MidTest	0.0767	0.001	0.07474	0.07866	Residual	296.257	267.882	328.913
776	Firmicutes	Clostridia	Clostridiales	Unassigned	Unassigned	Unassigned	MidTest	0.0767	0.001	0.07474	0.07866	Pen	12.0344	0	32.4194
776	Firmicutes	Clostridia	Clostridiales	Unassigned	Unassigned	Unassigned	MidTest	0.0767	0.001	0.07474	0.07866	Sire	6.02695	0.0498859	16.3713
1041	Bacteroidetes	Bacteroidia	Bacteroidales	Porphyromonadaceae	Barnesiella	Unassigned	MidTest	0.0767	0.0322	0.013588	0.139812	Residual	8.72717	7.80149	9.91492
1041	Bacteroidetes	Bacteroidia	Bacteroidales	Porphyromonadaceae	Barnesiella	Unassigned	MidTest	0.0767	0.0322	0.013588	0.139812	Sire	0.182481	0	0.540557
1041	Bacteroidetes	Bacteroidia	Bacteroidales	Porphyromonadaceae	Barnesiella	Unassigned	MidTest	0.0767	0.0322	0.013588	0.139812	Pen	0.606771	0	1.47027
284	Firmicutes	Clostridia	Clostridiales	Unassigned	Unassigned	Unassigned	MidTest	0.0766	0.0365	0.00506	0.14814	Pen	1.12508	0.544557	1.76163
284	Firmicutes	Clostridia	Clostridiales	Unassigned	Unassigned	Unassigned	MidTest	0.0766	0.0365	0.00506	0.14814	Residual	7.12039	6.43667	7.90976
284	Firmicutes	Clostridia	Clostridiales	Unassigned	Unassigned	Unassigned	MidTest	0.0766	0.0365	0.00506	0.14814	Sire	0.161012	0	0.485138
728	Bacteroidetes	Unassigned	Unassigned	Unassigned	Unassigned	Unassigned	MidTest	0.0763	0.0036	0.069244	0.083356	Pen	8.36528	3.39507	13.8326
728	Bacteroidetes	Unassigned	Unassigned	Unassigned	Unassigned	Unassigned	MidTest	0.0763	0.0036	0.069244	0.083356	Residual	75.6387	68.5765	83.6571
728	Bacteroidetes	Unassigned	Unassigned	Unassigned	Unassigned	Unassigned	MidTest	0.0763	0.0036	0.069244	0.083356	Sire	1.63273	0	4.76281
1522	Bacteroidetes	Bacteroidia	Bacteroidales	Prevotellaceae	Prevotella	Unassigned	MidTest	0.0763	0.0131	0.050624	0.101976	Sire	0.445535	0	1.21889
1522	Bacteroidetes	Bacteroidia	Bacteroidales	Prevotellaceae	Prevotella	Unassigned	MidTest	0.0763	0.0131	0.050624	0.101976	Residual	22.764	20.6468	24.9292
1522	Bacteroidetes	Bacteroidia	Bacteroidales	Prevotellaceae	Prevotella	Unassigned	MidTest	0.0763	0.0131	0.050624	0.101976	Pen	0.142792	0	1.44008
900	Bacteroidetes	Bacteroidia	Bacteroidales	Unassigned	Unassigned	Unassigned	OffTest	0.0761	0.0003	0.075512	0.076688	Sire	19.2345	0	53.1345
900	Bacteroidetes	Bacteroidia	Bacteroidales	Unassigned	Unassigned	Unassigned	OffTest	0.0761	0.0003	0.075512	0.076688	Pen	39.2296	0	100.168
900	Bacteroidetes	Bacteroidia	Bacteroidales	Unassigned	Unassigned	Unassigned	OffTest	0.0761	0.0003	0.075512	0.076688	Residual	953.136	863.303	1056.01
129	Firmicutes	Clostridia	Clostridiales	Unassigned	Unassigned	Unassigned	MidTest	0.076	0.0047	0.066788	0.085212	Residual	56.9143	51.2215	63.7605
129	Firmicutes	Clostridia	Clostridiales	Unassigned	Unassigned	Unassigned	MidTest	0.076	0.0047	0.066788	0.085212	Pen	6.86126	1.70632	12.2067
129	Firmicutes	Clostridia	Clostridiales	Unassigned	Unassigned	Unassigned	MidTest	0.076	0.0047	0.066788	0.085212	Sire	1.2344	0	3.73981
1341	Unassigned	Unassigned	Unassigned	Unassigned	Unassigned	Unassigned	Wean	0.0759	0.0013	0.073352	0.078448	Residual	228.146	206.2	252.848
1341	Unassigned	Unassigned	Unassigned	Unassigned	Unassigned	Unassigned	Wean	0.0759	0.0013	0.073352	0.078448	Pen	5.50776	0	19.6515
1341	Unassigned	Unassigned	Unassigned	Unassigned	Unassigned	Unassigned	Wean	0.0759	0.0013	0.073352	0.078448	Sire	4.52087	0	12.5722
1356	Firmicutes	Clostridia	Clostridiales	Unassigned	Unassigned	Unassigned	OffTest	0.0759	0.0043	0.067472	0.084328	Residual	68.9469	62.5431	75.9733
1356	Firmicutes	Clostridia	Clostridiales	Unassigned	Unassigned	Unassigned	OffTest	0.0759	0.0043	0.067472	0.084328	Sire	1.35382	0	3.7307
1356	Firmicutes	Clostridia	Clostridiales	Unassigned	Unassigned	Unassigned	OffTest	0.0759	0.0043	0.067472	0.084328	Pen	1.07985	0	4.95442
81	Firmicutes	Clostridia	Clostridiales	Eubacteriaceae	Eubacterium	Unassigned	OffTest	0.0757	0.0289	0.019056	0.132344	Residual	9.52459	8.62728	10.5506
81	Firmicutes	Clostridia	Clostridiales	Eubacteriaceae	Eubacterium	Unassigned	OffTest	0.0757	0.0289	0.019056	0.132344	Sire	0.197797	0	0.571513
81	Firmicutes	Clostridia	Clostridiales	Eubacteriaceae	Eubacterium	Unassigned	OffTest	0.0757	0.0289	0.019056	0.132344	Pen	0.733942	0.119065	1.40028
895	Actinobacteria	Actinobacteria_1760	Actinomycetales	Actinomycetaceae	Mobiluncus	Unassigned	OffTest	0.0756	0.0001	0.075404	0.075796	Pen	0	0	106.049
895	Actinobacteria	Actinobacteria_1760	Actinomycetales	Actinomycetaceae	Mobiluncus	Unassigned	OffTest	0.0756	0.0001	0.075404	0.075796	Residual	3893.48	3569.45	4240.71
895	Actinobacteria	Actinobacteria_1760	Actinomycetales	Actinomycetaceae	Mobiluncus	Unassigned	OffTest	0.0756	0.0001	0.075404	0.075796	Sire	74.9635	5.22809	199.453
409	Firmicutes	Clostridia	Clostridiales	Unassigned	Unassigned	Unassigned	MidTest	0.0755	0.0077	0.060408	0.090592	Pen	8.47152	4.6183	12.5584
409	Firmicutes	Clostridia	Clostridiales	Unassigned	Unassigned	Unassigned	MidTest	0.0755	0.0077	0.060408	0.090592	Sire	0.739454	0	2.38302
409	Firmicutes	Clostridia	Clostridiales	Unassigned	Unassigned	Unassigned	MidTest	0.0755	0.0077	0.060408	0.090592	Residual	29.9559	26.8716	33.704
232	Synergistetes	Synergistia	Synergistales	Synergistaceae	Synergistes	Unassigned	Wean	0.0754	0.0013	0.072852	0.077948	Residual	202.992	183.636	224.878
232	Synergistetes	Synergistia	Synergistales	Synergistaceae	Synergistes	Unassigned	Wean	0.0754	0.0013	0.072852	0.077948	Sire	4.24967	0	13.1701
232	Synergistetes	Synergistia	Synergistales	Synergistaceae	Synergistes	Unassigned	Wean	0.0754	0.0013	0.072852	0.077948	Pen	18.2357	5.32636	32.6271
146	Firmicutes	Clostridia	Clostridiales	Oscillospiraceae	Oscillibacter	Unassigned	OffTest	0.0753	0.0279	0.020616	0.129984	Sire	0.203126	0.00107131	0.552651
146	Firmicutes	Clostridia	Clostridiales	Oscillospiraceae	Oscillibacter	Unassigned	OffTest	0.0753	0.0279	0.020616	0.129984	Residual	10.5107	9.52522	11.5227
146	Firmicutes	Clostridia	Clostridiales	Oscillospiraceae	Oscillibacter	Unassigned	OffTest	0.0753	0.0279	0.020616	0.129984	Pen	0.0771013	0	0.681921
880	Firmicutes	Clostridia	Clostridiales	Unassigned	Unassigned	Unassigned	MidTest	0.0751	0.0068	0.061772	0.088428	Residual	40.4666	36.6443	44.8239
880	Firmicutes	Clostridia	Clostridiales	Unassigned	Unassigned	Unassigned	MidTest	0.0751	0.0068	0.061772	0.088428	Pen	3.09761	0.452518	5.98044
880	Firmicutes	Clostridia	Clostridiales	Unassigned	Unassigned	Unassigned	MidTest	0.0751	0.0068	0.061772	0.088428	Sire	0.833655	0	2.38307
706	Bacteroidetes	Bacteroidia	Bacteroidales	Prevotellaceae	Prevotella	Unassigned	OffTest	0.075	0.0018	0.071472	0.078528	Sire	3.04428	0	8.91889
706	Bacteroidetes	Bacteroidia	Bacteroidales	Prevotellaceae	Prevotella	Unassigned	OffTest	0.075	0.0018	0.071472	0.078528	Residual	144.933	131.188	160.668
706	Bacteroidetes	Bacteroidia	Bacteroidales	Prevotellaceae	Prevotella	Unassigned	OffTest	0.075	0.0018	0.071472	0.078528	Pen	14.3619	4.23934	25.3739
1045	Bacteroidetes	Unassigned	Unassigned	Unassigned	Unassigned	Unassigned	Wean	0.0747	0.0002	0.074308	0.075092	Pen	16.6748	0	99.5046
1045	Bacteroidetes	Unassigned	Unassigned	Unassigned	Unassigned	Unassigned	Wean	0.0747	0.0002	0.074308	0.075092	Residual	1419.03	1283.85	1563.27
1045	Bacteroidetes	Unassigned	Unassigned	Unassigned	Unassigned	Unassigned	Wean	0.0747	0.0002	0.074308	0.075092	Sire	27.3151	0	78.6057
214	Firmicutes	Clostridia	Clostridiales	Eubacteriaceae	Eubacterium	coprostanoligenes	OffTest	0.0739	0.0045	0.06508	0.08272	Pen	1.57212	0	5.279
214	Firmicutes	Clostridia	Clostridiales	Eubacteriaceae	Eubacterium	coprostanoligenes	OffTest	0.0739	0.0045	0.06508	0.08272	Residual	62.8956	57.0491	69.477
214	Firmicutes	Clostridia	Clostridiales	Eubacteriaceae	Eubacterium	coprostanoligenes	OffTest	0.0739	0.0045	0.06508	0.08272	Sire	1.21376	0	3.40807
675	Firmicutes	Clostridia	Clostridiales	Oscillospiraceae	Oscillibacter	Unassigned	Wean	0.0739	0.0051	0.063904	0.083896	Sire	1.06401	0	2.9629
675	Firmicutes	Clostridia	Clostridiales	Oscillospiraceae	Oscillibacter	Unassigned	Wean	0.0739	0.0051	0.063904	0.083896	Pen	1.29503	0	4.9928
675	Firmicutes	Clostridia	Clostridiales	Oscillospiraceae	Oscillibacter	Unassigned	Wean	0.0739	0.0051	0.063904	0.083896	Residual	55.255	49.8339	61.3076
961	Firmicutes	Unassigned	Unassigned	Unassigned	Unassigned	Unassigned	OffTest	0.0738	0.0012	0.071448	0.076152	Sire	4.45758	0.127265	12.1405
961	Firmicutes	Unassigned	Unassigned	Unassigned	Unassigned	Unassigned	OffTest	0.0738	0.0012	0.071448	0.076152	Pen	0	0	10.0226
961	Firmicutes	Unassigned	Unassigned	Unassigned	Unassigned	Unassigned	OffTest	0.0738	0.0012	0.071448	0.076152	Residual	237.227	217.481	258.4
813	Firmicutes	Clostridia	Clostridiales	Clostridiaceae	Clostridium	Unassigned	MidTest	0.0729	0	0.0729	0.0729	Residual	207674	188083	230027
813	Firmicutes	Clostridia	Clostridiales	Clostridiaceae	Clostridium	Unassigned	MidTest	0.0729	0	0.0729	0.0729	Sire	4806.4	0	15847.4
813	Firmicutes	Clostridia	Clostridiales	Clostridiaceae	Clostridium	Unassigned	MidTest	0.0729	0	0.0729	0.0729	Pen	51312	33083.8	71704.1
952	Firmicutes	Clostridia	Clostridiales	Unassigned	Unassigned	Unassigned	MidTest	0.0729	0.0044	0.064276	0.081524	Pen	7.82566	4.11485	12.0498
952	Firmicutes	Clostridia	Clostridiales	Unassigned	Unassigned	Unassigned	MidTest	0.0729	0.0044	0.064276	0.081524	Sire	1.20741	0	3.68592
952	Firmicutes	Clostridia	Clostridiales	Unassigned	Unassigned	Unassigned	MidTest	0.0729	0.0044	0.064276	0.081524	Residual	57.2422	51.9562	63.168
1726	Bacteroidetes	Bacteroidia	Bacteroidales	Bacteroidaceae	Bacteroides	ovatus	Wean	0.0727	0.0036	0.065644	0.079756	Pen	0.347032	0	5.51936
1726	Bacteroidetes	Bacteroidia	Bacteroidales	Bacteroidaceae	Bacteroides	ovatus	Wean	0.0727	0.0036	0.065644	0.079756	Sire	1.47022	0	4.10318
1726	Bacteroidetes	Bacteroidia	Bacteroidales	Bacteroidaceae	Bacteroides	ovatus	Wean	0.0727	0.0036	0.065644	0.079756	Residual	79.123	71.3038	86.7129
821	Firmicutes	Clostridia	Clostridiales	Lachnospiraceae	Lachnospira	pectinoschiza	MidTest	0.0723	0.0008	0.070732	0.073868	Sire	6.86174	0	19.4738
821	Firmicutes	Clostridia	Clostridiales	Lachnospiraceae	Lachnospira	pectinoschiza	MidTest	0.0723	0.0008	0.070732	0.073868	Pen	13.1656	0	34.3051
821	Firmicutes	Clostridia	Clostridiales	Lachnospiraceae	Lachnospira	pectinoschiza	MidTest	0.0723	0.0008	0.070732	0.073868	Residual	359.524	326.197	397.22
791	Bacteroidetes	Bacteroidia	Bacteroidales	Prevotellaceae	Prevotella	Unassigned	MidTest	0.0722	0	0.0722	0.0722	Pen	3846.27	2270.98	5587.23
791	Bacteroidetes	Bacteroidia	Bacteroidales	Prevotellaceae	Prevotella	Unassigned	MidTest	0.0722	0	0.0722	0.0722	Sire	412.537	0	1318.86
791	Bacteroidetes	Bacteroidia	Bacteroidales	Prevotellaceae	Prevotella	Unassigned	MidTest	0.0722	0	0.0722	0.0722	Residual	18590.3	16824.7	20615.2
1406	Bacteroidetes	Bacteroidia	Bacteroidales	Porphyromonadaceae	Unassigned	Unassigned	MidTest	0.0719	0.0068	0.058572	0.085228	Pen	4.26566	1.33144	7.54282
1406	Bacteroidetes	Bacteroidia	Bacteroidales	Porphyromonadaceae	Unassigned	Unassigned	MidTest	0.0719	0.0068	0.058572	0.085228	Residual	37.2526	33.6125	41.4655
1406	Bacteroidetes	Bacteroidia	Bacteroidales	Porphyromonadaceae	Unassigned	Unassigned	MidTest	0.0719	0.0068	0.058572	0.085228	Sire	0.75947	0	2.34524
1708	Firmicutes	Clostridia	Clostridiales	Eubacteriaceae	Eubacterium	desmolans	OffTest	0.0718	0.0038	0.064352	0.079248	Pen	5.80551	0	12.9807
1708	Firmicutes	Clostridia	Clostridiales	Eubacteriaceae	Eubacterium	desmolans	OffTest	0.0718	0.0038	0.064352	0.079248	Sire	1.34598	0	4.01489
1708	Firmicutes	Clostridia	Clostridiales	Eubacteriaceae	Eubacterium	desmolans	OffTest	0.0718	0.0038	0.064352	0.079248	Residual	67.8751	60.6508	76.6806
281	Firmicutes	Clostridia	Clostridiales	Unassigned	Unassigned	Unassigned	MidTest	0.0718	0.0101	0.052004	0.091596	Pen	0.179707	0	1.94439
281	Firmicutes	Clostridia	Clostridiales	Unassigned	Unassigned	Unassigned	MidTest	0.0718	0.0101	0.052004	0.091596	Residual	27.6841	25.0215	30.3337
281	Firmicutes	Clostridia	Clostridiales	Unassigned	Unassigned	Unassigned	MidTest	0.0718	0.0101	0.052004	0.091596	Sire	0.509486	0	1.39466
964	Unassigned	Unassigned	Unassigned	Unassigned	Unassigned	Unassigned	OffTest	0.0718	0.0218	0.029072	0.114528	Residual	12.1979	11.0369	13.5261
964	Unassigned	Unassigned	Unassigned	Unassigned	Unassigned	Unassigned	OffTest	0.0718	0.0218	0.029072	0.114528	Sire	0.236615	0	0.687606
964	Unassigned	Unassigned	Unassigned	Unassigned	Unassigned	Unassigned	OffTest	0.0718	0.0218	0.029072	0.114528	Pen	0.740815	0	1.60645
420	Bacteroidetes	Bacteroidia	Bacteroidales	Prevotellaceae	Prevotella	sp_djf_b116	MidTest	0.0714	0.0036	0.064344	0.078456	Sire	1.41392	0	4.56658
420	Bacteroidetes	Bacteroidia	Bacteroidales	Prevotellaceae	Prevotella	sp_djf_b116	MidTest	0.0714	0.0036	0.064344	0.078456	Residual	63.8561	57.8146	70.7563
420	Bacteroidetes	Bacteroidia	Bacteroidales	Prevotellaceae	Prevotella	sp_djf_b116	MidTest	0.0714	0.0036	0.064344	0.078456	Pen	13.982	8.54065	20.0175
686	Firmicutes	Clostridia	Clostridiales	Clostridiaceae	Clostridium	Unassigned	Wean	0.0711	0.0039	0.063456	0.078744	Pen	0	0	2.76101
686	Firmicutes	Clostridia	Clostridiales	Clostridiaceae	Clostridium	Unassigned	Wean	0.0711	0.0039	0.063456	0.078744	Sire	1.30073	0	3.71354
686	Firmicutes	Clostridia	Clostridiales	Clostridiaceae	Clostridium	Unassigned	Wean	0.0711	0.0039	0.063456	0.078744	Residual	71.8398	65.7238	78.3983
777	Firmicutes	Clostridia	Clostridiales	Unassigned	Unassigned	Unassigned	MidTest	0.0711	0.0021	0.066984	0.075216	Residual	132.975	120.233	145.669
777	Firmicutes	Clostridia	Clostridiales	Unassigned	Unassigned	Unassigned	MidTest	0.0711	0.0021	0.066984	0.075216	Sire	2.4204	0	6.78981
777	Firmicutes	Clostridia	Clostridiales	Unassigned	Unassigned	Unassigned	MidTest	0.0711	0.0021	0.066984	0.075216	Pen	0.816418	0	9.2273
1153	Firmicutes	Clostridia	Clostridiales	Ruminococcaceae	Ruminococcus	Unassigned	Wean	0.0711	0.026	0.02014	0.12206	Residual	10.4758	9.46538	11.6223
1153	Firmicutes	Clostridia	Clostridiales	Ruminococcaceae	Ruminococcus	Unassigned	Wean	0.0711	0.026	0.02014	0.12206	Sire	0.194633	0	0.561903
1153	Firmicutes	Clostridia	Clostridiales	Ruminococcaceae	Ruminococcus	Unassigned	Wean	0.0711	0.026	0.02014	0.12206	Pen	0.28269	0	0.943021
1701	Firmicutes	Clostridia	Clostridiales	Lachnospiraceae	Unassigned	Unassigned	OffTest	0.0711	0.0158	0.040132	0.102068	Residual	16.4191	14.833	18.2556
1701	Firmicutes	Clostridia	Clostridiales	Lachnospiraceae	Unassigned	Unassigned	OffTest	0.0711	0.0158	0.040132	0.102068	Pen	1.2322	0.057242	2.50289
1701	Firmicutes	Clostridia	Clostridiales	Lachnospiraceae	Unassigned	Unassigned	OffTest	0.0711	0.0158	0.040132	0.102068	Sire	0.319627	0	0.950508
2	Unassigned	Unassigned	Unassigned	Unassigned	Unassigned	Unassigned	MidTest	0.0709	0.034	0.00426	0.13754	Residual	7.24438	6.56435	8.02055
2	Unassigned	Unassigned	Unassigned	Unassigned	Unassigned	Unassigned	MidTest	0.0709	0.034	0.00426	0.13754	Sire	0.147925	0	0.451991
2	Unassigned	Unassigned	Unassigned	Unassigned	Unassigned	Unassigned	MidTest	0.0709	0.034	0.00426	0.13754	Pen	0.947658	0.437593	1.50478
103	Proteobacteria	Epsilonproteobacteria	Campylobacterales	Campylobacteraceae	Campylobacter	Unassigned	OffTest	0.0709	0.0001	0.070704	0.071096	Pen	61.1344	0	276.456
103	Proteobacteria	Epsilonproteobacteria	Campylobacterales	Campylobacteraceae	Campylobacter	Unassigned	OffTest	0.0709	0.0001	0.070704	0.071096	Residual	3525.43	3192.65	3890.12
103	Proteobacteria	Epsilonproteobacteria	Campylobacterales	Campylobacteraceae	Campylobacter	Unassigned	OffTest	0.0709	0.0001	0.070704	0.071096	Sire	64.7411	0	182.854
723	Firmicutes	Clostridia	Clostridiales	Unassigned	Unassigned	Unassigned	OffTest	0.0709	0.0168	0.037972	0.103828	Sire	0.299032	0	0.859257
723	Firmicutes	Clostridia	Clostridiales	Unassigned	Unassigned	Unassigned	OffTest	0.0709	0.0168	0.037972	0.103828	Residual	15.9404	14.4418	17.6468
723	Firmicutes	Clostridia	Clostridiales	Unassigned	Unassigned	Unassigned	OffTest	0.0709	0.0168	0.037972	0.103828	Pen	0.642897	0	1.66252
782	Firmicutes	Clostridia	Clostridiales	Ruminococcaceae	Faecalibacterium	prausnitzii	MidTest	0.0708	0.0116	0.048064	0.093536	Pen	2.63154	1.10467	4.32899
782	Firmicutes	Clostridia	Clostridiales	Ruminococcaceae	Faecalibacterium	prausnitzii	MidTest	0.0708	0.0116	0.048064	0.093536	Residual	21.3171	19.3013	23.6134
782	Firmicutes	Clostridia	Clostridiales	Ruminococcaceae	Faecalibacterium	prausnitzii	MidTest	0.0708	0.0116	0.048064	0.093536	Sire	0.431802	0	1.34607
447	Actinobacteria	Actinobacteria_1760	Coriobacteriales	Coriobacteriaceae	Unassigned	Unassigned	OffTest	0.0708	0.026	0.01984	0.12176	Sire	0.192838	0	0.585075
447	Actinobacteria	Actinobacteria_1760	Coriobacteriales	Coriobacteriaceae	Unassigned	Unassigned	OffTest	0.0708	0.026	0.01984	0.12176	Residual	9.89505	8.96382	10.9576
447	Actinobacteria	Actinobacteria_1760	Coriobacteriales	Coriobacteriaceae	Unassigned	Unassigned	OffTest	0.0708	0.026	0.01984	0.12176	Pen	0.802099	0.162682	1.50118
1754	Firmicutes	Clostridia	Clostridiales	Unassigned	Unassigned	Unassigned	MidTest	0.0708	0.0035	0.06394	0.07766	Pen	10.641	5.43166	16.4009
1754	Firmicutes	Clostridia	Clostridiales	Unassigned	Unassigned	Unassigned	MidTest	0.0708	0.0035	0.06394	0.07766	Sire	1.42046	0	4.37739
1754	Firmicutes	Clostridia	Clostridiales	Unassigned	Unassigned	Unassigned	MidTest	0.0708	0.0035	0.06394	0.07766	Residual	68.1965	61.7432	75.5681
1436	Unassigned	Unassigned	Unassigned	Unassigned	Unassigned	Unassigned	OffTest	0.0706	0.0329	0.006116	0.135084	Residual	8.09576	7.31327	9.00831
1436	Unassigned	Unassigned	Unassigned	Unassigned	Unassigned	Unassigned	OffTest	0.0706	0.0329	0.006116	0.135084	Pen	0.3249	0	0.896725
1436	Unassigned	Unassigned	Unassigned	Unassigned	Unassigned	Unassigned	OffTest	0.0706	0.0329	0.006116	0.135084	Sire	0.151317	0	0.437904
68	Spirochaetes	Spirochaetia	Spirochaetales	Spirochaetaceae	Treponema	porcinum	MidTest	0.0705	0.0044	0.061876	0.079124	Pen	5.07154	1.26953	9.23118
68	Spirochaetes	Spirochaetia	Spirochaetales	Spirochaetaceae	Treponema	porcinum	MidTest	0.0705	0.0044	0.061876	0.079124	Sire	1.13039	0	3.41111
68	Spirochaetes	Spirochaetia	Spirochaetales	Spirochaetaceae	Treponema	porcinum	MidTest	0.0705	0.0044	0.061876	0.079124	Residual	57.9549	52.4967	64.1788
822	Firmicutes	Unassigned	Unassigned	Unassigned	Unassigned	Unassigned	MidTest	0.0705	0.0222	0.026988	0.114012	Sire	0.223378	0	0.687517
822	Firmicutes	Unassigned	Unassigned	Unassigned	Unassigned	Unassigned	MidTest	0.0705	0.0222	0.026988	0.114012	Pen	0.759831	0	1.59825
822	Firmicutes	Unassigned	Unassigned	Unassigned	Unassigned	Unassigned	MidTest	0.0705	0.0222	0.026988	0.114012	Residual	11.6967	10.5824	12.981
821	Firmicutes	Clostridia	Clostridiales	Lachnospiraceae	Lachnospira	pectinoschiza	OffTest	0.0704	0.002	0.06648	0.07432	Residual	126.598	114.672	140.191
821	Firmicutes	Clostridia	Clostridiales	Lachnospiraceae	Lachnospira	pectinoschiza	OffTest	0.0704	0.002	0.06648	0.07432	Sire	2.52921	0	7.83544
821	Firmicutes	Clostridia	Clostridiales	Lachnospiraceae	Lachnospira	pectinoschiza	OffTest	0.0704	0.002	0.06648	0.07432	Pen	14.6342	5.89362	24.3196
851	Firmicutes	Clostridia	Clostridiales	Unassigned	Unassigned	Unassigned	MidTest	0.0701	0.0073	0.055792	0.084408	Pen	5.56067	2.90017	8.49463
851	Firmicutes	Clostridia	Clostridiales	Unassigned	Unassigned	Unassigned	MidTest	0.0701	0.0073	0.055792	0.084408	Residual	32.303	29.2148	35.8502
851	Firmicutes	Clostridia	Clostridiales	Unassigned	Unassigned	Unassigned	MidTest	0.0701	0.0073	0.055792	0.084408	Sire	0.675443	0	2.14959
159	Firmicutes	Clostridia	Clostridiales	Lachnospiraceae	Coprococcus	catus	MidTest	0.07	0.0003	0.069412	0.070588	Pen	86.4934	29.7387	149.475
159	Firmicutes	Clostridia	Clostridiales	Lachnospiraceae	Coprococcus	catus	MidTest	0.07	0.0003	0.069412	0.070588	Sire	16.1093	0	50.1965
159	Firmicutes	Clostridia	Clostridiales	Lachnospiraceae	Coprococcus	catus	MidTest	0.07	0.0003	0.069412	0.070588	Residual	818.525	740.966	907.145
190	Firmicutes	Clostridia	Clostridiales	Unassigned	Unassigned	Unassigned	Wean	0.07	0.0261	0.018844	0.121156	Sire	0.187706	0.00059385	0.518946
190	Firmicutes	Clostridia	Clostridiales	Unassigned	Unassigned	Unassigned	Wean	0.07	0.0261	0.018844	0.121156	Pen	0.00118138	0	0.568908
190	Firmicutes	Clostridia	Clostridiales	Unassigned	Unassigned	Unassigned	Wean	0.07	0.0261	0.018844	0.121156	Residual	10.5332	9.63754	11.4959
621	Firmicutes	Clostridia	Clostridiales	Ruminococcaceae	Faecalibacterium	prausnitzii	OffTest	0.0695	0.0344	0.002076	0.136924	Sire	0.140526	0	0.414923
621	Firmicutes	Clostridia	Clostridiales	Ruminococcaceae	Faecalibacterium	prausnitzii	OffTest	0.0695	0.0344	0.002076	0.136924	Pen	0.477035	0.0132508	0.990423
621	Firmicutes	Clostridia	Clostridiales	Ruminococcaceae	Faecalibacterium	prausnitzii	OffTest	0.0695	0.0344	0.002076	0.136924	Residual	7.46538	6.76137	8.26639
512	Bacteroidetes	Unassigned	Unassigned	Unassigned	Unassigned	Unassigned	OffTest	0.0691	0.004	0.06126	0.07694	Sire	1.1919	0	3.75802
512	Bacteroidetes	Unassigned	Unassigned	Unassigned	Unassigned	Unassigned	OffTest	0.0691	0.004	0.06126	0.07694	Pen	9.01338	4.3617	14.0933
512	Bacteroidetes	Unassigned	Unassigned	Unassigned	Unassigned	Unassigned	OffTest	0.0691	0.004	0.06126	0.07694	Residual	58.7449	53.1345	65.2112
1207	Firmicutes	Clostridia	Clostridiales	Clostridiaceae	Clostridium	Unassigned	Wean	0.0691	0.0121	0.045384	0.092816	Residual	22.4107	20.511	24.4599
1207	Firmicutes	Clostridia	Clostridiales	Clostridiaceae	Clostridium	Unassigned	Wean	0.0691	0.0121	0.045384	0.092816	Sire	0.393887	0	1.10878
1207	Firmicutes	Clostridia	Clostridiales	Clostridiaceae	Clostridium	Unassigned	Wean	0.0691	0.0121	0.045384	0.092816	Pen	0	0	1.00768
793	Firmicutes	Clostridia	Clostridiales	Eubacteriaceae	Eubacterium	coprostanoligenes	MidTest	0.0689	0.0111	0.047144	0.090656	Residual	23.9483	21.6523	26.4046
793	Firmicutes	Clostridia	Clostridiales	Eubacteriaceae	Eubacterium	coprostanoligenes	MidTest	0.0689	0.0111	0.047144	0.090656	Pen	0.365713	0	1.92691
793	Firmicutes	Clostridia	Clostridiales	Eubacteriaceae	Eubacterium	coprostanoligenes	MidTest	0.0689	0.0111	0.047144	0.090656	Sire	0.426437	0	1.22335
1748	Bacteroidetes	Bacteroidia	Bacteroidales	Bacteroidaceae	Bacteroides	thetaiotaomicron	Wean	0.0689	0.0001	0.068704	0.069096	Residual	1833.3	1656.04	2009.34
1748	Bacteroidetes	Bacteroidia	Bacteroidales	Bacteroidaceae	Bacteroides	thetaiotaomicron	Wean	0.0689	0.0001	0.068704	0.069096	Pen	8.5255	0	119.406
1748	Bacteroidetes	Bacteroidia	Bacteroidales	Bacteroidaceae	Bacteroides	thetaiotaomicron	Wean	0.0689	0.0001	0.068704	0.069096	Sire	32.269	0	91.7659
1690	Firmicutes	Negativicutes	Selenomonadales	Acidaminococcaceae	Phascolarctobacterium	succinatutens	MidTest	0.0687	0.0028	0.063212	0.074188	Pen	10.2828	4.14551	17.0575
1690	Firmicutes	Negativicutes	Selenomonadales	Acidaminococcaceae	Phascolarctobacterium	succinatutens	MidTest	0.0687	0.0028	0.063212	0.074188	Sire	1.68453	0	5.42039
1690	Firmicutes	Negativicutes	Selenomonadales	Acidaminococcaceae	Phascolarctobacterium	succinatutens	MidTest	0.0687	0.0028	0.063212	0.074188	Residual	86.1145	77.9621	95.4567
784	Firmicutes	Clostridia	Clostridiales	Lachnospiraceae	Blautia	torques	MidTest	0.0685	0.0126	0.043804	0.093196	Pen	3.16086	1.66906	4.83017
784	Firmicutes	Clostridia	Clostridiales	Lachnospiraceae	Blautia	torques	MidTest	0.0685	0.0126	0.043804	0.093196	Sire	0.373532	0	1.19196
784	Firmicutes	Clostridia	Clostridiales	Lachnospiraceae	Blautia	torques	MidTest	0.0685	0.0126	0.043804	0.093196	Residual	18.2724	16.5239	20.2718
1754	Firmicutes	Clostridia	Clostridiales	Unassigned	Unassigned	Unassigned	Wean	0.0685	0.0105	0.04792	0.08908	Pen	0	0	0.866794
1754	Firmicutes	Clostridia	Clostridiales	Unassigned	Unassigned	Unassigned	Wean	0.0685	0.0105	0.04792	0.08908	Sire	0.448706	0.000778396	1.24485
1754	Firmicutes	Clostridia	Clostridiales	Unassigned	Unassigned	Unassigned	Wean	0.0685	0.0105	0.04792	0.08908	Residual	25.7483	23.5562	28.0916
732	Firmicutes	Clostridia	Clostridiales	Eubacteriaceae	Eubacterium	hallii	MidTest	0.0684	0.0025	0.0635	0.0733	Residual	95.2859	86.2076	105.73
732	Firmicutes	Clostridia	Clostridiales	Eubacteriaceae	Eubacterium	hallii	MidTest	0.0684	0.0025	0.0635	0.0733	Pen	14.11	6.75448	22.1537
732	Firmicutes	Clostridia	Clostridiales	Eubacteriaceae	Eubacterium	hallii	MidTest	0.0684	0.0025	0.0635	0.0733	Sire	1.90383	0	5.98501
136	Proteobacteria	Deltaproteobacteria	Desulfovibrionales	Desulfovibrionaceae	Desulfovibrio	Unassigned	Wean	0.0683	0.03	0.0095	0.1271	Sire	0.155309	0	0.508757
136	Proteobacteria	Deltaproteobacteria	Desulfovibrionales	Desulfovibrionaceae	Desulfovibrio	Unassigned	Wean	0.0683	0.03	0.0095	0.1271	Residual	8.39602	7.38979	9.64757
136	Proteobacteria	Deltaproteobacteria	Desulfovibrionales	Desulfovibrionaceae	Desulfovibrio	Unassigned	Wean	0.0683	0.03	0.0095	0.1271	Pen	0.546619	0	1.59438
870	Bacteroidetes	Unassigned	Unassigned	Unassigned	Unassigned	Unassigned	OffTest	0.0683	0.0022	0.063988	0.072612	Residual	103.7	93.9179	114.882
870	Bacteroidetes	Unassigned	Unassigned	Unassigned	Unassigned	Unassigned	OffTest	0.0683	0.0022	0.063988	0.072612	Sire	2.08719	0	6.84205
870	Bacteroidetes	Unassigned	Unassigned	Unassigned	Unassigned	Unassigned	OffTest	0.0683	0.0022	0.063988	0.072612	Pen	16.4768	8.60205	25.1692
165	Bacteroidetes	Unassigned	Unassigned	Unassigned	Unassigned	Unassigned	Wean	0.0682	0.0001	0.068004	0.068396	Residual	2899.81	2619.93	3218.71
165	Bacteroidetes	Unassigned	Unassigned	Unassigned	Unassigned	Unassigned	Wean	0.0682	0.0001	0.068004	0.068396	Pen	167.067	0	365.461
165	Bacteroidetes	Unassigned	Unassigned	Unassigned	Unassigned	Unassigned	Wean	0.0682	0.0001	0.068004	0.068396	Sire	53.2097	0	157.679
1098	Firmicutes	Clostridia	Clostridiales	Ruminococcaceae	Subdoligranulum	variabile	Wean	0.0682	0	0.0682	0.0682	Residual	25593.6	23409.6	27936.2
1098	Firmicutes	Clostridia	Clostridiales	Ruminococcaceae	Subdoligranulum	variabile	Wean	0.0682	0	0.0682	0.0682	Pen	5.43785e-06	0	1209.68
1098	Firmicutes	Clostridia	Clostridiales	Ruminococcaceae	Subdoligranulum	variabile	Wean	0.0682	0	0.0682	0.0682	Sire	444.056	0	1269.03
767	Firmicutes	Clostridia	Clostridiales	Ruminococcaceae	Ruminococcus	bromii	OffTest	0.0681	0.0077	0.053008	0.083192	Sire	0.603285	0	1.869
767	Firmicutes	Clostridia	Clostridiales	Ruminococcaceae	Ruminococcus	bromii	OffTest	0.0681	0.0077	0.053008	0.083192	Residual	32.2052	29.1814	35.6492
767	Firmicutes	Clostridia	Clostridiales	Ruminococcaceae	Ruminococcus	bromii	OffTest	0.0681	0.0077	0.053008	0.083192	Pen	2.63111	0.564055	4.90047
1469	Bacteroidetes	Unassigned	Unassigned	Unassigned	Unassigned	Unassigned	MidTest	0.0679	0.0039	0.060256	0.075544	Pen	0	0	3.05301
1469	Bacteroidetes	Unassigned	Unassigned	Unassigned	Unassigned	Unassigned	MidTest	0.0679	0.0039	0.060256	0.075544	Residual	68.9019	63.1643	75.0649
1469	Bacteroidetes	Unassigned	Unassigned	Unassigned	Unassigned	Unassigned	MidTest	0.0679	0.0039	0.060256	0.075544	Sire	1.18972	0	3.36871
1754	Firmicutes	Clostridia	Clostridiales	Unassigned	Unassigned	Unassigned	OffTest	0.0678	0.0166	0.035264	0.100336	Sire	0.277486	0	0.774505
1754	Firmicutes	Clostridia	Clostridiales	Unassigned	Unassigned	Unassigned	OffTest	0.0678	0.0166	0.035264	0.100336	Residual	16.0976	14.7581	17.5326
1754	Firmicutes	Clostridia	Clostridiales	Unassigned	Unassigned	Unassigned	OffTest	0.0678	0.0166	0.035264	0.100336	Pen	0	0	0.533734
661	Bacteroidetes	Bacteroidia	Bacteroidales	Unassigned	Unassigned	Unassigned	MidTest	0.0676	0.0024	0.062896	0.072304	Residual	95.5481	86.517	105.906
661	Bacteroidetes	Bacteroidia	Bacteroidales	Unassigned	Unassigned	Unassigned	MidTest	0.0676	0.0024	0.062896	0.072304	Pen	14.2565	7.10055	22.1283
661	Bacteroidetes	Bacteroidia	Bacteroidales	Unassigned	Unassigned	Unassigned	MidTest	0.0676	0.0024	0.062896	0.072304	Sire	1.88747	0	6.1875
636	Firmicutes	Unassigned	Unassigned	Unassigned	Unassigned	Unassigned	OffTest	0.0675	0.0205	0.02732	0.10768	Pen	1.08821	0.27263	1.97622
636	Firmicutes	Unassigned	Unassigned	Unassigned	Unassigned	Unassigned	OffTest	0.0675	0.0205	0.02732	0.10768	Sire	0.222604	0	0.677669
636	Firmicutes	Unassigned	Unassigned	Unassigned	Unassigned	Unassigned	OffTest	0.0675	0.0205	0.02732	0.10768	Residual	11.8807	10.7524	13.1752
1318	Bacteroidetes	Bacteroidia	Bacteroidales	Unassigned	Unassigned	Unassigned	MidTest	0.0673	0.001	0.06534	0.06926	Pen	32.6304	16.1022	51.1658
1318	Bacteroidetes	Bacteroidia	Bacteroidales	Unassigned	Unassigned	Unassigned	MidTest	0.0673	0.001	0.06534	0.06926	Residual	237.953	215.689	263.135
1318	Bacteroidetes	Bacteroidia	Bacteroidales	Unassigned	Unassigned	Unassigned	MidTest	0.0673	0.001	0.06534	0.06926	Sire	4.62917	0	14.6294
980	Bacteroidetes	Bacteroidia	Bacteroidales	Bacteroidaceae	Bacteroides	massiliensis	Wean	0.0672	0.0001	0.067004	0.067396	Pen	58.0988	0	205.107
980	Bacteroidetes	Bacteroidia	Bacteroidales	Bacteroidaceae	Bacteroides	massiliensis	Wean	0.0672	0.0001	0.067004	0.067396	Sire	38.4889	0	110.065
980	Bacteroidetes	Bacteroidia	Bacteroidales	Bacteroidaceae	Bacteroides	massiliensis	Wean	0.0672	0.0001	0.067004	0.067396	Residual	2194.97	1980.12	2437.32
1108	Firmicutes	Clostridia	Clostridiales	Ruminococcaceae	Faecalibacterium	prausnitzii	MidTest	0.0671	0.0001	0.066904	0.067296	Sire	47.647	0	154.243
1108	Firmicutes	Clostridia	Clostridiales	Ruminococcaceae	Faecalibacterium	prausnitzii	MidTest	0.0671	0.0001	0.066904	0.067296	Pen	331.886	144.716	538.582
1108	Firmicutes	Clostridia	Clostridiales	Ruminococcaceae	Faecalibacterium	prausnitzii	MidTest	0.0671	0.0001	0.066904	0.067296	Residual	2459.73	2224.97	2729.34
786	Unassigned	Unassigned	Unassigned	Unassigned	Unassigned	Unassigned	OffTest	0.067	0.0221	0.023684	0.110316	Pen	0.27721	0	0.992787
786	Unassigned	Unassigned	Unassigned	Unassigned	Unassigned	Unassigned	OffTest	0.067	0.0221	0.023684	0.110316	Sire	0.202636	0	0.588405
786	Unassigned	Unassigned	Unassigned	Unassigned	Unassigned	Unassigned	OffTest	0.067	0.0221	0.023684	0.110316	Residual	11.6209	10.5271	12.8526
961	Firmicutes	Unassigned	Unassigned	Unassigned	Unassigned	Unassigned	MidTest	0.0669	0.0016	0.063764	0.070036	Pen	12.7823	3.68312	22.9
961	Firmicutes	Unassigned	Unassigned	Unassigned	Unassigned	Unassigned	MidTest	0.0669	0.0016	0.063764	0.070036	Sire	2.846	0	8.68224
961	Firmicutes	Unassigned	Unassigned	Unassigned	Unassigned	Unassigned	MidTest	0.0669	0.0016	0.063764	0.070036	Residual	154.485	140.187	170.616
1522	Bacteroidetes	Bacteroidia	Bacteroidales	Prevotellaceae	Prevotella	Unassigned	OffTest	0.0669	0.0033	0.060432	0.073368	Pen	9.01583	3.78709	14.7258
1522	Bacteroidetes	Bacteroidia	Bacteroidales	Prevotellaceae	Prevotella	Unassigned	OffTest	0.0669	0.0033	0.060432	0.073368	Residual	71.206	64.4568	78.9291
1522	Bacteroidetes	Bacteroidia	Bacteroidales	Prevotellaceae	Prevotella	Unassigned	OffTest	0.0669	0.0033	0.060432	0.073368	Sire	1.36526	0	4.26607
205	Firmicutes	Clostridia	Clostridiales	Unassigned	Unassigned	Unassigned	MidTest	0.0668	0.0016	0.063664	0.069936	Sire	2.74277	0	8.80234
205	Firmicutes	Clostridia	Clostridiales	Unassigned	Unassigned	Unassigned	MidTest	0.0668	0.0016	0.063664	0.069936	Pen	19.1097	8.40184	30.8832
205	Firmicutes	Clostridia	Clostridiales	Unassigned	Unassigned	Unassigned	MidTest	0.0668	0.0016	0.063664	0.069936	Residual	142.474	128.914	158.044
507	Firmicutes	Clostridia	Clostridiales	Unassigned	Unassigned	Unassigned	MidTest	0.0668	0.0039	0.059156	0.074444	Pen	2.93163	0	6.86294
507	Firmicutes	Clostridia	Clostridiales	Unassigned	Unassigned	Unassigned	MidTest	0.0668	0.0039	0.059156	0.074444	Sire	1.14	0	3.41323
507	Firmicutes	Clostridia	Clostridiales	Unassigned	Unassigned	Unassigned	MidTest	0.0668	0.0039	0.059156	0.074444	Residual	64.2246	58.2698	70.9352
1445	Bacteroidetes	Bacteroidia	Bacteroidales	Unassigned	Unassigned	Unassigned	OffTest	0.0668	0.0007	0.065428	0.068172	Pen	30.031	6.26164	55.9492
1445	Bacteroidetes	Bacteroidia	Bacteroidales	Unassigned	Unassigned	Unassigned	OffTest	0.0668	0.0007	0.065428	0.068172	Sire	6.27233	0	19.397
1445	Bacteroidetes	Bacteroidia	Bacteroidales	Unassigned	Unassigned	Unassigned	OffTest	0.0668	0.0007	0.065428	0.068172	Residual	339.483	307.099	376.626
72	Unassigned	Unassigned	Unassigned	Unassigned	Unassigned	Unassigned	Wean	0.0667	0.0209	0.025736	0.107664	Residual	12.0198	10.8552	13.3565
72	Unassigned	Unassigned	Unassigned	Unassigned	Unassigned	Unassigned	Wean	0.0667	0.0209	0.025736	0.107664	Pen	0.511702	0	1.30942
72	Unassigned	Unassigned	Unassigned	Unassigned	Unassigned	Unassigned	Wean	0.0667	0.0209	0.025736	0.107664	Sire	0.21235	0	0.6429
244	Firmicutes	Clostridia	Clostridiales	Unassigned	Unassigned	Unassigned	MidTest	0.0667	0.0005	0.06572	0.06768	Sire	8.62092	0	25.8569
244	Firmicutes	Clostridia	Clostridiales	Unassigned	Unassigned	Unassigned	MidTest	0.0667	0.0005	0.06572	0.06768	Pen	33.3919	3.48253	66.016
244	Firmicutes	Clostridia	Clostridiales	Unassigned	Unassigned	Unassigned	MidTest	0.0667	0.0005	0.06572	0.06768	Residual	475.332	430.551	526.483
1366	Bacteroidetes	Unassigned	Unassigned	Unassigned	Unassigned	Unassigned	MidTest	0.0667	0.002	0.06278	0.07062	Residual	123.591	111.995	136.835
1366	Bacteroidetes	Unassigned	Unassigned	Unassigned	Unassigned	Unassigned	MidTest	0.0667	0.002	0.06278	0.07062	Pen	8.3045	0.712765	16.5873
1366	Bacteroidetes	Unassigned	Unassigned	Unassigned	Unassigned	Unassigned	MidTest	0.0667	0.002	0.06278	0.07062	Sire	2.23553	0	6.84166
1736	Firmicutes	Bacilli	Lactobacillales	Lactobacillaceae	Lactobacillus	agilis	Wean	0.0666	0.0003	0.066012	0.067188	Residual	779.946	713.598	851.154
1736	Firmicutes	Bacilli	Lactobacillales	Lactobacillaceae	Lactobacillus	agilis	Wean	0.0666	0.0003	0.066012	0.067188	Sire	13.201	0	38.9955
1736	Firmicutes	Bacilli	Lactobacillales	Lactobacillaceae	Lactobacillus	agilis	Wean	0.0666	0.0003	0.066012	0.067188	Pen	0	0	37.2331
864	Bacteroidetes	Bacteroidia	Bacteroidales	Prevotellaceae	Prevotella	Unassigned	OffTest	0.0664	0.0033	0.059932	0.072868	Pen	5.30264	0.462001	10.5516
864	Bacteroidetes	Bacteroidia	Bacteroidales	Prevotellaceae	Prevotella	Unassigned	OffTest	0.0664	0.0033	0.059932	0.072868	Residual	73.8595	66.8575	81.8865
864	Bacteroidetes	Bacteroidia	Bacteroidales	Prevotellaceae	Prevotella	Unassigned	OffTest	0.0664	0.0033	0.059932	0.072868	Sire	1.33593	0	4.04248
820	Firmicutes	Clostridia	Clostridiales	Ruminococcaceae	Ruminococcus	Unassigned	MidTest	0.0663	0.0003	0.065712	0.066888	Pen	174.115	104.23	251.95
820	Firmicutes	Clostridia	Clostridiales	Ruminococcaceae	Ruminococcus	Unassigned	MidTest	0.0663	0.0003	0.065712	0.066888	Sire	17.2089	0	57.0181
820	Firmicutes	Clostridia	Clostridiales	Ruminococcaceae	Ruminococcus	Unassigned	MidTest	0.0663	0.0003	0.065712	0.066888	Residual	846.83	766.864	938.036
1653	Firmicutes	Clostridia	Clostridiales	Unassigned	Unassigned	Unassigned	OffTest	0.0662	0.0064	0.053656	0.078744	Sire	0.687414	0	1.9538
1653	Firmicutes	Clostridia	Clostridiales	Unassigned	Unassigned	Unassigned	OffTest	0.0662	0.0064	0.053656	0.078744	Residual	40.8229	37.1519	44.4689
1653	Firmicutes	Clostridia	Clostridiales	Unassigned	Unassigned	Unassigned	OffTest	0.0662	0.0064	0.053656	0.078744	Pen	0	0	2.08086
1094	Firmicutes	Clostridia	Clostridiales	Lachnospiraceae	Coprococcus	comes	OffTest	0.066	0.0018	0.062472	0.069528	Sire	2.41074	0	7.34432
1094	Firmicutes	Clostridia	Clostridiales	Lachnospiraceae	Coprococcus	comes	OffTest	0.066	0.0018	0.062472	0.069528	Pen	9.14714	0.705601	18.3139
1094	Firmicutes	Clostridia	Clostridiales	Lachnospiraceae	Coprococcus	comes	OffTest	0.066	0.0018	0.062472	0.069528	Residual	134.494	121.829	148.989
790	Firmicutes	Clostridia	Clostridiales	Lachnospiraceae	Roseburia	Unassigned	MidTest	0.066	0.0019	0.062276	0.069724	Sire	2.30571	0	7.08514
790	Firmicutes	Clostridia	Clostridiales	Lachnospiraceae	Roseburia	Unassigned	MidTest	0.066	0.0019	0.062276	0.069724	Pen	10.6815	2.33384	19.7486
790	Firmicutes	Clostridia	Clostridiales	Lachnospiraceae	Roseburia	Unassigned	MidTest	0.066	0.0019	0.062276	0.069724	Residual	126.74	114.777	140.416
12	Firmicutes	Negativicutes	Selenomonadales	Veillonellaceae	Unassigned	Unassigned	OffTest	0.0657	0.0036	0.058644	0.072756	Sire	1.18328	0	3.68614
12	Firmicutes	Negativicutes	Selenomonadales	Veillonellaceae	Unassigned	Unassigned	OffTest	0.0657	0.0036	0.058644	0.072756	Residual	64.4649	58.312	71.5412
12	Firmicutes	Negativicutes	Selenomonadales	Veillonellaceae	Unassigned	Unassigned	OffTest	0.0657	0.0036	0.058644	0.072756	Pen	6.3903	1.77232	11.3929
1682	Bacteroidetes	Bacteroidia	Bacteroidales	Unassigned	Unassigned	Unassigned	OffTest	0.0655	0.0065	0.05276	0.07824	Sire	0.662504	0	2.2553
1682	Bacteroidetes	Bacteroidia	Bacteroidales	Unassigned	Unassigned	Unassigned	OffTest	0.0655	0.0065	0.05276	0.07824	Pen	4.98272	2.36809	7.88064
1682	Bacteroidetes	Bacteroidia	Bacteroidales	Unassigned	Unassigned	Unassigned	OffTest	0.0655	0.0065	0.05276	0.07824	Residual	34.8392	31.5471	38.5976
468	Firmicutes	Clostridia	Clostridiales	Eubacteriaceae	Eubacterium	Unassigned	MidTest	0.0652	0.0283	0.009732	0.120668	Residual	8.28503	7.50506	9.17231
468	Firmicutes	Clostridia	Clostridiales	Eubacteriaceae	Eubacterium	Unassigned	MidTest	0.0652	0.0283	0.009732	0.120668	Pen	0.79197	0.24016	1.40101
468	Firmicutes	Clostridia	Clostridiales	Eubacteriaceae	Eubacterium	Unassigned	MidTest	0.0652	0.0283	0.009732	0.120668	Sire	0.150475	0	0.47546
869	Firmicutes	Clostridia	Clostridiales	Eubacteriaceae	Eubacterium	desmolans	MidTest	0.0651	0.0002	0.064708	0.065492	Pen	163.739	84.3786	251.726
869	Firmicutes	Clostridia	Clostridiales	Eubacteriaceae	Eubacterium	desmolans	MidTest	0.0651	0.0002	0.064708	0.065492	Sire	20.4646	0	65.8648
869	Firmicutes	Clostridia	Clostridiales	Eubacteriaceae	Eubacterium	desmolans	MidTest	0.0651	0.0002	0.064708	0.065492	Residual	1072.85	971.806	1187.85
819	Bacteroidetes	Bacteroidia	Bacteroidales	Rikenellaceae	Alistipes	shahii	Wean	0.0647	0.0001	0.064504	0.064896	Residual	2385.36	2182.41	2603.01
819	Bacteroidetes	Bacteroidia	Bacteroidales	Rikenellaceae	Alistipes	shahii	Wean	0.0647	0.0001	0.064504	0.064896	Pen	1.30752e-06	0	145.582
819	Bacteroidetes	Bacteroidia	Bacteroidales	Rikenellaceae	Alistipes	shahii	Wean	0.0647	0.0001	0.064504	0.064896	Sire	39.187	0	113.243
424	Unassigned	Unassigned	Unassigned	Unassigned	Unassigned	Unassigned	Wean	0.0647	0.001	0.06274	0.06666	Sire	4.19156	0	12.9201
424	Unassigned	Unassigned	Unassigned	Unassigned	Unassigned	Unassigned	Wean	0.0647	0.001	0.06274	0.06666	Residual	240.962	217.31	268.29
424	Unassigned	Unassigned	Unassigned	Unassigned	Unassigned	Unassigned	Wean	0.0647	0.001	0.06274	0.06666	Pen	14.0143	0	31.5856
490	Firmicutes	Clostridia	Clostridiales	Unassigned	Unassigned	Unassigned	MidTest	0.0638	0.0212	0.022248	0.105352	Residual	10.9657	9.92969	12.1562
490	Firmicutes	Clostridia	Clostridiales	Unassigned	Unassigned	Unassigned	MidTest	0.0638	0.0212	0.022248	0.105352	Sire	0.192087	0	0.607291
490	Firmicutes	Clostridia	Clostridiales	Unassigned	Unassigned	Unassigned	MidTest	0.0638	0.0212	0.022248	0.105352	Pen	0.884685	0.173085	1.65757
670	Bacteroidetes	Bacteroidia	Bacteroidales	Prevotellaceae	Prevotella	Unassigned	MidTest	0.0635	0.0005	0.06252	0.06448	Residual	443.123	400.113	493.139
670	Bacteroidetes	Bacteroidia	Bacteroidales	Prevotellaceae	Prevotella	Unassigned	MidTest	0.0635	0.0005	0.06252	0.06448	Pen	107.091	63.5463	154.804
670	Bacteroidetes	Bacteroidia	Bacteroidales	Prevotellaceae	Prevotella	Unassigned	MidTest	0.0635	0.0005	0.06252	0.06448	Sire	8.88226	0	30.895
909	Firmicutes	Bacilli	Lactobacillales	Lactobacillaceae	Lactobacillus	amylovorus	MidTest	0.0634	0	0.0634	0.0634	Sire	2486.56	0	8958.2
909	Firmicutes	Bacilli	Lactobacillales	Lactobacillaceae	Lactobacillus	amylovorus	MidTest	0.0634	0	0.0634	0.0634	Pen	35923.9	23308.8	49985.7
909	Firmicutes	Bacilli	Lactobacillales	Lactobacillaceae	Lactobacillus	amylovorus	MidTest	0.0634	0	0.0634	0.0634	Residual	118399	106932	131648
1675	Bacteroidetes	Bacteroidia	Bacteroidales	Prevotellaceae	Unassigned	Unassigned	OffTest	0.0634	0.019	0.02616	0.10064	Pen	0.859769	0.155092	1.63435
1675	Bacteroidetes	Bacteroidia	Bacteroidales	Prevotellaceae	Unassigned	Unassigned	OffTest	0.0634	0.019	0.02616	0.10064	Sire	0.211433	0	0.651857
1675	Bacteroidetes	Bacteroidia	Bacteroidales	Prevotellaceae	Unassigned	Unassigned	OffTest	0.0634	0.019	0.02616	0.10064	Residual	12.2656	11.1321	13.5454
481	Proteobacteria	Deltaproteobacteria	Desulfovibrionales	Unassigned	Unassigned	Unassigned	Wean	0.0632	0.0013	0.060652	0.065748	Pen	13.2556	1.44368	26.0513
481	Proteobacteria	Deltaproteobacteria	Desulfovibrionales	Unassigned	Unassigned	Unassigned	Wean	0.0632	0.0013	0.060652	0.065748	Sire	3.09056	0	9.83351
481	Proteobacteria	Deltaproteobacteria	Desulfovibrionales	Unassigned	Unassigned	Unassigned	Wean	0.0632	0.0013	0.060652	0.065748	Residual	179.3	161.934	199.205
1704	Firmicutes	Clostridia	Clostridiales	Unassigned	Unassigned	Unassigned	MidTest	0.0632	0.0008	0.061632	0.064768	Sire	4.90141	0	16.6456
1704	Firmicutes	Clostridia	Clostridiales	Unassigned	Unassigned	Unassigned	MidTest	0.0632	0.0008	0.061632	0.064768	Residual	255.431	231.367	282.767
1704	Firmicutes	Clostridia	Clostridiales	Unassigned	Unassigned	Unassigned	MidTest	0.0632	0.0008	0.061632	0.064768	Pen	50.1101	29.6998	72.9594
169	Firmicutes	Clostridia	Clostridiales	Unassigned	Unassigned	Unassigned	MidTest	0.0631	0.0013	0.060552	0.065648	Residual	178.109	161.242	197.319
169	Firmicutes	Clostridia	Clostridiales	Unassigned	Unassigned	Unassigned	MidTest	0.0631	0.0013	0.060552	0.065648	Pen	15.0497	3.16273	28.1677
169	Firmicutes	Clostridia	Clostridiales	Unassigned	Unassigned	Unassigned	MidTest	0.0631	0.0013	0.060552	0.065648	Sire	3.09383	0	9.7048
975	Bacteroidetes	Bacteroidia	Bacteroidales	Bacteroidaceae	Bacteroides	Unassigned	Wean	0.063	0.0001	0.062804	0.063196	Residual	1961.27	1795.26	2140.37
975	Bacteroidetes	Bacteroidia	Bacteroidales	Bacteroidaceae	Bacteroides	Unassigned	Wean	0.063	0.0001	0.062804	0.063196	Pen	0	0	131.839
975	Bacteroidetes	Bacteroidia	Bacteroidales	Bacteroidaceae	Bacteroides	Unassigned	Wean	0.063	0.0001	0.062804	0.063196	Sire	31.4023	0	92.6609
1197	Unassigned	Unassigned	Unassigned	Unassigned	Unassigned	Unassigned	MidTest	0.063	0.0033	0.056532	0.069468	Sire	1.18877	0	4.09902
1197	Unassigned	Unassigned	Unassigned	Unassigned	Unassigned	Unassigned	MidTest	0.063	0.0033	0.056532	0.069468	Residual	60.3202	54.6033	66.8554
1197	Unassigned	Unassigned	Unassigned	Unassigned	Unassigned	Unassigned	MidTest	0.063	0.0033	0.056532	0.069468	Pen	13.9926	8.72036	19.8579
65	Firmicutes	Clostridia	Clostridiales	Ruminococcaceae	Faecalibacterium	Unassigned	Wean	0.0629	0.0027	0.057608	0.068192	Sire	1.48843	0	4.54609
65	Firmicutes	Clostridia	Clostridiales	Ruminococcaceae	Faecalibacterium	Unassigned	Wean	0.0629	0.0027	0.057608	0.068192	Residual	91.4772	82.6491	101.217
65	Firmicutes	Clostridia	Clostridiales	Ruminococcaceae	Faecalibacterium	Unassigned	Wean	0.0629	0.0027	0.057608	0.068192	Pen	1.73998	0	7.43808
661	Bacteroidetes	Bacteroidia	Bacteroidales	Unassigned	Unassigned	Unassigned	OffTest	0.0627	0.0039	0.055056	0.070344	Residual	62.4679	56.5517	68.6952
661	Bacteroidetes	Bacteroidia	Bacteroidales	Unassigned	Unassigned	Unassigned	OffTest	0.0627	0.0039	0.055056	0.070344	Sire	1.0069	0	2.97152
661	Bacteroidetes	Bacteroidia	Bacteroidales	Unassigned	Unassigned	Unassigned	OffTest	0.0627	0.0039	0.055056	0.070344	Pen	0.72954	0	4.56586
409	Firmicutes	Clostridia	Clostridiales	Unassigned	Unassigned	Unassigned	OffTest	0.0626	0.0015	0.05966	0.06554	Pen	5.8987	0	16.0618
409	Firmicutes	Clostridia	Clostridiales	Unassigned	Unassigned	Unassigned	OffTest	0.0626	0.0015	0.05966	0.06554	Sire	2.70251	0	8.24716
409	Firmicutes	Clostridia	Clostridiales	Unassigned	Unassigned	Unassigned	OffTest	0.0626	0.0015	0.05966	0.06554	Residual	164.083	148.724	181.565
1724	Firmicutes	Clostridia	Clostridiales	Eubacteriaceae	Eubacterium	Unassigned	MidTest	0.0626	0.0058	0.051232	0.073968	Pen	0	0	1.58146
1724	Firmicutes	Clostridia	Clostridiales	Eubacteriaceae	Eubacterium	Unassigned	MidTest	0.0626	0.0058	0.051232	0.073968	Residual	42.3733	38.8449	46.1449
1724	Firmicutes	Clostridia	Clostridiales	Eubacteriaceae	Eubacterium	Unassigned	MidTest	0.0626	0.0058	0.051232	0.073968	Sire	0.673644	0	1.95182
408	Firmicutes	Clostridia	Clostridiales	Peptostreptococcaceae	Unclassified_peptostreptococcaceae	glycolicum	MidTest	0.0625	0.0232	0.017028	0.107972	Residual	8.89178	8.05089	9.85376
408	Firmicutes	Clostridia	Clostridiales	Peptostreptococcaceae	Unclassified_peptostreptococcaceae	glycolicum	MidTest	0.0625	0.0232	0.017028	0.107972	Sire	0.168229	0	0.573729
408	Firmicutes	Clostridia	Clostridiales	Peptostreptococcaceae	Unclassified_peptostreptococcaceae	glycolicum	MidTest	0.0625	0.0232	0.017028	0.107972	Pen	1.71038	0.990051	2.50745
890	Firmicutes	Clostridia	Clostridiales	Clostridiales_family_xiii_incertae_sedis	Mogibacterium	neglectum	OffTest	0.0623	0.0181	0.026824	0.097776	Pen	0.441587	0	1.31074
890	Firmicutes	Clostridia	Clostridiales	Clostridiales_family_xiii_incertae_sedis	Mogibacterium	neglectum	OffTest	0.0623	0.0181	0.026824	0.097776	Sire	0.214586	0	0.654214
890	Firmicutes	Clostridia	Clostridiales	Clostridiales_family_xiii_incertae_sedis	Mogibacterium	neglectum	OffTest	0.0623	0.0181	0.026824	0.097776	Residual	13.1258	11.8746	14.5663
74	Firmicutes	Clostridia	Clostridiales	Unassigned	Unassigned	Unassigned	Wean	0.0622	0	0.0622	0.0622	Residual	5123.67	4626.23	5668.43
74	Firmicutes	Clostridia	Clostridiales	Unassigned	Unassigned	Unassigned	Wean	0.0622	0	0.0622	0.0622	Pen	93.7145	0	420.826
74	Firmicutes	Clostridia	Clostridiales	Unassigned	Unassigned	Unassigned	Wean	0.0622	0	0.0622	0.0622	Sire	82.4558	0	251.188
1111	Spirochaetes	Spirochaetia	Spirochaetales	Spirochaetaceae	Treponema	Unassigned	OffTest	0.0621	0.011	0.04054	0.08366	Sire	0.34936	0	1.16825
1111	Spirochaetes	Spirochaetia	Spirochaetales	Spirochaetaceae	Treponema	Unassigned	OffTest	0.0621	0.011	0.04054	0.08366	Residual	19.3675	17.5302	21.4737
1111	Spirochaetes	Spirochaetia	Spirochaetales	Spirochaetaceae	Treponema	Unassigned	OffTest	0.0621	0.011	0.04054	0.08366	Pen	2.78657	1.31219	4.40323
1293	Firmicutes	Clostridia	Clostridiales	Ruminococcaceae	Ruminococcus	Unassigned	MidTest	0.062	0.0029	0.056316	0.067684	Sire	1.32769	0	4.4143
1293	Firmicutes	Clostridia	Clostridiales	Ruminococcaceae	Ruminococcus	Unassigned	MidTest	0.062	0.0029	0.056316	0.067684	Residual	74.6251	67.5041	82.8209
1293	Firmicutes	Clostridia	Clostridiales	Ruminococcaceae	Ruminococcus	Unassigned	MidTest	0.062	0.0029	0.056316	0.067684	Pen	9.76107	4.14525	15.937
1508	Firmicutes	Clostridia	Clostridiales	Ruminococcaceae	Ruminococcus	Unassigned	OffTest	0.062	0.031	0.00124	0.12276	Pen	0	0	0.277077
1508	Firmicutes	Clostridia	Clostridiales	Ruminococcaceae	Ruminococcus	Unassigned	OffTest	0.062	0.031	0.00124	0.12276	Residual	7.87059	7.21621	8.57048
1508	Firmicutes	Clostridia	Clostridiales	Ruminococcaceae	Ruminococcus	Unassigned	OffTest	0.062	0.031	0.00124	0.12276	Sire	0.123845	0	0.36297
879	Firmicutes	Clostridia	Clostridiales	Unassigned	Unassigned	Unassigned	MidTest	0.0619	0.0174	0.027796	0.096004	Pen	0.610516	0	1.4697
879	Firmicutes	Clostridia	Clostridiales	Unassigned	Unassigned	Unassigned	MidTest	0.0619	0.0174	0.027796	0.096004	Sire	0.219832	0	0.669911
879	Firmicutes	Clostridia	Clostridiales	Unassigned	Unassigned	Unassigned	MidTest	0.0619	0.0174	0.027796	0.096004	Residual	13.3818	12.1254	14.81
1179	Bacteroidetes	Bacteroidia	Bacteroidales	Prevotellaceae	Prevotella	Unassigned	MidTest	0.0616	0.0128	0.036512	0.086688	Residual	17.1004	15.4638	18.9863
1179	Bacteroidetes	Bacteroidia	Bacteroidales	Prevotellaceae	Prevotella	Unassigned	MidTest	0.0616	0.0128	0.036512	0.086688	Pen	1.87441	0.622622	3.24118
1179	Bacteroidetes	Bacteroidia	Bacteroidales	Prevotellaceae	Prevotella	Unassigned	MidTest	0.0616	0.0128	0.036512	0.086688	Sire	0.296603	0	0.961535
804	Firmicutes	Clostridia	Clostridiales	Unassigned	Unassigned	Unassigned	Wean	0.0615	0	0.0615	0.0615	Residual	31262.5	28268.1	34294.2
804	Firmicutes	Clostridia	Clostridiales	Unassigned	Unassigned	Unassigned	Wean	0.0615	0	0.0615	0.0615	Pen	179.738	0	2025.62
804	Firmicutes	Clostridia	Clostridiales	Unassigned	Unassigned	Unassigned	Wean	0.0615	0	0.0615	0.0615	Sire	490.765	0	1494.87
368	Unassigned	Unassigned	Unassigned	Unassigned	Unassigned	Unassigned	Wean	0.0611	0	0.0611	0.0611	Residual	21177.9	19107.2	23310.1
368	Unassigned	Unassigned	Unassigned	Unassigned	Unassigned	Unassigned	Wean	0.0611	0	0.0611	0.0611	Sire	331.989	0	998.403
368	Unassigned	Unassigned	Unassigned	Unassigned	Unassigned	Unassigned	Wean	0.0611	0	0.0611	0.0611	Pen	208.542	0	1565.23
613	Spirochaetes	Spirochaetia	Spirochaetales	Spirochaetaceae	Treponema	porcinum	OffTest	0.0609	0.014	0.03346	0.08834	Sire	0.265989	0	0.812742
613	Spirochaetes	Spirochaetia	Spirochaetales	Spirochaetaceae	Treponema	porcinum	OffTest	0.0609	0.014	0.03346	0.08834	Residual	16.6623	15.1257	18.3854
613	Spirochaetes	Spirochaetia	Spirochaetales	Spirochaetaceae	Treponema	porcinum	OffTest	0.0609	0.014	0.03346	0.08834	Pen	0.537149	0	1.49512
794	Bacteroidetes	Bacteroidia	Bacteroidales	Prevotellaceae	Prevotella	sp_djf_ls16	Wean	0.0607	0	0.0607	0.0607	Residual	150700	136093	166641
794	Bacteroidetes	Bacteroidia	Bacteroidales	Prevotellaceae	Prevotella	sp_djf_ls16	Wean	0.0607	0	0.0607	0.0607	Pen	2561.4	0	11945
794	Bacteroidetes	Bacteroidia	Bacteroidales	Prevotellaceae	Prevotella	sp_djf_ls16	Wean	0.0607	0	0.0607	0.0607	Sire	2360.86	0	7179.42
453	Firmicutes	Clostridia	Clostridiales	Unassigned	Unassigned	Unassigned	OffTest	0.0606	0.0275	0.0067	0.1145	Sire	0.133369	0	0.413456
453	Firmicutes	Clostridia	Clostridiales	Unassigned	Unassigned	Unassigned	OffTest	0.0606	0.0275	0.0067	0.1145	Residual	8.19245	7.42273	9.07124
453	Firmicutes	Clostridia	Clostridiales	Unassigned	Unassigned	Unassigned	OffTest	0.0606	0.0275	0.0067	0.1145	Pen	0.477594	0	1.01778
531	Unassigned	Unassigned	Unassigned	Unassigned	Unassigned	Unassigned	MidTest	0.0606	0.0105	0.04002	0.08118	Sire	0.35006	0	1.14663
531	Unassigned	Unassigned	Unassigned	Unassigned	Unassigned	Unassigned	MidTest	0.0606	0.0105	0.04002	0.08118	Pen	1.90911	0.455022	3.50531
531	Unassigned	Unassigned	Unassigned	Unassigned	Unassigned	Unassigned	MidTest	0.0606	0.0105	0.04002	0.08118	Residual	20.8543	18.8659	23.1352
758	Proteobacteria	Betaproteobacteria	Burkholderiales	Sutterellaceae	Sutterella	stercoricanis	Wean	0.0603	0.0003	0.059712	0.060888	Residual	927.329	848.59	1012.12
758	Proteobacteria	Betaproteobacteria	Burkholderiales	Sutterellaceae	Sutterella	stercoricanis	Wean	0.0603	0.0003	0.059712	0.060888	Sire	14.2029	0	42.2689
758	Proteobacteria	Betaproteobacteria	Burkholderiales	Sutterellaceae	Sutterella	stercoricanis	Wean	0.0603	0.0003	0.059712	0.060888	Pen	0	0	39.2372
491	Firmicutes	Clostridia	Clostridiales	Unassigned	Unassigned	Unassigned	OffTest	0.0602	0.0069	0.046676	0.073724	Pen	3.14115	1.00551	5.45239
491	Firmicutes	Clostridia	Clostridiales	Unassigned	Unassigned	Unassigned	OffTest	0.0602	0.0069	0.046676	0.073724	Residual	31.0252	28.0926	34.3905
491	Firmicutes	Clostridia	Clostridiales	Unassigned	Unassigned	Unassigned	OffTest	0.0602	0.0069	0.046676	0.073724	Sire	0.522153	0	1.71066
788	Firmicutes	Clostridia	Clostridiales	Clostridiaceae	Clostridium	disporicum	Wean	0.0601	0	0.0601	0.0601	Sire	771.746	0	2300.73
788	Firmicutes	Clostridia	Clostridiales	Clostridiaceae	Clostridium	disporicum	Wean	0.0601	0	0.0601	0.0601	Pen	7.90858	0	2888.21
788	Firmicutes	Clostridia	Clostridiales	Clostridiaceae	Clostridium	disporicum	Wean	0.0601	0	0.0601	0.0601	Residual	50566.4	45729.3	55197.8
42	Firmicutes	Clostridia	Clostridiales	Lachnospiraceae	Anaerostipes	Unassigned	MidTest	0.0601	0.0138	0.033052	0.087148	Pen	1.31353	0.337351	2.40734
42	Firmicutes	Clostridia	Clostridiales	Lachnospiraceae	Anaerostipes	Unassigned	MidTest	0.0601	0.0138	0.033052	0.087148	Sire	0.262394	0	0.835919
42	Firmicutes	Clostridia	Clostridiales	Lachnospiraceae	Anaerostipes	Unassigned	MidTest	0.0601	0.0138	0.033052	0.087148	Residual	15.8918	14.4073	17.5692
834	Firmicutes	Clostridia	Clostridiales	Unassigned	Unassigned	Unassigned	OffTest	0.06	0.003	0.05412	0.06588	Sire	1.19526	0	3.84254
834	Firmicutes	Clostridia	Clostridiales	Unassigned	Unassigned	Unassigned	OffTest	0.06	0.003	0.05412	0.06588	Residual	73.3687	66.4754	81.2039
834	Firmicutes	Clostridia	Clostridiales	Unassigned	Unassigned	Unassigned	OffTest	0.06	0.003	0.05412	0.06588	Pen	5.17607	0.566356	10.2451
1366	Bacteroidetes	Unassigned	Unassigned	Unassigned	Unassigned	Unassigned	OffTest	0.0596	0.0011	0.057444	0.061756	Pen	18.314	5.50109	32.4932
1366	Bacteroidetes	Unassigned	Unassigned	Unassigned	Unassigned	Unassigned	OffTest	0.0596	0.0011	0.057444	0.061756	Residual	193.526	175.325	214.206
1366	Bacteroidetes	Unassigned	Unassigned	Unassigned	Unassigned	Unassigned	OffTest	0.0596	0.0011	0.057444	0.061756	Sire	3.20688	0	10.5312
984	Bacteroidetes	Unassigned	Unassigned	Unassigned	Unassigned	Unassigned	MidTest	0.0595	0.0044	0.050876	0.068124	Sire	0.813155	0	2.86347
984	Bacteroidetes	Unassigned	Unassigned	Unassigned	Unassigned	Unassigned	MidTest	0.0595	0.0044	0.050876	0.068124	Residual	48.6911	44.0995	53.9349
984	Bacteroidetes	Unassigned	Unassigned	Unassigned	Unassigned	Unassigned	MidTest	0.0595	0.0044	0.050876	0.068124	Pen	5.1681	1.82944	8.87422
890	Firmicutes	Clostridia	Clostridiales	Clostridiales_family_xiii_incertae_sedis	Mogibacterium	neglectum	MidTest	0.0593	0.0276	0.005204	0.113396	Residual	8.1122	7.34746	8.98549
890	Firmicutes	Clostridia	Clostridiales	Clostridiales_family_xiii_incertae_sedis	Mogibacterium	neglectum	MidTest	0.0593	0.0276	0.005204	0.113396	Sire	0.127454	0	0.403738
890	Firmicutes	Clostridia	Clostridiales	Clostridiales_family_xiii_incertae_sedis	Mogibacterium	neglectum	MidTest	0.0593	0.0276	0.005204	0.113396	Pen	0.355304	0	0.883918
450	Bacteroidetes	Bacteroidia	Bacteroidales	Unassigned	Unassigned	Unassigned	Wean	0.0592	0	0.0592	0.0592	Residual	18347.3	16787.9	20027.1
450	Bacteroidetes	Bacteroidia	Bacteroidales	Unassigned	Unassigned	Unassigned	Wean	0.0592	0	0.0592	0.0592	Sire	275.767	0	839.15
450	Bacteroidetes	Bacteroidia	Bacteroidales	Unassigned	Unassigned	Unassigned	Wean	0.0592	0	0.0592	0.0592	Pen	0	0	820.341
942	Firmicutes	Clostridia	Clostridiales	Ruminococcaceae	Ruminococcus	callidus	OffTest	0.0591	0.0019	0.055376	0.062824	Pen	0.0622969	0	6.70524
942	Firmicutes	Clostridia	Clostridiales	Ruminococcaceae	Ruminococcus	callidus	OffTest	0.0591	0.0019	0.055376	0.062824	Sire	1.7965	0	5.27733
942	Firmicutes	Clostridia	Clostridiales	Ruminococcaceae	Ruminococcus	callidus	OffTest	0.0591	0.0019	0.055376	0.062824	Residual	119.698	109.797	130.388
1692	Firmicutes	Clostridia	Clostridiales	Ruminococcaceae	Ruminococcus	sp_ce2	Wean	0.0589	0.0145	0.03048	0.08732	Residual	15.9437	14.4603	17.4456
1692	Firmicutes	Clostridia	Clostridiales	Ruminococcaceae	Ruminococcus	sp_ce2	Wean	0.0589	0.0145	0.03048	0.08732	Sire	0.23877	0	0.721465
1692	Firmicutes	Clostridia	Clostridiales	Ruminococcaceae	Ruminococcus	sp_ce2	Wean	0.0589	0.0145	0.03048	0.08732	Pen	0.0450547	0	0.836782
1376	Firmicutes	Clostridia	Clostridiales	Ruminococcaceae	Ruminococcus	Unassigned	OffTest	0.0588	0.0234	0.012936	0.104664	Sire	0.148076	0	0.46867
1376	Firmicutes	Clostridia	Clostridiales	Ruminococcaceae	Ruminococcus	Unassigned	OffTest	0.0588	0.0234	0.012936	0.104664	Residual	9.34252	8.44292	10.385
1376	Firmicutes	Clostridia	Clostridiales	Ruminococcaceae	Ruminococcus	Unassigned	OffTest	0.0588	0.0234	0.012936	0.104664	Pen	0.580113	0	1.26943
1408	Spirochaetes	Spirochaetia	Spirochaetales	Spirochaetaceae	Treponema	brennaborense	OffTest	0.0583	0.0067	0.045168	0.071432	Sire	0.504555	0	1.61417
1408	Spirochaetes	Spirochaetia	Spirochaetales	Spirochaetaceae	Treponema	brennaborense	OffTest	0.0583	0.0067	0.045168	0.071432	Residual	33.8091	30.6433	37.1032
1408	Spirochaetes	Spirochaetia	Spirochaetales	Spirochaetaceae	Treponema	brennaborense	OffTest	0.0583	0.0067	0.045168	0.071432	Pen	0.304698	0	2.31177
1350	Firmicutes	Clostridia	Clostridiales	Clostridiaceae	Clostridium	Unassigned	Wean	0.0583	0	0.0583	0.0583	Residual	200239	183644	219023
1350	Firmicutes	Clostridia	Clostridiales	Clostridiaceae	Clostridium	Unassigned	Wean	0.0583	0	0.0583	0.0583	Pen	470.464	0	12919.9
1350	Firmicutes	Clostridia	Clostridiales	Clostridiaceae	Clostridium	Unassigned	Wean	0.0583	0	0.0583	0.0583	Sire	2968.47	0	8974.35
1447	Unassigned	Unassigned	Unassigned	Unassigned	Unassigned	Unassigned	Wean	0.0583	0	0.0583	0.0583	Residual	12844.1	11753.9	14019.3
1447	Unassigned	Unassigned	Unassigned	Unassigned	Unassigned	Unassigned	Wean	0.0583	0	0.0583	0.0583	Pen	0	0	466.088
1447	Unassigned	Unassigned	Unassigned	Unassigned	Unassigned	Unassigned	Wean	0.0583	0	0.0583	0.0583	Sire	189.83	0	577.905
30	Firmicutes	Clostridia	Clostridiales	Unassigned	Unassigned	Unassigned	OffTest	0.058	0.0032	0.051728	0.064272	Sire	1.05706	0	3.76738
30	Firmicutes	Clostridia	Clostridiales	Unassigned	Unassigned	Unassigned	OffTest	0.058	0.0032	0.051728	0.064272	Pen	10.8495	5.72456	16.4446
30	Firmicutes	Clostridia	Clostridiales	Unassigned	Unassigned	Unassigned	OffTest	0.058	0.0032	0.051728	0.064272	Residual	61.0269	55.19	67.7633
155	Firmicutes	Clostridia	Clostridiales	Ruminococcaceae	Ruminococcus	Unassigned	OffTest	0.0578	0.0112	0.035848	0.079752	Pen	1.60613	0.316635	3.00292
155	Firmicutes	Clostridia	Clostridiales	Ruminococcaceae	Ruminococcus	Unassigned	OffTest	0.0578	0.0112	0.035848	0.079752	Sire	0.298593	0	0.989953
155	Firmicutes	Clostridia	Clostridiales	Ruminococcaceae	Ruminococcus	Unassigned	OffTest	0.0578	0.0112	0.035848	0.079752	Residual	18.7656	16.9781	20.8281
508	Firmicutes	Clostridia	Clostridiales	Ruminococcaceae	Ruminococcus	sp_nml_000124	OffTest	0.0576	0.0289	0.000956	0.114244	Pen	0.403007	0	0.911542
508	Firmicutes	Clostridia	Clostridiales	Ruminococcaceae	Ruminococcus	sp_nml_000124	OffTest	0.0576	0.0289	0.000956	0.114244	Residual	7.43918	6.73222	8.25335
508	Firmicutes	Clostridia	Clostridiales	Ruminococcaceae	Ruminococcus	sp_nml_000124	OffTest	0.0576	0.0289	0.000956	0.114244	Sire	0.114533	0	0.364922
79	Firmicutes	Clostridia	Clostridiales	Unassigned	Unassigned	Unassigned	Wean	0.0575	0.0005	0.05652	0.05848	Pen	14.3313	0	41.2552
79	Firmicutes	Clostridia	Clostridiales	Unassigned	Unassigned	Unassigned	Wean	0.0575	0.0005	0.05652	0.05848	Sire	6.11231	0	20.2793
79	Firmicutes	Clostridia	Clostridiales	Unassigned	Unassigned	Unassigned	Wean	0.0575	0.0005	0.05652	0.05848	Residual	404.784	365.505	449.806
838	Spirochaetes	Spirochaetia	Spirochaetales	Spirochaetaceae	Treponema	sp_cc2	OffTest	0.057	0.0039	0.049356	0.064644	Residual	45.1981	40.9297	50.0791
838	Spirochaetes	Spirochaetia	Spirochaetales	Spirochaetaceae	Treponema	sp_cc2	OffTest	0.057	0.0039	0.049356	0.064644	Sire	0.825685	0	3.10079
838	Spirochaetes	Spirochaetia	Spirochaetales	Spirochaetaceae	Treponema	sp_cc2	OffTest	0.057	0.0039	0.049356	0.064644	Pen	11.9193	7.80505	16.4892
158	Firmicutes	Clostridia	Clostridiales	Oscillospiraceae	Oscillibacter	sp_g2	MidTest	0.0569	0.014	0.02946	0.08434	Residual	15.394	14.0299	16.8864
158	Firmicutes	Clostridia	Clostridiales	Oscillospiraceae	Oscillibacter	sp_g2	MidTest	0.0569	0.014	0.02946	0.08434	Sire	0.231168	0	0.748269
158	Firmicutes	Clostridia	Clostridiales	Oscillospiraceae	Oscillibacter	sp_g2	MidTest	0.0569	0.014	0.02946	0.08434	Pen	0.629414	0.00994052	1.35756
33	Proteobacteria	Deltaproteobacteria	Unassigned	Unassigned	Unassigned	Unassigned	MidTest	0.0568	0.0048	0.047392	0.066208	Pen	1.64847	0	4.42934
33	Proteobacteria	Deltaproteobacteria	Unassigned	Unassigned	Unassigned	Unassigned	MidTest	0.0568	0.0048	0.047392	0.066208	Residual	44.8206	40.6305	49.5655
33	Proteobacteria	Deltaproteobacteria	Unassigned	Unassigned	Unassigned	Unassigned	MidTest	0.0568	0.0048	0.047392	0.066208	Sire	0.669761	0	2.10414
954	Bacteroidetes	Bacteroidia	Bacteroidales	Bacteroidaceae	Bacteroides	pyogenes	Wean	0.0566	0	0.0566	0.0566	Pen	0	0	2566.2
954	Bacteroidetes	Bacteroidia	Bacteroidales	Bacteroidaceae	Bacteroides	pyogenes	Wean	0.0566	0	0.0566	0.0566	Residual	60830.4	55652.2	66388.6
954	Bacteroidetes	Bacteroidia	Bacteroidales	Bacteroidaceae	Bacteroides	pyogenes	Wean	0.0566	0	0.0566	0.0566	Sire	872.679	0	2649.66
486	Firmicutes	Clostridia	Clostridiales	Unassigned	Unassigned	Unassigned	OffTest	0.0566	0.0244	0.008776	0.104424	Residual	9.07641	8.24327	9.95606
486	Firmicutes	Clostridia	Clostridiales	Unassigned	Unassigned	Unassigned	OffTest	0.0566	0.0244	0.008776	0.104424	Sire	0.131471	0	0.397539
486	Firmicutes	Clostridia	Clostridiales	Unassigned	Unassigned	Unassigned	OffTest	0.0566	0.0244	0.008776	0.104424	Pen	0.078764	0	0.554395
789	Bacteroidetes	Bacteroidia	Bacteroidales	Prevotellaceae	Prevotella	Unassigned	MidTest	0.0565	0	0.0565	0.0565	Residual	11280.1	10210.6	12502.3
789	Bacteroidetes	Bacteroidia	Bacteroidales	Prevotellaceae	Prevotella	Unassigned	MidTest	0.0565	0	0.0565	0.0565	Pen	2080.07	1166.83	3093.59
789	Bacteroidetes	Bacteroidia	Bacteroidales	Prevotellaceae	Prevotella	Unassigned	MidTest	0.0565	0	0.0565	0.0565	Sire	191.511	0	681.065
295	Firmicutes	Clostridia	Clostridiales	Unassigned	Unassigned	Unassigned	OffTest	0.0561	0.0016	0.052964	0.059236	Residual	135.448	122.748	149.152
295	Firmicutes	Clostridia	Clostridiales	Unassigned	Unassigned	Unassigned	OffTest	0.0561	0.0016	0.052964	0.059236	Pen	1.85777	0	9.73672
295	Firmicutes	Clostridia	Clostridiales	Unassigned	Unassigned	Unassigned	OffTest	0.0561	0.0016	0.052964	0.059236	Sire	1.95447	0	6.04551
41	Bacteroidetes	Bacteroidia	Bacteroidales	Porphyromonadaceae	Unassigned	Unassigned	Wean	0.056	0.0001	0.055804	0.056196	Sire	39.7047	0	121.316
41	Bacteroidetes	Bacteroidia	Bacteroidales	Porphyromonadaceae	Unassigned	Unassigned	Wean	0.056	0.0001	0.055804	0.056196	Pen	5.94237	0	169.272
41	Bacteroidetes	Bacteroidia	Bacteroidales	Porphyromonadaceae	Unassigned	Unassigned	Wean	0.056	0.0001	0.055804	0.056196	Residual	2788.02	2520.16	3048.66
113	Bacteroidetes	Unassigned	Unassigned	Unassigned	Unassigned	Unassigned	OffTest	0.0559	0.0007	0.054528	0.057272	Pen	28.8394	8.99275	50.5809
113	Bacteroidetes	Unassigned	Unassigned	Unassigned	Unassigned	Unassigned	OffTest	0.0559	0.0007	0.054528	0.057272	Sire	4.56892	0	15.6368
113	Bacteroidetes	Unassigned	Unassigned	Unassigned	Unassigned	Unassigned	OffTest	0.0559	0.0007	0.054528	0.057272	Residual	293.727	266.048	325.296
430	Spirochaetes	Spirochaetia	Spirochaetales	Spirochaetaceae	Treponema	Unassigned	OffTest	0.0559	0.0057	0.044728	0.067072	Residual	32.1014	29.0961	35.5085
430	Spirochaetes	Spirochaetia	Spirochaetales	Spirochaetaceae	Treponema	Unassigned	OffTest	0.0559	0.0057	0.044728	0.067072	Sire	0.546741	0	2.03271
430	Spirochaetes	Spirochaetia	Spirochaetales	Spirochaetaceae	Treponema	Unassigned	OffTest	0.0559	0.0057	0.044728	0.067072	Pen	6.48468	3.95062	9.32957
790	Firmicutes	Clostridia	Clostridiales	Lachnospiraceae	Roseburia	Unassigned	Wean	0.0555	0	0.0555	0.0555	Pen	706.267	279.974	1176.77
790	Firmicutes	Clostridia	Clostridiales	Lachnospiraceae	Roseburia	Unassigned	Wean	0.0555	0	0.0555	0.0555	Sire	92.4446	0	319.515
790	Firmicutes	Clostridia	Clostridiales	Lachnospiraceae	Roseburia	Unassigned	Wean	0.0555	0	0.0555	0.0555	Residual	5862.12	5293.66	6509.58
67	Bacteroidetes	Unassigned	Unassigned	Unassigned	Unassigned	Unassigned	OffTest	0.0554	0.0024	0.050696	0.060104	Sire	1.26825	0	4.31299
67	Bacteroidetes	Unassigned	Unassigned	Unassigned	Unassigned	Unassigned	OffTest	0.0554	0.0024	0.050696	0.060104	Pen	7.77326	2.34851	13.7468
67	Bacteroidetes	Unassigned	Unassigned	Unassigned	Unassigned	Unassigned	OffTest	0.0554	0.0024	0.050696	0.060104	Residual	82.5468	74.7831	91.3969
216	Firmicutes	Clostridia	Clostridiales	Unassigned	Unassigned	Unassigned	Wean	0.0554	0.0243	0.007772	0.103028	Sire	0.126149	0	0.386821
216	Firmicutes	Clostridia	Clostridiales	Unassigned	Unassigned	Unassigned	Wean	0.0554	0.0243	0.007772	0.103028	Residual	8.98381	8.2205	9.8004
216	Firmicutes	Clostridia	Clostridiales	Unassigned	Unassigned	Unassigned	Wean	0.0554	0.0243	0.007772	0.103028	Pen	0	0	0.593267
582	Firmicutes	Clostridia	Clostridiales	Unassigned	Unassigned	Unassigned	MidTest	0.0553	0.0025	0.0504	0.0602	Sire	1.22609	0	4.26837
582	Firmicutes	Clostridia	Clostridiales	Unassigned	Unassigned	Unassigned	MidTest	0.0553	0.0025	0.0504	0.0602	Residual	79.8445	72.3085	88.4739
582	Firmicutes	Clostridia	Clostridiales	Unassigned	Unassigned	Unassigned	MidTest	0.0553	0.0025	0.0504	0.0602	Pen	7.68058	2.31553	13.5546
1698	Firmicutes	Clostridia	Clostridiales	Unassigned	Unassigned	Unassigned	MidTest	0.0552	0.0029	0.049516	0.060884	Residual	65.2755	59.0993	72.3288
1698	Firmicutes	Clostridia	Clostridiales	Unassigned	Unassigned	Unassigned	MidTest	0.0552	0.0029	0.049516	0.060884	Sire	1.06343	0	3.76274
1698	Firmicutes	Clostridia	Clostridiales	Unassigned	Unassigned	Unassigned	MidTest	0.0552	0.0029	0.049516	0.060884	Pen	10.6836	5.62461	16.2671
1042	Bacteroidetes	Unassigned	Unassigned	Unassigned	Unassigned	Unassigned	MidTest	0.055	0.0041	0.046964	0.063036	Residual	46.8532	42.3918	51.9636
1042	Bacteroidetes	Unassigned	Unassigned	Unassigned	Unassigned	Unassigned	MidTest	0.055	0.0041	0.046964	0.063036	Pen	5.81254	2.33996	9.63152
1042	Bacteroidetes	Unassigned	Unassigned	Unassigned	Unassigned	Unassigned	MidTest	0.055	0.0041	0.046964	0.063036	Sire	0.734303	0	2.54967
109	Bacteroidetes	Bacteroidia	Bacteroidales	Prevotellaceae	Unassigned	Unassigned	MidTest	0.0541	0	0.0541	0.0541	Sire	116.278	0	423.954
109	Bacteroidetes	Bacteroidia	Bacteroidales	Prevotellaceae	Unassigned	Unassigned	MidTest	0.0541	0	0.0541	0.0541	Residual	7089.87	6414.02	7863.13
109	Bacteroidetes	Bacteroidia	Bacteroidales	Prevotellaceae	Unassigned	Unassigned	MidTest	0.0541	0	0.0541	0.0541	Pen	1397.67	792.834	2067.63
1094	Firmicutes	Clostridia	Clostridiales	Lachnospiraceae	Coprococcus	comes	Wean	0.054	0.0009	0.052236	0.055764	Residual	237.412	214.46	263.63
1094	Firmicutes	Clostridia	Clostridiales	Lachnospiraceae	Coprococcus	comes	Wean	0.054	0.0009	0.052236	0.055764	Pen	11.1148	0	27.0362
1094	Firmicutes	Clostridia	Clostridiales	Lachnospiraceae	Coprococcus	comes	Wean	0.054	0.0009	0.052236	0.055764	Sire	3.39948	0	11.3067
1294	Proteobacteria	Epsilonproteobacteria	Campylobacterales	Campylobacteraceae	Campylobacter	Unassigned	MidTest	0.054	0.0019	0.050276	0.057724	Pen	11.1121	4.53397	18.4304
1294	Proteobacteria	Epsilonproteobacteria	Campylobacterales	Campylobacteraceae	Campylobacter	Unassigned	MidTest	0.054	0.0019	0.050276	0.057724	Sire	1.53963	0	5.26754
1294	Proteobacteria	Epsilonproteobacteria	Campylobacterales	Campylobacteraceae	Campylobacter	Unassigned	MidTest	0.054	0.0019	0.050276	0.057724	Residual	101.4	91.9618	112.042
1002	Firmicutes	Bacilli	Lactobacillales	Streptococcaceae	Streptococcus	suis	Wean	0.0539	0	0.0539	0.0539	Pen	401.42	0	2441.76
1002	Firmicutes	Bacilli	Lactobacillales	Streptococcaceae	Streptococcus	suis	Wean	0.0539	0	0.0539	0.0539	Residual	30155.1	27161.2	33292.6
1002	Firmicutes	Bacilli	Lactobacillales	Streptococcaceae	Streptococcus	suis	Wean	0.0539	0	0.0539	0.0539	Sire	417.359	0	1363.21
1176	Bacteroidetes	Unassigned	Unassigned	Unassigned	Unassigned	Unassigned	Wean	0.0538	0.0019	0.050076	0.057524	Sire	1.55536	0	4.85089
1176	Bacteroidetes	Unassigned	Unassigned	Unassigned	Unassigned	Unassigned	Wean	0.0538	0.0019	0.050076	0.057524	Residual	114.129	104.435	124.505
1176	Bacteroidetes	Unassigned	Unassigned	Unassigned	Unassigned	Unassigned	Wean	0.0538	0.0019	0.050076	0.057524	Pen	0	0	5.09796
874	Firmicutes	Clostridia	Clostridiales	Ruminococcaceae	Ruminococcus	sp_zs215	OffTest	0.0537	0.0064	0.041156	0.066244	Residual	31.8115	28.8122	35.2233
874	Firmicutes	Clostridia	Clostridiales	Ruminococcaceae	Ruminococcus	sp_zs215	OffTest	0.0537	0.0064	0.041156	0.066244	Sire	0.451301	0	1.47902
874	Firmicutes	Clostridia	Clostridiales	Ruminococcaceae	Ruminococcus	sp_zs215	OffTest	0.0537	0.0064	0.041156	0.066244	Pen	1.37732	0	3.45705
1411	Unassigned	Unassigned	Unassigned	Unassigned	Unassigned	Unassigned	OffTest	0.0537	0.014	0.02626	0.08114	Residual	14.5265	13.1897	16.0288
1411	Unassigned	Unassigned	Unassigned	Unassigned	Unassigned	Unassigned	OffTest	0.0537	0.014	0.02626	0.08114	Pen	0.64702	0	1.49595
1411	Unassigned	Unassigned	Unassigned	Unassigned	Unassigned	Unassigned	OffTest	0.0537	0.014	0.02626	0.08114	Sire	0.206641	0	0.67313
1166	Firmicutes	Clostridia	Clostridiales	Ruminococcaceae	Ruminococcus	Unassigned	MidTest	0.0536	0.0007	0.052228	0.054972	Sire	4.21834	0	13.801
1166	Firmicutes	Clostridia	Clostridiales	Ruminococcaceae	Ruminococcus	Unassigned	MidTest	0.0536	0.0007	0.052228	0.054972	Pen	14.2776	0	33.3527
1166	Firmicutes	Clostridia	Clostridiales	Ruminococcaceae	Ruminococcus	Unassigned	MidTest	0.0536	0.0007	0.052228	0.054972	Residual	296.068	268.243	327.821
1558	Bacteroidetes	Bacteroidia	Bacteroidales	Unassigned	Unassigned	Unassigned	MidTest	0.0536	0.011	0.03204	0.07516	Pen	1.08495	0.029915	2.24433
1558	Bacteroidetes	Bacteroidia	Bacteroidales	Unassigned	Unassigned	Unassigned	MidTest	0.0536	0.011	0.03204	0.07516	Sire	0.259915	0	0.873749
1558	Bacteroidetes	Bacteroidia	Bacteroidales	Unassigned	Unassigned	Unassigned	MidTest	0.0536	0.011	0.03204	0.07516	Residual	18.0588	16.3729	19.9766
440	Firmicutes	Clostridia	Clostridiales	Clostridiaceae	Clostridium	Unassigned	OffTest	0.0534	0.0063	0.041052	0.065748	Residual	29.4509	26.6513	32.6575
440	Firmicutes	Clostridia	Clostridiales	Clostridiaceae	Clostridium	Unassigned	OffTest	0.0534	0.0063	0.041052	0.065748	Sire	0.450237	0	1.60468
440	Firmicutes	Clostridia	Clostridiales	Clostridiaceae	Clostridium	Unassigned	OffTest	0.0534	0.0063	0.041052	0.065748	Pen	3.85447	1.64592	6.27445
507	Firmicutes	Clostridia	Clostridiales	Unassigned	Unassigned	Unassigned	OffTest	0.0534	0.0043	0.044972	0.061828	Pen	2.46486	0	5.45721
507	Firmicutes	Clostridia	Clostridiales	Unassigned	Unassigned	Unassigned	OffTest	0.0534	0.0043	0.044972	0.061828	Residual	46.4629	42.1023	51.4393
507	Firmicutes	Clostridia	Clostridiales	Unassigned	Unassigned	Unassigned	OffTest	0.0534	0.0043	0.044972	0.061828	Sire	0.662043	0	2.17827
1309	Firmicutes	Clostridia	Clostridiales	Clostridiaceae	Clostridium	Unassigned	Wean	0.0533	0.0001	0.053104	0.053496	Residual	3524.54	3191.09	3849.58
1309	Firmicutes	Clostridia	Clostridiales	Clostridiaceae	Clostridium	Unassigned	Wean	0.0533	0.0001	0.053104	0.053496	Pen	3.22659	0	195.89
1309	Firmicutes	Clostridia	Clostridiales	Clostridiaceae	Clostridium	Unassigned	Wean	0.0533	0.0001	0.053104	0.053496	Sire	47.6856	0	148.099
412	Firmicutes	Clostridia	Clostridiales	Unassigned	Unassigned	Unassigned	MidTest	0.0532	0.0058	0.041832	0.064568	Residual	35.1626	31.9006	38.849
412	Firmicutes	Clostridia	Clostridiales	Unassigned	Unassigned	Unassigned	MidTest	0.0532	0.0058	0.041832	0.064568	Pen	1.3223	0	3.41576
412	Firmicutes	Clostridia	Clostridiales	Unassigned	Unassigned	Unassigned	MidTest	0.0532	0.0058	0.041832	0.064568	Sire	0.492078	0	1.59599
315	Firmicutes	Clostridia	Clostridiales	Unassigned	Unassigned	Unassigned	MidTest	0.0531	0	0.0531	0.0531	Pen	3188.2	1644.65	4891.16
315	Firmicutes	Clostridia	Clostridiales	Unassigned	Unassigned	Unassigned	MidTest	0.0531	0	0.0531	0.0531	Residual	20561.3	18621.3	22777.4
315	Firmicutes	Clostridia	Clostridiales	Unassigned	Unassigned	Unassigned	MidTest	0.0531	0	0.0531	0.0531	Sire	319.556	0	1149.27
823	Bacteroidetes	Bacteroidia	Bacteroidales	Unassigned	Unassigned	Unassigned	OffTest	0.0531	0.0091	0.035264	0.070936	Residual	22.7872	20.6462	25.0858
823	Bacteroidetes	Bacteroidia	Bacteroidales	Unassigned	Unassigned	Unassigned	OffTest	0.0531	0.0091	0.035264	0.070936	Sire	0.310421	0	0.99271
823	Bacteroidetes	Bacteroidia	Bacteroidales	Unassigned	Unassigned	Unassigned	OffTest	0.0531	0.0091	0.035264	0.070936	Pen	0.307926	0	1.66304
1083	Unassigned	Unassigned	Unassigned	Unassigned	Unassigned	Unassigned	OffTest	0.053	0.0018	0.049472	0.056528	Residual	101.087	91.5781	111.907
1083	Unassigned	Unassigned	Unassigned	Unassigned	Unassigned	Unassigned	OffTest	0.053	0.0018	0.049472	0.056528	Sire	1.54808	0	5.62297
1083	Unassigned	Unassigned	Unassigned	Unassigned	Unassigned	Unassigned	OffTest	0.053	0.0018	0.049472	0.056528	Pen	14.2301	6.86303	22.3774
134	Firmicutes	Negativicutes	Selenomonadales	Veillonellaceae	Unassigned	Unassigned	MidTest	0.0529	0.0044	0.044276	0.061524	Sire	0.637345	0	1.9956
134	Firmicutes	Negativicutes	Selenomonadales	Veillonellaceae	Unassigned	Unassigned	MidTest	0.0529	0.0044	0.044276	0.061524	Pen	0.284249	0	2.92688
134	Firmicutes	Negativicutes	Selenomonadales	Veillonellaceae	Unassigned	Unassigned	MidTest	0.0529	0.0044	0.044276	0.061524	Residual	47.2969	42.8955	51.7909
1373	Bacteroidetes	Bacteroidia	Bacteroidales	Unassigned	Unassigned	Unassigned	Wean	0.0528	0.0051	0.042804	0.062796	Residual	40.8544	37.3855	44.5726
1373	Bacteroidetes	Bacteroidia	Bacteroidales	Unassigned	Unassigned	Unassigned	Wean	0.0528	0.0051	0.042804	0.062796	Sire	0.546672	0	1.74072
1373	Bacteroidetes	Bacteroidia	Bacteroidales	Unassigned	Unassigned	Unassigned	Wean	0.0528	0.0051	0.042804	0.062796	Pen	0	0	2.40755
36	Firmicutes	Clostridia	Clostridiales	Ruminococcaceae	Ruminococcus	Unassigned	MidTest	0.0527	0.0144	0.024476	0.080924	Sire	0.192931	0	0.665575
36	Firmicutes	Clostridia	Clostridiales	Ruminococcaceae	Ruminococcus	Unassigned	MidTest	0.0527	0.0144	0.024476	0.080924	Residual	13.4684	12.1721	14.9769
36	Firmicutes	Clostridia	Clostridiales	Ruminococcaceae	Ruminococcus	Unassigned	MidTest	0.0527	0.0144	0.024476	0.080924	Pen	0.992727	0.0370119	2.00722
1091	Firmicutes	Clostridia	Clostridiales	Unassigned	Unassigned	Unassigned	MidTest	0.0526	0.0025	0.0477	0.0575	Sire	1.11718	0	3.98721
1091	Firmicutes	Clostridia	Clostridiales	Unassigned	Unassigned	Unassigned	MidTest	0.0526	0.0025	0.0477	0.0575	Pen	9.58925	4.19303	15.5278
1091	Firmicutes	Clostridia	Clostridiales	Unassigned	Unassigned	Unassigned	MidTest	0.0526	0.0025	0.0477	0.0575	Residual	74.2	67.1777	82.2247
1152	Firmicutes	Clostridia	Clostridiales	Unassigned	Unassigned	Unassigned	MidTest	0.0525	0.0175	0.0182	0.0868	Residual	10.6468	9.6656	11.7494
1152	Firmicutes	Clostridia	Clostridiales	Unassigned	Unassigned	Unassigned	MidTest	0.0525	0.0175	0.0182	0.0868	Sire	0.157379	0	0.555899
1152	Firmicutes	Clostridia	Clostridiales	Unassigned	Unassigned	Unassigned	MidTest	0.0525	0.0175	0.0182	0.0868	Pen	1.1753	0.531479	1.90408
192	Firmicutes	Clostridia	Clostridiales	Unassigned	Unassigned	Unassigned	MidTest	0.0524	0.0017	0.049068	0.055732	Residual	114.41	103.64	126.708
192	Firmicutes	Clostridia	Clostridiales	Unassigned	Unassigned	Unassigned	MidTest	0.0524	0.0017	0.049068	0.055732	Pen	4.43889	0	11.7241
192	Firmicutes	Clostridia	Clostridiales	Unassigned	Unassigned	Unassigned	MidTest	0.0524	0.0017	0.049068	0.055732	Sire	1.57616	0	5.16647
725	Bacteroidetes	Bacteroidia	Bacteroidales	Unassigned	Unassigned	Unassigned	MidTest	0.0523	0.0015	0.04936	0.05524	Residual	121.837	110.771	134.147
725	Bacteroidetes	Bacteroidia	Bacteroidales	Unassigned	Unassigned	Unassigned	MidTest	0.0523	0.0015	0.04936	0.05524	Sire	1.79107	0	6.31445
725	Bacteroidetes	Bacteroidia	Bacteroidales	Unassigned	Unassigned	Unassigned	MidTest	0.0523	0.0015	0.04936	0.05524	Pen	13.4556	6.65778	21.2225
25	Firmicutes	Clostridia	Clostridiales	Ruminococcaceae	Ruminococcus	Unassigned	OffTest	0.0522	0.0227	0.007708	0.096692	Residual	9.05195	8.20287	9.88986
25	Firmicutes	Clostridia	Clostridiales	Ruminococcaceae	Ruminococcus	Unassigned	OffTest	0.0522	0.0227	0.007708	0.096692	Pen	0.0335815	0	0.553151
25	Firmicutes	Clostridia	Clostridiales	Ruminococcaceae	Ruminococcus	Unassigned	OffTest	0.0522	0.0227	0.007708	0.096692	Sire	0.120044	0	0.380847
497	Firmicutes	Clostridia	Clostridiales	Unassigned	Unassigned	Unassigned	OffTest	0.0522	0.0107	0.031228	0.073172	Residual	16.9849	15.377	18.8228
497	Firmicutes	Clostridia	Clostridiales	Unassigned	Unassigned	Unassigned	OffTest	0.0522	0.0107	0.031228	0.073172	Pen	2.2947	1.03661	3.67123
497	Firmicutes	Clostridia	Clostridiales	Unassigned	Unassigned	Unassigned	OffTest	0.0522	0.0107	0.031228	0.073172	Sire	0.25491	0	0.902883
704	Bacteroidetes	Unassigned	Unassigned	Unassigned	Unassigned	Unassigned	OffTest	0.0522	0.0003	0.051612	0.052788	Residual	604.077	547.164	669.097
704	Bacteroidetes	Unassigned	Unassigned	Unassigned	Unassigned	Unassigned	OffTest	0.0522	0.0003	0.051612	0.052788	Sire	8.6716	0	30.4779
704	Bacteroidetes	Unassigned	Unassigned	Unassigned	Unassigned	Unassigned	OffTest	0.0522	0.0003	0.051612	0.052788	Pen	51.3008	11.856	94.5415
1259	Firmicutes	Clostridia	Clostridiales	Unassigned	Unassigned	Unassigned	MidTest	0.0522	0.0151	0.022604	0.081796	Residual	13.2477	11.9917	14.6852
1259	Firmicutes	Clostridia	Clostridiales	Unassigned	Unassigned	Unassigned	MidTest	0.0522	0.0151	0.022604	0.081796	Sire	0.180331	0	0.58332
1259	Firmicutes	Clostridia	Clostridiales	Unassigned	Unassigned	Unassigned	MidTest	0.0522	0.0151	0.022604	0.081796	Pen	0.401546	0	1.24906
1500	Bacteroidetes	Bacteroidia	Bacteroidales	Porphyromonadaceae	Porphyromonas	Unassigned	MidTest	0.0522	0.0042	0.043968	0.060432	Sire	0.644278	0	2.19517
1500	Bacteroidetes	Bacteroidia	Bacteroidales	Porphyromonadaceae	Porphyromonas	Unassigned	MidTest	0.0522	0.0042	0.043968	0.060432	Pen	2.74483	0.345542	5.45731
1500	Bacteroidetes	Bacteroidia	Bacteroidales	Porphyromonadaceae	Porphyromonas	Unassigned	MidTest	0.0522	0.0042	0.043968	0.060432	Residual	46.0232	41.8235	50.7005
335	Unassigned	Unassigned	Unassigned	Unassigned	Unassigned	Unassigned	Wean	0.0521	0.0028	0.046612	0.057588	Residual	72.627	66.4482	79.2522
335	Unassigned	Unassigned	Unassigned	Unassigned	Unassigned	Unassigned	Wean	0.0521	0.0028	0.046612	0.057588	Pen	2.09817e-08	0	2.42875
335	Unassigned	Unassigned	Unassigned	Unassigned	Unassigned	Unassigned	Wean	0.0521	0.0028	0.046612	0.057588	Sire	0.957969	0	3.03901
945	Firmicutes	Clostridia	Clostridiales	Unassigned	Unassigned	Unassigned	OffTest	0.0521	0.0018	0.048572	0.055628	Residual	109.312	99.024	120.778
945	Firmicutes	Clostridia	Clostridiales	Unassigned	Unassigned	Unassigned	OffTest	0.0521	0.0018	0.048572	0.055628	Sire	1.47412	0	4.74818
945	Firmicutes	Clostridia	Clostridiales	Unassigned	Unassigned	Unassigned	OffTest	0.0521	0.0018	0.048572	0.055628	Pen	2.29826	0	8.97674
612	Proteobacteria	Gammaproteobacteria	Aeromonadales	Succinivibrionaceae	Succinivibrio	dextrinosolvens	MidTest	0.0519	0.0003	0.051312	0.052488	Sire	8.26826	0	27.3629
612	Proteobacteria	Gammaproteobacteria	Aeromonadales	Succinivibrionaceae	Succinivibrio	dextrinosolvens	MidTest	0.0519	0.0003	0.051312	0.052488	Pen	17.9286	0	54.6815
612	Proteobacteria	Gammaproteobacteria	Aeromonadales	Succinivibrionaceae	Succinivibrio	dextrinosolvens	MidTest	0.0519	0.0003	0.051312	0.052488	Residual	610.878	553.993	674.947
168	Proteobacteria	Deltaproteobacteria	Desulfovibrionales	Desulfovibrionaceae	Desulfovibrio	Unassigned	Wean	0.0519	0.0001	0.051704	0.052096	Sire	43.3656	0	146.218
168	Proteobacteria	Deltaproteobacteria	Desulfovibrionales	Desulfovibrionaceae	Desulfovibrio	Unassigned	Wean	0.0519	0.0001	0.051704	0.052096	Residual	3136.03	2830.79	3485.66
168	Proteobacteria	Deltaproteobacteria	Desulfovibrionales	Desulfovibrionaceae	Desulfovibrio	Unassigned	Wean	0.0519	0.0001	0.051704	0.052096	Pen	159.966	0	378.023
92	Spirochaetes	Spirochaetia	Spirochaetales	Spirochaetaceae	Treponema	bryantii	MidTest	0.0517	0.0009	0.049936	0.053464	Sire	2.8229	0	9.28242
92	Spirochaetes	Spirochaetia	Spirochaetales	Spirochaetaceae	Treponema	bryantii	MidTest	0.0517	0.0009	0.049936	0.053464	Pen	1.65627	0	14.5521
92	Spirochaetes	Spirochaetia	Spirochaetales	Spirochaetaceae	Treponema	bryantii	MidTest	0.0517	0.0009	0.049936	0.053464	Residual	213.753	193.542	234.461
2	Unassigned	Unassigned	Unassigned	Unassigned	Unassigned	Unassigned	OffTest	0.0517	0.0112	0.029748	0.073652	Sire	0.237616	0	0.763067
2	Unassigned	Unassigned	Unassigned	Unassigned	Unassigned	Unassigned	OffTest	0.0517	0.0112	0.029748	0.073652	Residual	18.091	16.366	19.7774
2	Unassigned	Unassigned	Unassigned	Unassigned	Unassigned	Unassigned	OffTest	0.0517	0.0112	0.029748	0.073652	Pen	0.0697723	0	1.17963
1653	Firmicutes	Clostridia	Clostridiales	Unassigned	Unassigned	Unassigned	MidTest	0.0514	0.0057	0.040228	0.062572	Pen	1.03932	0	3.29848
1653	Firmicutes	Clostridia	Clostridiales	Unassigned	Unassigned	Unassigned	MidTest	0.0514	0.0057	0.040228	0.062572	Residual	34.7484	31.4432	38.5301
1653	Firmicutes	Clostridia	Clostridiales	Unassigned	Unassigned	Unassigned	MidTest	0.0514	0.0057	0.040228	0.062572	Sire	0.465494	0	1.53401
945	Firmicutes	Clostridia	Clostridiales	Unassigned	Unassigned	Unassigned	MidTest	0.0513	0.0005	0.05032	0.05228	Pen	14.6669	0	42.4025
945	Firmicutes	Clostridia	Clostridiales	Unassigned	Unassigned	Unassigned	MidTest	0.0513	0.0005	0.05032	0.05228	Residual	420.275	380.302	466.017
945	Firmicutes	Clostridia	Clostridiales	Unassigned	Unassigned	Unassigned	MidTest	0.0513	0.0005	0.05032	0.05228	Sire	5.64928	0	18.5902
1155	Bacteroidetes	Bacteroidia	Bacteroidales	Unassigned	Unassigned	Unassigned	OffTest	0.0513	0.0066	0.038364	0.064236	Pen	1.23505	0	3.10526
1155	Bacteroidetes	Bacteroidia	Bacteroidales	Unassigned	Unassigned	Unassigned	OffTest	0.0513	0.0066	0.038364	0.064236	Residual	29.5562	26.7916	32.6936
1155	Bacteroidetes	Bacteroidia	Bacteroidales	Unassigned	Unassigned	Unassigned	OffTest	0.0513	0.0066	0.038364	0.064236	Sire	0.400322	0	1.36594
770	Firmicutes	Clostridia	Clostridiales	Unassigned	Unassigned	Unassigned	MidTest	0.0512	0.0013	0.048652	0.053748	Sire	2.02348	0	6.76481
770	Firmicutes	Clostridia	Clostridiales	Unassigned	Unassigned	Unassigned	MidTest	0.0512	0.0013	0.048652	0.053748	Pen	6.84345	0	15.7903
770	Firmicutes	Clostridia	Clostridiales	Unassigned	Unassigned	Unassigned	MidTest	0.0512	0.0013	0.048652	0.053748	Residual	149.347	135.554	164.822
829	Bacteroidetes	Unassigned	Unassigned	Unassigned	Unassigned	Unassigned	MidTest	0.0511	0.0015	0.04816	0.05404	Residual	128.963	117.121	142.205
829	Bacteroidetes	Unassigned	Unassigned	Unassigned	Unassigned	Unassigned	MidTest	0.0511	0.0015	0.04816	0.05404	Sire	1.74681	0	5.87513
829	Bacteroidetes	Unassigned	Unassigned	Unassigned	Unassigned	Unassigned	MidTest	0.0511	0.0015	0.04816	0.05404	Pen	6.08802	0	13.6348
775	Firmicutes	Bacilli	Bacillales	Staphylococcaceae	Nosocomiicoccus	ampullae	OffTest	0.0509	0.0103	0.030712	0.071088	Sire	0.250634	0	1.05995
775	Firmicutes	Bacilli	Bacillales	Staphylococcaceae	Nosocomiicoccus	ampullae	OffTest	0.0509	0.0103	0.030712	0.071088	Residual	14.0187	12.6774	15.5609
775	Firmicutes	Bacilli	Bacillales	Staphylococcaceae	Nosocomiicoccus	ampullae	OffTest	0.0509	0.0103	0.030712	0.071088	Pen	5.41875	3.80015	7.21642
1197	Unassigned	Unassigned	Unassigned	Unassigned	Unassigned	Unassigned	OffTest	0.0508	0.0087	0.033748	0.067852	Sire	0.296253	0	1.08336
1197	Unassigned	Unassigned	Unassigned	Unassigned	Unassigned	Unassigned	OffTest	0.0508	0.0087	0.033748	0.067852	Pen	2.34136	0.904961	3.91986
1197	Unassigned	Unassigned	Unassigned	Unassigned	Unassigned	Unassigned	OffTest	0.0508	0.0087	0.033748	0.067852	Residual	20.7065	18.7522	22.9433
428	Firmicutes	Clostridia	Clostridiales	Unassigned	Unassigned	Unassigned	OffTest	0.0506	0.007	0.03688	0.06432	Residual	26.3707	23.8595	29.2476
428	Firmicutes	Clostridia	Clostridiales	Unassigned	Unassigned	Unassigned	OffTest	0.0506	0.007	0.03688	0.06432	Sire	0.365478	0	1.28424
428	Firmicutes	Clostridia	Clostridiales	Unassigned	Unassigned	Unassigned	OffTest	0.0506	0.007	0.03688	0.06432	Pen	2.1612	0.348931	4.13765
904	Firmicutes	Clostridia	Clostridiales	Peptococcaceae	Peptococcus	niger	OffTest	0.0504	0.0016	0.047264	0.053536	Pen	4.46521	0	12.507
904	Firmicutes	Clostridia	Clostridiales	Peptococcaceae	Peptococcus	niger	OffTest	0.0504	0.0016	0.047264	0.053536	Sire	1.54668	0	5.21001
904	Firmicutes	Clostridia	Clostridiales	Peptococcaceae	Peptococcus	niger	OffTest	0.0504	0.0016	0.047264	0.053536	Residual	116.728	105.451	129.945
303	Firmicutes	Clostridia	Clostridiales	Ruminococcaceae	Faecalibacterium	prausnitzii	Wean	0.0501	0.0059	0.038536	0.061664	Sire	0.426945	0	1.40834
303	Firmicutes	Clostridia	Clostridiales	Ruminococcaceae	Faecalibacterium	prausnitzii	Wean	0.0501	0.0059	0.038536	0.061664	Pen	0	0	1.07351
303	Firmicutes	Clostridia	Clostridiales	Ruminococcaceae	Faecalibacterium	prausnitzii	Wean	0.0501	0.0059	0.038536	0.061664	Residual	33.6712	30.814	36.7391
1292	Bacteroidetes	Bacteroidia	Bacteroidales	Unassigned	Unassigned	Unassigned	Wean	0.0501	0.0206	0.009724	0.090476	Pen	0.0551284	0	0.585996
1292	Bacteroidetes	Bacteroidia	Bacteroidales	Unassigned	Unassigned	Unassigned	Wean	0.0501	0.0206	0.009724	0.090476	Residual	9.54312	8.63985	10.468
1292	Bacteroidetes	Bacteroidia	Bacteroidales	Unassigned	Unassigned	Unassigned	Wean	0.0501	0.0206	0.009724	0.090476	Sire	0.121642	0	0.40595
213	Firmicutes	Clostridia	Clostridiales	Ruminococcaceae	Ruminococcus	flavefaciens	MidTest	0.05	0.0054	0.039416	0.060584	Sire	0.462647	0	1.55247
213	Firmicutes	Clostridia	Clostridiales	Ruminococcaceae	Ruminococcus	flavefaciens	MidTest	0.05	0.0054	0.039416	0.060584	Residual	35.9763	32.65	39.6197
213	Firmicutes	Clostridia	Clostridiales	Ruminococcaceae	Ruminococcus	flavefaciens	MidTest	0.05	0.0054	0.039416	0.060584	Pen	0.548527	0	2.55227
18	Bacteroidetes	Unassigned	Unassigned	Unassigned	Unassigned	Unassigned	Wean	0.05	0.0016	0.046864	0.053136	Pen	0	0	9.70598
18	Bacteroidetes	Unassigned	Unassigned	Unassigned	Unassigned	Unassigned	Wean	0.05	0.0016	0.046864	0.053136	Sire	1.56143	0	5.22674
18	Bacteroidetes	Unassigned	Unassigned	Unassigned	Unassigned	Unassigned	Wean	0.05	0.0016	0.046864	0.053136	Residual	123.472	110.683	134.79
410	Firmicutes	Clostridia	Clostridiales	Unassigned	Unassigned	Unassigned	OffTest	0.05	0.0035	0.04314	0.05686	Pen	4.51414	1.08689	8.23897
410	Firmicutes	Clostridia	Clostridiales	Unassigned	Unassigned	Unassigned	OffTest	0.05	0.0035	0.04314	0.05686	Residual	51.6295	46.7595	57.1927
410	Firmicutes	Clostridia	Clostridiales	Unassigned	Unassigned	Unassigned	OffTest	0.05	0.0035	0.04314	0.05686	Sire	0.71112	0	2.50581
893	Unassigned	Unassigned	Unassigned	Unassigned	Unassigned	Unassigned	OffTest	0.05	0.0153	0.020012	0.079988	Pen	0.288316	0	1.04161
893	Unassigned	Unassigned	Unassigned	Unassigned	Unassigned	Unassigned	OffTest	0.05	0.0153	0.020012	0.079988	Sire	0.163581	0	0.542592
893	Unassigned	Unassigned	Unassigned	Unassigned	Unassigned	Unassigned	OffTest	0.05	0.0153	0.020012	0.079988	Residual	12.6381	11.4546	13.9709
1564	Firmicutes	Clostridia	Clostridiales	Clostridiales_family_xi_incertae_sedis	Anaerococcus	Unassigned	MidTest	0.05	0.0003	0.049412	0.050588	Residual	549.111	494.672	613.704
1564	Firmicutes	Clostridia	Clostridiales	Clostridiales_family_xi_incertae_sedis	Anaerococcus	Unassigned	MidTest	0.05	0.0003	0.049412	0.050588	Sire	7.65166	0	27.0103
1564	Firmicutes	Clostridia	Clostridiales	Clostridiales_family_xi_incertae_sedis	Anaerococcus	Unassigned	MidTest	0.05	0.0003	0.049412	0.050588	Pen	55.0896	9.69206	103.018
1337	Firmicutes	Clostridia	Clostridiales	Unassigned	Unassigned	Unassigned	Wean	0.0499	0.0198	0.011092	0.088708	Pen	1.05492e-08	0	0.531081
1337	Firmicutes	Clostridia	Clostridiales	Unassigned	Unassigned	Unassigned	Wean	0.0499	0.0198	0.011092	0.088708	Residual	9.92832	9.02017	10.8333
1337	Firmicutes	Clostridia	Clostridiales	Unassigned	Unassigned	Unassigned	Wean	0.0499	0.0198	0.011092	0.088708	Sire	0.125351	0	0.417935
1268	Firmicutes	Clostridia	Clostridiales	Unassigned	Unassigned	Unassigned	MidTest	0.0498	0.0167	0.017068	0.082532	Residual	11.1176	10.0682	12.3204
1268	Firmicutes	Clostridia	Clostridiales	Unassigned	Unassigned	Unassigned	MidTest	0.0498	0.0167	0.017068	0.082532	Sire	0.148247	0	0.515687
1268	Firmicutes	Clostridia	Clostridiales	Unassigned	Unassigned	Unassigned	MidTest	0.0498	0.0167	0.017068	0.082532	Pen	0.651697	0	1.40221
1695	Firmicutes	Erysipelotrichia	Erysipelotrichales	Erysipelotrichaceae	Catenibacterium	mitsuokai	MidTest	0.0497	0.0032	0.043428	0.055972	Pen	2.28552	0	5.85381
1695	Firmicutes	Erysipelotrichia	Erysipelotrichales	Erysipelotrichaceae	Catenibacterium	mitsuokai	MidTest	0.0497	0.0032	0.043428	0.055972	Residual	59.9458	54.3861	66.2275
1695	Firmicutes	Erysipelotrichia	Erysipelotrichales	Erysipelotrichaceae	Catenibacterium	mitsuokai	MidTest	0.0497	0.0032	0.043428	0.055972	Sire	0.782799	0	2.6016
1730	Firmicutes	Clostridia	Clostridiales	Lachnospiraceae	Roseburia	intestinalis	MidTest	0.0492	0.0013	0.046652	0.051748	Residual	142.738	129.442	157.783
1730	Firmicutes	Clostridia	Clostridiales	Lachnospiraceae	Roseburia	intestinalis	MidTest	0.0492	0.0013	0.046652	0.051748	Sire	1.84326	0	6.34682
1730	Firmicutes	Clostridia	Clostridiales	Lachnospiraceae	Roseburia	intestinalis	MidTest	0.0492	0.0013	0.046652	0.051748	Pen	5.22886	0	13.9001
658	Bacteroidetes	Bacteroidia	Bacteroidales	Unassigned	Unassigned	Unassigned	OffTest	0.0492	0.0021	0.045084	0.053316	Pen	3.72576	0	9.46042
658	Bacteroidetes	Bacteroidia	Bacteroidales	Unassigned	Unassigned	Unassigned	OffTest	0.0492	0.0021	0.045084	0.053316	Sire	1.166	0	4.01572
658	Bacteroidetes	Bacteroidia	Bacteroidales	Unassigned	Unassigned	Unassigned	OffTest	0.0492	0.0021	0.045084	0.053316	Residual	89.8545	81.3969	99.5066
1731	Firmicutes	Clostridia	Clostridiales	Lachnospiraceae	Unassigned	Unassigned	MidTest	0.0492	0.0029	0.043516	0.054884	Pen	7.57253	3.50317	12.0709
1731	Firmicutes	Clostridia	Clostridiales	Lachnospiraceae	Unassigned	Unassigned	MidTest	0.0492	0.0029	0.043516	0.054884	Residual	58.7326	53.2289	64.9853
1731	Firmicutes	Clostridia	Clostridiales	Lachnospiraceae	Unassigned	Unassigned	MidTest	0.0492	0.0029	0.043516	0.054884	Sire	0.826138	0	3.02644
900	Bacteroidetes	Bacteroidia	Bacteroidales	Unassigned	Unassigned	Unassigned	MidTest	0.049	0.0002	0.048608	0.049392	Pen	100.668	45.9848	161.306
900	Bacteroidetes	Bacteroidia	Bacteroidales	Unassigned	Unassigned	Unassigned	MidTest	0.049	0.0002	0.048608	0.049392	Residual	774.568	701.689	857.519
900	Bacteroidetes	Bacteroidia	Bacteroidales	Unassigned	Unassigned	Unassigned	MidTest	0.049	0.0002	0.048608	0.049392	Sire	10.8639	0	40.5102
1075	Firmicutes	Clostridia	Clostridiales	Unassigned	Unassigned	Unassigned	Wean	0.049	0.0001	0.048804	0.049196	Sire	30.6337	0	108.362
1075	Firmicutes	Clostridia	Clostridiales	Unassigned	Unassigned	Unassigned	Wean	0.049	0.0001	0.048804	0.049196	Residual	2383.79	2147	2657.91
1075	Firmicutes	Clostridia	Clostridiales	Unassigned	Unassigned	Unassigned	Wean	0.049	0.0001	0.048804	0.049196	Pen	86.254	0	258.866
1426	Firmicutes	Clostridia	Clostridiales	Unassigned	Unassigned	Unassigned	OffTest	0.049	0.0165	0.01666	0.08134	Pen	0.814584	0.0983276	1.58651
1426	Firmicutes	Clostridia	Clostridiales	Unassigned	Unassigned	Unassigned	OffTest	0.049	0.0165	0.01666	0.08134	Sire	0.145111	0	0.520811
1426	Firmicutes	Clostridia	Clostridiales	Unassigned	Unassigned	Unassigned	OffTest	0.049	0.0165	0.01666	0.08134	Residual	10.8869	9.85792	12.0663
374	Firmicutes	Clostridia	Clostridiales	Clostridiaceae	Clostridium	Unassigned	MidTest	0.0488	0.0057	0.037628	0.059972	Residual	31.5891	28.6119	34.9819
374	Firmicutes	Clostridia	Clostridiales	Clostridiaceae	Clostridium	Unassigned	MidTest	0.0488	0.0057	0.037628	0.059972	Pen	2.06145	0.0802562	4.23065
374	Firmicutes	Clostridia	Clostridiales	Clostridiaceae	Clostridium	Unassigned	MidTest	0.0488	0.0057	0.037628	0.059972	Sire	0.415328	0	1.4624
984	Bacteroidetes	Unassigned	Unassigned	Unassigned	Unassigned	Unassigned	OffTest	0.0488	0.0245	0.00078	0.09682	Sire	0.0969338	0	0.341874
984	Bacteroidetes	Unassigned	Unassigned	Unassigned	Unassigned	Unassigned	OffTest	0.0488	0.0245	0.00078	0.09682	Residual	7.50036	6.80459	8.28335
984	Bacteroidetes	Unassigned	Unassigned	Unassigned	Unassigned	Unassigned	OffTest	0.0488	0.0245	0.00078	0.09682	Pen	0.354718	0	0.817998
67	Bacteroidetes	Unassigned	Unassigned	Unassigned	Unassigned	Unassigned	MidTest	0.0487	0.0042	0.040468	0.056932	Residual	45.314	41.5496	49.3417
67	Bacteroidetes	Unassigned	Unassigned	Unassigned	Unassigned	Unassigned	MidTest	0.0487	0.0042	0.040468	0.056932	Sire	0.558661	0	1.79918
67	Bacteroidetes	Unassigned	Unassigned	Unassigned	Unassigned	Unassigned	MidTest	0.0487	0.0042	0.040468	0.056932	Pen	0	0	1.61344
514	Unassigned	Unassigned	Unassigned	Unassigned	Unassigned	Unassigned	OffTest	0.0487	0.0086	0.031844	0.065556	Residual	21.2769	19.2575	23.5952
514	Unassigned	Unassigned	Unassigned	Unassigned	Unassigned	Unassigned	OffTest	0.0487	0.0086	0.031844	0.065556	Pen	1.0066	0	2.44608
514	Unassigned	Unassigned	Unassigned	Unassigned	Unassigned	Unassigned	OffTest	0.0487	0.0086	0.031844	0.065556	Sire	0.274829	0	0.96694
754	Firmicutes	Clostridia	Clostridiales	Unassigned	Unassigned	Unassigned	OffTest	0.0487	0	0.0487	0.0487	Residual	6853.69	6205.79	7511.82
754	Firmicutes	Clostridia	Clostridiales	Unassigned	Unassigned	Unassigned	OffTest	0.0487	0	0.0487	0.0487	Pen	48.8608	0	461.538
754	Firmicutes	Clostridia	Clostridiales	Unassigned	Unassigned	Unassigned	OffTest	0.0487	0	0.0487	0.0487	Sire	85.123	0	279.08
1078	Firmicutes	Clostridia	Clostridiales	Clostridiaceae	Clostridium	Unassigned	MidTest	0.0487	0.0029	0.043016	0.054384	Sire	0.833251	0	3.18209
1078	Firmicutes	Clostridia	Clostridiales	Clostridiaceae	Clostridium	Unassigned	MidTest	0.0487	0.0029	0.043016	0.054384	Pen	8.54782	4.12519	13.4099
1078	Firmicutes	Clostridia	Clostridiales	Clostridiaceae	Clostridium	Unassigned	MidTest	0.0487	0.0029	0.043016	0.054384	Residual	59.0093	53.4253	65.4047
1715	Firmicutes	Clostridia	Clostridiales	Clostridiaceae	Clostridium	scindens	Wean	0.0486	0	0.0486	0.0486	Pen	217.848	0	829.415
1715	Firmicutes	Clostridia	Clostridiales	Clostridiaceae	Clostridium	scindens	Wean	0.0486	0	0.0486	0.0486	Sire	123.157	0	437.298
1715	Firmicutes	Clostridia	Clostridiales	Clostridiaceae	Clostridium	scindens	Wean	0.0486	0	0.0486	0.0486	Residual	9791.36	8846.87	10850.1
464	Firmicutes	Clostridia	Clostridiales	Unassigned	Unassigned	Unassigned	Wean	0.0484	0.0001	0.048204	0.048596	Pen	8.86695	0	112.356
464	Firmicutes	Clostridia	Clostridiales	Unassigned	Unassigned	Unassigned	Wean	0.0484	0.0001	0.048204	0.048596	Residual	1665.2	1502.58	1826.26
464	Firmicutes	Clostridia	Clostridiales	Unassigned	Unassigned	Unassigned	Wean	0.0484	0.0001	0.048204	0.048596	Sire	20.5	0	67.3753
960	Firmicutes	Clostridia	Clostridiales	Unassigned	Unassigned	Unassigned	OffTest	0.0482	0	0.0482	0.0482	Pen	550.103	202.658	931.311
960	Firmicutes	Clostridia	Clostridiales	Unassigned	Unassigned	Unassigned	OffTest	0.0482	0	0.0482	0.0482	Residual	4823.3	4364.99	5348.65
960	Firmicutes	Clostridia	Clostridiales	Unassigned	Unassigned	Unassigned	OffTest	0.0482	0	0.0482	0.0482	Sire	65.5759	0	243.379
829	Bacteroidetes	Unassigned	Unassigned	Unassigned	Unassigned	Unassigned	Wean	0.048	0	0.048	0.048	Sire	269.306	0	905.042
829	Bacteroidetes	Unassigned	Unassigned	Unassigned	Unassigned	Unassigned	Wean	0.048	0	0.048	0.048	Residual	22191	20301.1	24222.5
829	Bacteroidetes	Unassigned	Unassigned	Unassigned	Unassigned	Unassigned	Wean	0.048	0	0.048	0.048	Pen	0	0	1025.48
1012	Firmicutes	Clostridia	Clostridiales	Unassigned	Unassigned	Unassigned	OffTest	0.048	0.011	0.02644	0.06956	Sire	0.208826	0	0.738776
1012	Firmicutes	Clostridia	Clostridiales	Unassigned	Unassigned	Unassigned	OffTest	0.048	0.011	0.02644	0.06956	Residual	16.1275	14.6186	17.833
1012	Firmicutes	Clostridia	Clostridiales	Unassigned	Unassigned	Unassigned	OffTest	0.048	0.011	0.02644	0.06956	Pen	1.06873	0.0974981	2.15409
792	Firmicutes	Clostridia	Clostridiales	Unassigned	Unassigned	Unassigned	Wean	0.0479	0.0034	0.041236	0.054564	Pen	1.13899	0	4.21263
792	Firmicutes	Clostridia	Clostridiales	Unassigned	Unassigned	Unassigned	Wean	0.0479	0.0034	0.041236	0.054564	Residual	55.1953	50.0053	60.9871
792	Firmicutes	Clostridia	Clostridiales	Unassigned	Unassigned	Unassigned	Wean	0.0479	0.0034	0.041236	0.054564	Sire	0.682609	0	2.36181
674	Firmicutes	Negativicutes	Selenomonadales	Veillonellaceae	Anaerovibrio	lipolyticus	OffTest	0.0478	0.0007	0.046428	0.049172	Residual	262.436	237.302	290.867
674	Firmicutes	Negativicutes	Selenomonadales	Veillonellaceae	Anaerovibrio	lipolyticus	OffTest	0.0478	0.0007	0.046428	0.049172	Sire	3.25846	0	11.3262
674	Firmicutes	Negativicutes	Selenomonadales	Veillonellaceae	Anaerovibrio	lipolyticus	OffTest	0.0478	0.0007	0.046428	0.049172	Pen	7.25334	0	25.0123
54	Bacteroidetes	Bacteroidia	Bacteroidales	Bacteroidaceae	Bacteroides	Unassigned	Wean	0.0477	0	0.0477	0.0477	Sire	701.296	0	2528.34
54	Bacteroidetes	Bacteroidia	Bacteroidales	Bacteroidaceae	Bacteroides	Unassigned	Wean	0.0477	0	0.0477	0.0477	Pen	3040.25	0	6763.53
54	Bacteroidetes	Bacteroidia	Bacteroidales	Bacteroidaceae	Bacteroides	Unassigned	Wean	0.0477	0	0.0477	0.0477	Residual	55117.8	49784.5	61239.1
436	Firmicutes	Clostridia	Clostridiales	Unassigned	Unassigned	Unassigned	OffTest	0.0477	0.024	0.00066	0.09474	Sire	0.094528	0	0.315706
436	Firmicutes	Clostridia	Clostridiales	Unassigned	Unassigned	Unassigned	OffTest	0.0477	0.024	0.00066	0.09474	Pen	0.0707816	0	0.497617
436	Firmicutes	Clostridia	Clostridiales	Unassigned	Unassigned	Unassigned	OffTest	0.0477	0.024	0.00066	0.09474	Residual	7.76938	7.04889	8.52802
568	Unassigned	Unassigned	Unassigned	Unassigned	Unassigned	Unassigned	OffTest	0.0477	0.0123	0.023592	0.071808	Pen	1.26346	0.289009	2.31268
568	Unassigned	Unassigned	Unassigned	Unassigned	Unassigned	Unassigned	OffTest	0.0477	0.0123	0.023592	0.071808	Residual	14.0532	12.7187	15.5849
568	Unassigned	Unassigned	Unassigned	Unassigned	Unassigned	Unassigned	OffTest	0.0477	0.0123	0.023592	0.071808	Sire	0.184664	0	0.671517
867	Unassigned	Unassigned	Unassigned	Unassigned	Unassigned	Unassigned	OffTest	0.0476	0.0042	0.039368	0.055832	Sire	0.544685	0	1.84008
867	Unassigned	Unassigned	Unassigned	Unassigned	Unassigned	Unassigned	OffTest	0.0476	0.0042	0.039368	0.055832	Pen	0.866094	0	3.55668
867	Unassigned	Unassigned	Unassigned	Unassigned	Unassigned	Unassigned	OffTest	0.0476	0.0042	0.039368	0.055832	Residual	44.3988	40.2277	49.0212
1042	Bacteroidetes	Unassigned	Unassigned	Unassigned	Unassigned	Unassigned	OffTest	0.0475	0.0024	0.042796	0.052204	Pen	3.91978	0	8.78039
1042	Bacteroidetes	Unassigned	Unassigned	Unassigned	Unassigned	Unassigned	OffTest	0.0475	0.0024	0.042796	0.052204	Residual	74.8522	67.8363	82.8206
1042	Bacteroidetes	Unassigned	Unassigned	Unassigned	Unassigned	Unassigned	OffTest	0.0475	0.0024	0.042796	0.052204	Sire	0.947484	0	3.27942
737	Proteobacteria	Gammaproteobacteria	Pasteurellales	Pasteurellaceae	Actinobacillus	porcinus	Wean	0.0473	0	0.0473	0.0473	Sire	730.533	0	2572.88
737	Proteobacteria	Gammaproteobacteria	Pasteurellales	Pasteurellaceae	Actinobacillus	porcinus	Wean	0.0473	0	0.0473	0.0473	Pen	1053.46	0	5176.54
737	Proteobacteria	Gammaproteobacteria	Pasteurellales	Pasteurellaceae	Actinobacillus	porcinus	Wean	0.0473	0	0.0473	0.0473	Residual	60030.5	54085.3	66439.4
1042	Bacteroidetes	Unassigned	Unassigned	Unassigned	Unassigned	Unassigned	Wean	0.0473	0.0013	0.044752	0.049848	Pen	0	0	5.37813
1042	Bacteroidetes	Unassigned	Unassigned	Unassigned	Unassigned	Unassigned	Wean	0.0473	0.0013	0.044752	0.049848	Sire	1.71631	0	5.71143
1042	Bacteroidetes	Unassigned	Unassigned	Unassigned	Unassigned	Unassigned	Wean	0.0473	0.0013	0.044752	0.049848	Residual	143.575	131.395	156.633
375	Firmicutes	Clostridia	Clostridiales	Clostridiales_family_xi_incertae_sedis	Anaerococcus	Unassigned	OffTest	0.0472	0.0005	0.04622	0.04818	Residual	387.713	350.987	428.713
375	Firmicutes	Clostridia	Clostridiales	Clostridiales_family_xi_incertae_sedis	Anaerococcus	Unassigned	OffTest	0.0472	0.0005	0.04622	0.04818	Pen	8.15261	0	32.1771
375	Firmicutes	Clostridia	Clostridiales	Clostridiales_family_xi_incertae_sedis	Anaerococcus	Unassigned	OffTest	0.0472	0.0005	0.04622	0.04818	Sire	4.73087	0	16.0232
185	Firmicutes	Negativicutes	Selenomonadales	Acidaminococcaceae	Acidaminococcus	Unassigned	MidTest	0.047	0.0081	0.031124	0.062876	Pen	1.92934	0.501795	3.48331
185	Firmicutes	Negativicutes	Selenomonadales	Acidaminococcaceae	Acidaminococcus	Unassigned	MidTest	0.047	0.0081	0.031124	0.062876	Residual	20.8935	18.9132	23.1592
185	Firmicutes	Negativicutes	Selenomonadales	Acidaminococcaceae	Acidaminococcus	Unassigned	MidTest	0.047	0.0081	0.031124	0.062876	Sire	0.271116	0	0.987962
551	Firmicutes	Clostridia	Clostridiales	Unassigned	Unassigned	Unassigned	OffTest	0.0468	0.0101	0.027004	0.066596	Residual	18.0424	16.2846	19.9249
551	Firmicutes	Clostridia	Clostridiales	Unassigned	Unassigned	Unassigned	OffTest	0.0468	0.0101	0.027004	0.066596	Pen	0.300459	0	1.51983
551	Firmicutes	Clostridia	Clostridiales	Unassigned	Unassigned	Unassigned	OffTest	0.0468	0.0101	0.027004	0.066596	Sire	0.217258	0	0.724845
722	Spirochaetes	Spirochaetia	Spirochaetales	Spirochaetaceae	Treponema	Unassigned	OffTest	0.0468	0.0005	0.04582	0.04778	Pen	40.3467	19.235	63.6741
722	Spirochaetes	Spirochaetia	Spirochaetales	Spirochaetaceae	Treponema	Unassigned	OffTest	0.0468	0.0005	0.04582	0.04778	Sire	3.98861	0	15.3463
722	Spirochaetes	Spirochaetia	Spirochaetales	Spirochaetaceae	Treponema	Unassigned	OffTest	0.0468	0.0005	0.04582	0.04778	Residual	296.675	268.839	328.32
1059	Bacteroidetes	Bacteroidia	Bacteroidales	Prevotellaceae	Prevotella	Unassigned	MidTest	0.0466	0.0183	0.010732	0.082468	Residual	9.35902	8.46994	10.3799
1059	Bacteroidetes	Bacteroidia	Bacteroidales	Prevotellaceae	Prevotella	Unassigned	MidTest	0.0466	0.0183	0.010732	0.082468	Sire	0.118893	0	0.433213
1059	Bacteroidetes	Bacteroidia	Bacteroidales	Prevotellaceae	Prevotella	Unassigned	MidTest	0.0466	0.0183	0.010732	0.082468	Pen	0.718797	0.0954532	1.3963
1294	Proteobacteria	Epsilonproteobacteria	Campylobacterales	Campylobacteraceae	Campylobacter	Unassigned	OffTest	0.0466	0.0001	0.046404	0.046796	Residual	3224.64	2916.72	3580.94
1294	Proteobacteria	Epsilonproteobacteria	Campylobacterales	Campylobacteraceae	Campylobacter	Unassigned	OffTest	0.0466	0.0001	0.046404	0.046796	Pen	302.735	72.9196	548.691
1294	Proteobacteria	Epsilonproteobacteria	Campylobacterales	Campylobacteraceae	Campylobacter	Unassigned	OffTest	0.0466	0.0001	0.046404	0.046796	Sire	41.5668	0	152.385
1071	Bacteroidetes	Bacteroidia	Bacteroidales	Unassigned	Unassigned	Unassigned	Wean	0.0463	0	0.0463	0.0463	Sire	115.426	0	433.255
1071	Bacteroidetes	Bacteroidia	Bacteroidales	Unassigned	Unassigned	Unassigned	Wean	0.0463	0	0.0463	0.0463	Residual	9194.17	8272.82	10282.7
1071	Bacteroidetes	Bacteroidia	Bacteroidales	Unassigned	Unassigned	Unassigned	Wean	0.0463	0	0.0463	0.0463	Pen	660.9	0	1391.71
1064	Firmicutes	Clostridia	Clostridiales	Unassigned	Unassigned	Unassigned	Wean	0.0462	0.0002	0.045808	0.046592	Residual	976.862	882.672	1084.59
1064	Firmicutes	Clostridia	Clostridiales	Unassigned	Unassigned	Unassigned	Wean	0.0462	0.0002	0.045808	0.046592	Pen	32.0206	0	93.9311
1064	Firmicutes	Clostridia	Clostridiales	Unassigned	Unassigned	Unassigned	Wean	0.0462	0.0002	0.045808	0.046592	Sire	11.7882	0	41.592
909	Firmicutes	Bacilli	Lactobacillales	Lactobacillaceae	Lactobacillus	amylovorus	OffTest	0.046	0.0001	0.045804	0.046196	Pen	250.451	138.823	376.053
909	Firmicutes	Bacilli	Lactobacillales	Lactobacillaceae	Lactobacillus	amylovorus	OffTest	0.046	0.0001	0.045804	0.046196	Sire	22.0415	0	86.9965
909	Firmicutes	Bacilli	Lactobacillales	Lactobacillaceae	Lactobacillus	amylovorus	OffTest	0.046	0.0001	0.045804	0.046196	Residual	1642.34	1490.49	1813.26
20	Unassigned	Unassigned	Unassigned	Unassigned	Unassigned	Unassigned	Wean	0.046	0.0001	0.045804	0.046196	Sire	35.0471	0	118.891
20	Unassigned	Unassigned	Unassigned	Unassigned	Unassigned	Unassigned	Wean	0.046	0.0001	0.045804	0.046196	Pen	0	0	165.51
20	Unassigned	Unassigned	Unassigned	Unassigned	Unassigned	Unassigned	Wean	0.046	0.0001	0.045804	0.046196	Residual	3014.16	2757.75	3289.9
756	Firmicutes	Clostridia	Clostridiales	Clostridiales_family_xi_incertae_sedis	Peptoniphilus	Unassigned	OffTest	0.0459	0.0137	0.019048	0.072752	Pen	0	0	0.724243
756	Firmicutes	Clostridia	Clostridiales	Clostridiales_family_xi_incertae_sedis	Peptoniphilus	Unassigned	OffTest	0.0459	0.0137	0.019048	0.072752	Residual	13.2815	12.1804	14.4639
756	Firmicutes	Clostridia	Clostridiales	Clostridiales_family_xi_incertae_sedis	Peptoniphilus	Unassigned	OffTest	0.0459	0.0137	0.019048	0.072752	Sire	0.154269	0	0.526152
44	Firmicutes	Clostridia	Clostridiales	Unassigned	Unassigned	Unassigned	OffTest	0.0457	0.0002	0.045308	0.046092	Sire	8.49168	0	34.726
44	Firmicutes	Clostridia	Clostridiales	Unassigned	Unassigned	Unassigned	OffTest	0.0457	0.0002	0.045308	0.046092	Pen	120.92	67.7692	179.353
44	Firmicutes	Clostridia	Clostridiales	Unassigned	Unassigned	Unassigned	OffTest	0.0457	0.0002	0.045308	0.046092	Residual	613.785	555.082	681.351
951	Firmicutes	Clostridia	Clostridiales	Clostridiaceae	Unassigned	Unassigned	Wean	0.0457	0.0204	0.005716	0.085684	Pen	6.41894e-09	0	0.50359
951	Firmicutes	Clostridia	Clostridiales	Clostridiaceae	Unassigned	Unassigned	Wean	0.0457	0.0204	0.005716	0.085684	Sire	0.102246	0	0.344991
951	Firmicutes	Clostridia	Clostridiales	Clostridiaceae	Unassigned	Unassigned	Wean	0.0457	0.0204	0.005716	0.085684	Residual	8.84889	8.09812	9.65361
1600	Spirochaetes	Spirochaetia	Spirochaetales	Spirochaetaceae	Treponema	Unassigned	OffTest	0.0457	0.0005	0.04472	0.04668	Sire	4.10491	0	13.9939
1600	Spirochaetes	Spirochaetia	Spirochaetales	Spirochaetaceae	Treponema	Unassigned	OffTest	0.0457	0.0005	0.04472	0.04668	Pen	0	0	17.098
1600	Spirochaetes	Spirochaetia	Spirochaetales	Spirochaetaceae	Treponema	Unassigned	OffTest	0.0457	0.0005	0.04472	0.04668	Residual	354.81	325.399	386.393
18	Bacteroidetes	Unassigned	Unassigned	Unassigned	Unassigned	Unassigned	MidTest	0.0455	0.0001	0.045304	0.045696	Sire	37.6235	0	126.678
18	Bacteroidetes	Unassigned	Unassigned	Unassigned	Unassigned	Unassigned	MidTest	0.0455	0.0001	0.045304	0.045696	Residual	3266.78	2987.69	3558.94
18	Bacteroidetes	Unassigned	Unassigned	Unassigned	Unassigned	Unassigned	MidTest	0.0455	0.0001	0.045304	0.045696	Pen	9.24168e-06	0	143.583
30	Firmicutes	Clostridia	Clostridiales	Unassigned	Unassigned	Unassigned	MidTest	0.0454	0.0007	0.044028	0.046772	Pen	24.1343	7.76114	42.0546
30	Firmicutes	Clostridia	Clostridiales	Unassigned	Unassigned	Unassigned	MidTest	0.0454	0.0007	0.044028	0.046772	Sire	2.87413	0	10.9851
30	Firmicutes	Clostridia	Clostridiales	Unassigned	Unassigned	Unassigned	MidTest	0.0454	0.0007	0.044028	0.046772	Residual	226.03	204.42	250.919
522	Firmicutes	Clostridia	Clostridiales	Unassigned	Unassigned	Unassigned	MidTest	0.0454	0.0097	0.026388	0.064412	Sire	0.212648	0	0.785738
522	Firmicutes	Clostridia	Clostridiales	Unassigned	Unassigned	Unassigned	MidTest	0.0454	0.0097	0.026388	0.064412	Residual	17.4995	15.8381	19.4042
522	Firmicutes	Clostridia	Clostridiales	Unassigned	Unassigned	Unassigned	MidTest	0.0454	0.0097	0.026388	0.064412	Pen	1.01419	0	2.22884
822	Firmicutes	Unassigned	Unassigned	Unassigned	Unassigned	Unassigned	OffTest	0.0454	0.0082	0.029328	0.061472	Pen	2.21405	0.760867	3.78109
822	Firmicutes	Unassigned	Unassigned	Unassigned	Unassigned	Unassigned	OffTest	0.0454	0.0082	0.029328	0.061472	Residual	19.6412	17.7641	21.8079
822	Firmicutes	Unassigned	Unassigned	Unassigned	Unassigned	Unassigned	OffTest	0.0454	0.0082	0.029328	0.061472	Sire	0.251082	0	0.952458
475	Firmicutes	Bacilli	Lactobacillales	Streptococcaceae	Streptococcus	Unassigned	MidTest	0.0453	0.0055	0.03452	0.05608	Pen	4.41227	2.28702	6.76656
475	Firmicutes	Bacilli	Lactobacillales	Streptococcaceae	Streptococcus	Unassigned	MidTest	0.0453	0.0055	0.03452	0.05608	Residual	28.1726	25.5177	31.1939
475	Firmicutes	Bacilli	Lactobacillales	Streptococcaceae	Streptococcus	Unassigned	MidTest	0.0453	0.0055	0.03452	0.05608	Sire	0.373555	0	1.48683
921	Firmicutes	Clostridia	Clostridiales	Eubacteriaceae	Eubacterium	siraeum	OffTest	0.0451	0.0096	0.026284	0.063916	Sire	0.211243	0	0.766735
921	Firmicutes	Clostridia	Clostridiales	Eubacteriaceae	Eubacterium	siraeum	OffTest	0.0451	0.0096	0.026284	0.063916	Pen	1.28503	0.185786	2.48408
921	Firmicutes	Clostridia	Clostridiales	Eubacteriaceae	Eubacterium	siraeum	OffTest	0.0451	0.0096	0.026284	0.063916	Residual	17.2465	15.6231	19.0975
1325	Firmicutes	Clostridia	Clostridiales	Unassigned	Unassigned	Unassigned	OffTest	0.0451	0.0072	0.030988	0.059212	Sire	0.28366	0	1.02011
1325	Firmicutes	Clostridia	Clostridiales	Unassigned	Unassigned	Unassigned	OffTest	0.0451	0.0072	0.030988	0.059212	Pen	1.01318	0	2.61127
1325	Firmicutes	Clostridia	Clostridiales	Unassigned	Unassigned	Unassigned	OffTest	0.0451	0.0072	0.030988	0.059212	Residual	23.8437	21.5844	26.4165
19	Firmicutes	Clostridia	Clostridiales	Unassigned	Unassigned	Unassigned	MidTest	0.045	0.0067	0.031868	0.058132	Sire	0.302609	0	1.24337
19	Firmicutes	Clostridia	Clostridiales	Unassigned	Unassigned	Unassigned	MidTest	0.045	0.0067	0.031868	0.058132	Pen	3.03236	1.43005	4.82646
19	Firmicutes	Clostridia	Clostridiales	Unassigned	Unassigned	Unassigned	MidTest	0.045	0.0067	0.031868	0.058132	Residual	23.5562	21.3587	26.0438
875	Proteobacteria	Betaproteobacteria	Burkholderiales	Unassigned	Unassigned	Unassigned	Wean	0.045	0.0032	0.038728	0.051272	Pen	1.58525	0	5.28679
875	Proteobacteria	Betaproteobacteria	Burkholderiales	Unassigned	Unassigned	Unassigned	Wean	0.045	0.0032	0.038728	0.051272	Residual	54.5429	49.1822	60.6587
875	Proteobacteria	Betaproteobacteria	Burkholderiales	Unassigned	Unassigned	Unassigned	Wean	0.045	0.0032	0.038728	0.051272	Sire	0.639335	0	2.25289
412	Firmicutes	Clostridia	Clostridiales	Unassigned	Unassigned	Unassigned	OffTest	0.0449	0.0034	0.038236	0.051564	Residual	48.6708	44.0715	53.944
412	Firmicutes	Clostridia	Clostridiales	Unassigned	Unassigned	Unassigned	OffTest	0.0449	0.0034	0.038236	0.051564	Pen	3.2488	0.167606	6.60742
412	Firmicutes	Clostridia	Clostridiales	Unassigned	Unassigned	Unassigned	OffTest	0.0449	0.0034	0.038236	0.051564	Sire	0.589846	0	2.18176
1054	Firmicutes	Clostridia	Clostridiales	Unassigned	Unassigned	Unassigned	MidTest	0.0447	0.0148	0.015692	0.073708	Pen	1.41886	0.680428	2.23922
1054	Firmicutes	Clostridia	Clostridiales	Unassigned	Unassigned	Unassigned	MidTest	0.0447	0.0148	0.015692	0.073708	Sire	0.13447	0	0.524644
1054	Firmicutes	Clostridia	Clostridiales	Unassigned	Unassigned	Unassigned	MidTest	0.0447	0.0148	0.015692	0.073708	Residual	10.4871	9.50253	11.6068
455	Unassigned	Unassigned	Unassigned	Unassigned	Unassigned	Unassigned	OffTest	0.0446	0.0192	0.006968	0.082232	Residual	7.93943	7.18297	8.8067
455	Unassigned	Unassigned	Unassigned	Unassigned	Unassigned	Unassigned	OffTest	0.0446	0.0192	0.006968	0.082232	Pen	1.23394	0.60304	1.92844
455	Unassigned	Unassigned	Unassigned	Unassigned	Unassigned	Unassigned	OffTest	0.0446	0.0192	0.006968	0.082232	Sire	0.103475	0	0.425033
1295	Bacteroidetes	Bacteroidia	Bacteroidales	Prevotellaceae	Unassigned	Unassigned	OffTest	0.0446	0.0222	0.001088	0.088112	Residual	6.92858	6.25375	7.71519
1295	Bacteroidetes	Bacteroidia	Bacteroidales	Prevotellaceae	Unassigned	Unassigned	OffTest	0.0446	0.0222	0.001088	0.088112	Sire	0.0893569	0	0.364101
1295	Bacteroidetes	Bacteroidia	Bacteroidales	Prevotellaceae	Unassigned	Unassigned	OffTest	0.0446	0.0222	0.001088	0.088112	Pen	0.998491	0.410155	1.6375
908	Proteobacteria	Epsilonproteobacteria	Campylobacterales	Helicobacteraceae	Helicobacter	Unassigned	OffTest	0.0445	0.0163	0.012552	0.076448	Pen	0.573021	0	1.35751
908	Proteobacteria	Epsilonproteobacteria	Campylobacterales	Helicobacteraceae	Helicobacter	Unassigned	OffTest	0.0445	0.0163	0.012552	0.076448	Sire	0.121881	0	0.436546
908	Proteobacteria	Epsilonproteobacteria	Campylobacterales	Helicobacteraceae	Helicobacter	Unassigned	OffTest	0.0445	0.0163	0.012552	0.076448	Residual	10.2494	9.24438	11.4385
944	Firmicutes	Clostridia	Clostridiales	Unassigned	Unassigned	Unassigned	MidTest	0.0445	0.0046	0.035484	0.053516	Residual	34.5292	31.2572	38.2836
944	Firmicutes	Clostridia	Clostridiales	Unassigned	Unassigned	Unassigned	MidTest	0.0445	0.0046	0.035484	0.053516	Pen	3.45894	1.09828	6.04694
944	Firmicutes	Clostridia	Clostridiales	Unassigned	Unassigned	Unassigned	MidTest	0.0445	0.0046	0.035484	0.053516	Sire	0.427244	0	1.63764
1370	Bacteroidetes	Bacteroidia	Bacteroidales	Unassigned	Unassigned	Unassigned	MidTest	0.0442	0.0189	0.007156	0.081244	Residual	7.92154	7.15905	8.8077
1370	Bacteroidetes	Bacteroidia	Bacteroidales	Unassigned	Unassigned	Unassigned	MidTest	0.0442	0.0189	0.007156	0.081244	Sire	0.103092	0	0.42318
1370	Bacteroidetes	Bacteroidia	Bacteroidales	Unassigned	Unassigned	Unassigned	MidTest	0.0442	0.0189	0.007156	0.081244	Pen	1.31439	0.649126	2.0338
1174	Bacteroidetes	Bacteroidia	Bacteroidales	Prevotellaceae	Prevotella	Unassigned	Wean	0.0441	0.0004	0.043316	0.044884	Sire	4.32031	0	14.825
1174	Bacteroidetes	Bacteroidia	Bacteroidales	Prevotellaceae	Prevotella	Unassigned	Wean	0.0441	0.0004	0.043316	0.044884	Pen	1.06233	0	25.4028
1174	Bacteroidetes	Bacteroidia	Bacteroidales	Prevotellaceae	Prevotella	Unassigned	Wean	0.0441	0.0004	0.043316	0.044884	Residual	386.696	348.858	423.082
619	Firmicutes	Clostridia	Clostridiales	Unassigned	Unassigned	Unassigned	OffTest	0.044	0.0059	0.032436	0.055564	Pen	1.42469e-07	0	1.57641
619	Firmicutes	Clostridia	Clostridiales	Unassigned	Unassigned	Unassigned	OffTest	0.044	0.0059	0.032436	0.055564	Sire	0.330816	0	1.13571
619	Firmicutes	Clostridia	Clostridiales	Unassigned	Unassigned	Unassigned	OffTest	0.044	0.0059	0.032436	0.055564	Residual	29.735	27.2689	32.3777
622	Firmicutes	Clostridia	Clostridiales	Unassigned	Unassigned	Unassigned	OffTest	0.044	0.0107	0.023028	0.064972	Residual	14.6791	13.2827	16.2811
622	Firmicutes	Clostridia	Clostridiales	Unassigned	Unassigned	Unassigned	OffTest	0.044	0.0107	0.023028	0.064972	Sire	0.179826	0	0.688737
622	Firmicutes	Clostridia	Clostridiales	Unassigned	Unassigned	Unassigned	OffTest	0.044	0.0107	0.023028	0.064972	Pen	1.50513	0.467437	2.63859
1036	Bacteroidetes	Bacteroidia	Bacteroidales	Porphyromonadaceae	Unassigned	Unassigned	MidTest	0.044	0.002	0.04008	0.04792	Residual	79.1779	71.638	87.8431
1036	Bacteroidetes	Bacteroidia	Bacteroidales	Porphyromonadaceae	Unassigned	Unassigned	MidTest	0.044	0.002	0.04008	0.04792	Sire	0.976206	0	3.73256
1036	Bacteroidetes	Bacteroidia	Bacteroidales	Porphyromonadaceae	Unassigned	Unassigned	MidTest	0.044	0.002	0.04008	0.04792	Pen	8.65	2.94529	14.8564
4	Bacteroidetes	Unassigned	Unassigned	Unassigned	Unassigned	Unassigned	OffTest	0.0439	0.0004	0.043116	0.044684	Pen	49.5697	21.4033	80.7357
4	Bacteroidetes	Unassigned	Unassigned	Unassigned	Unassigned	Unassigned	OffTest	0.0439	0.0004	0.043116	0.044684	Residual	396.31	358.974	438.779
4	Bacteroidetes	Unassigned	Unassigned	Unassigned	Unassigned	Unassigned	OffTest	0.0439	0.0004	0.043116	0.044684	Sire	4.95315	0	19.946
921	Firmicutes	Clostridia	Clostridiales	Eubacteriaceae	Eubacterium	siraeum	MidTest	0.0438	0.011	0.02224	0.06536	Pen	0.666911	0	1.66221
921	Firmicutes	Clostridia	Clostridiales	Eubacteriaceae	Eubacterium	siraeum	MidTest	0.0438	0.011	0.02224	0.06536	Sire	0.175108	0	0.640136
921	Firmicutes	Clostridia	Clostridiales	Eubacteriaceae	Eubacterium	siraeum	MidTest	0.0438	0.011	0.02224	0.06536	Residual	15.1329	13.7052	16.7594
326	Firmicutes	Clostridia	Clostridiales	Unassigned	Unassigned	Unassigned	MidTest	0.0438	0.0098	0.024592	0.063008	Residual	16.9916	15.4465	18.7115
326	Firmicutes	Clostridia	Clostridiales	Unassigned	Unassigned	Unassigned	MidTest	0.0438	0.0098	0.024592	0.063008	Pen	0.620491	0	1.54173
326	Firmicutes	Clostridia	Clostridiales	Unassigned	Unassigned	Unassigned	MidTest	0.0438	0.0098	0.024592	0.063008	Sire	0.194952	0	0.700349
952	Firmicutes	Clostridia	Clostridiales	Unassigned	Unassigned	Unassigned	Wean	0.0438	0.0001	0.043604	0.043996	Residual	1445.65	1323.07	1577.35
952	Firmicutes	Clostridia	Clostridiales	Unassigned	Unassigned	Unassigned	Wean	0.0438	0.0001	0.043604	0.043996	Pen	9.18251e-07	0	78.9736
952	Firmicutes	Clostridia	Clostridiales	Unassigned	Unassigned	Unassigned	Wean	0.0438	0.0001	0.043604	0.043996	Sire	16.0166	0	56.0636
1563	Bacteroidetes	Unassigned	Unassigned	Unassigned	Unassigned	Unassigned	Wean	0.0437	0.0143	0.015672	0.071728	Pen	0.215652	0	0.985371
1563	Bacteroidetes	Unassigned	Unassigned	Unassigned	Unassigned	Unassigned	Wean	0.0437	0.0143	0.015672	0.071728	Residual	11.8516	10.6934	13.1159
1563	Bacteroidetes	Unassigned	Unassigned	Unassigned	Unassigned	Unassigned	Wean	0.0437	0.0143	0.015672	0.071728	Sire	0.133217	0	0.481153
812	Firmicutes	Clostridia	Clostridiales	Peptostreptococcaceae	Unclassified_peptostreptococcaceae	glycolicum	MidTest	0.0434	0	0.0434	0.0434	Sire	326.183	0	1452.45
812	Firmicutes	Clostridia	Clostridiales	Peptostreptococcaceae	Unclassified_peptostreptococcaceae	glycolicum	MidTest	0.0434	0	0.0434	0.0434	Pen	6841.96	4599	9338.81
812	Firmicutes	Clostridia	Clostridiales	Peptostreptococcaceae	Unclassified_peptostreptococcaceae	glycolicum	MidTest	0.0434	0	0.0434	0.0434	Residual	22887.6	20713.1	25377.8
797	Firmicutes	Clostridia	Clostridiales	Lachnospiraceae	Roseburia	intestinalis	OffTest	0.0434	0.0013	0.040852	0.045948	Sire	1.48897	0	5.68217
797	Firmicutes	Clostridia	Clostridiales	Lachnospiraceae	Roseburia	intestinalis	OffTest	0.0434	0.0013	0.040852	0.045948	Residual	125.917	114.087	139.388
797	Firmicutes	Clostridia	Clostridiales	Lachnospiraceae	Roseburia	intestinalis	OffTest	0.0434	0.0013	0.040852	0.045948	Pen	9.67387	1.62039	18.4571
307	Firmicutes	Clostridia	Clostridiales	Oscillospiraceae	Oscillibacter	sp_g2	Wean	0.0431	0.0012	0.040748	0.045452	Sire	1.52047	0	5.45197
307	Firmicutes	Clostridia	Clostridiales	Oscillospiraceae	Oscillibacter	sp_g2	Wean	0.0431	0.0012	0.040748	0.045452	Pen	0.509293	0	8.9031
307	Firmicutes	Clostridia	Clostridiales	Oscillospiraceae	Oscillibacter	sp_g2	Wean	0.0431	0.0012	0.040748	0.045452	Residual	139.018	125.587	152.216
839	Firmicutes	Unassigned	Unassigned	Unassigned	Unassigned	Unassigned	Wean	0.0431	0.007	0.02938	0.05682	Pen	1.05174	0	2.58423
839	Firmicutes	Unassigned	Unassigned	Unassigned	Unassigned	Unassigned	Wean	0.0431	0.007	0.02938	0.05682	Residual	23.2239	20.9848	25.7733
839	Firmicutes	Unassigned	Unassigned	Unassigned	Unassigned	Unassigned	Wean	0.0431	0.007	0.02938	0.05682	Sire	0.264364	0	0.978785
866	Bacteroidetes	Unassigned	Unassigned	Unassigned	Unassigned	Unassigned	OffTest	0.0431	0.0015	0.04016	0.04604	Pen	10.1471	3.1848	17.8576
866	Bacteroidetes	Unassigned	Unassigned	Unassigned	Unassigned	Unassigned	OffTest	0.0431	0.0015	0.04016	0.04604	Residual	107.314	97.2574	118.709
866	Bacteroidetes	Unassigned	Unassigned	Unassigned	Unassigned	Unassigned	OffTest	0.0431	0.0015	0.04016	0.04604	Sire	1.28008	0	4.86704
965	Firmicutes	Unassigned	Unassigned	Unassigned	Unassigned	Unassigned	MidTest	0.0429	0.001	0.04094	0.04486	Sire	1.80353	0	7.14541
965	Firmicutes	Unassigned	Unassigned	Unassigned	Unassigned	Unassigned	MidTest	0.0429	0.001	0.04094	0.04486	Pen	18.7585	9.46205	29.2743
965	Firmicutes	Unassigned	Unassigned	Unassigned	Unassigned	Unassigned	MidTest	0.0429	0.001	0.04094	0.04486	Residual	147.685	134.085	162.928
377	Lentisphaerae	Lentisphaeria	Victivallales	Victivallaceae	Victivallis	vadensis	Wean	0.0429	0.0157	0.012128	0.073672	Residual	10.2377	9.25082	11.3629
377	Lentisphaerae	Lentisphaeria	Victivallales	Victivallaceae	Victivallis	vadensis	Wean	0.0429	0.0157	0.012128	0.073672	Sire	0.117579	0	0.44672
377	Lentisphaerae	Lentisphaeria	Victivallales	Victivallaceae	Victivallis	vadensis	Wean	0.0429	0.0157	0.012128	0.073672	Pen	0.608119	0	1.3111
411	Proteobacteria	Unassigned	Unassigned	Unassigned	Unassigned	Unassigned	OffTest	0.0427	0.0112	0.020748	0.064652	Residual	14.4063	12.9958	16.0645
411	Proteobacteria	Unassigned	Unassigned	Unassigned	Unassigned	Unassigned	OffTest	0.0427	0.0112	0.020748	0.064652	Sire	0.16299	0	0.606823
411	Proteobacteria	Unassigned	Unassigned	Unassigned	Unassigned	Unassigned	OffTest	0.0427	0.0112	0.020748	0.064652	Pen	0.699624	0	1.7902
454	Firmicutes	Clostridia	Clostridiales	Unassigned	Unassigned	Unassigned	OffTest	0.0427	0.008	0.02702	0.05838	Pen	2.05566	0.71257	3.52246
454	Firmicutes	Clostridia	Clostridiales	Unassigned	Unassigned	Unassigned	OffTest	0.0427	0.008	0.02702	0.05838	Residual	19.0153	17.2146	21.0713
454	Firmicutes	Clostridia	Clostridiales	Unassigned	Unassigned	Unassigned	OffTest	0.0427	0.008	0.02702	0.05838	Sire	0.227093	0	0.877742
1439	Unassigned	Unassigned	Unassigned	Unassigned	Unassigned	Unassigned	OffTest	0.0427	0.0172	0.008988	0.076412	Pen	0.603868	0.0101118	1.24179
1439	Unassigned	Unassigned	Unassigned	Unassigned	Unassigned	Unassigned	OffTest	0.0427	0.0172	0.008988	0.076412	Residual	9.24919	8.37514	10.2507
1439	Unassigned	Unassigned	Unassigned	Unassigned	Unassigned	Unassigned	OffTest	0.0427	0.0172	0.008988	0.076412	Sire	0.106338	0	0.399126
706	Bacteroidetes	Bacteroidia	Bacteroidales	Prevotellaceae	Prevotella	Unassigned	MidTest	0.0426	0.0029	0.036916	0.048284	Pen	2.38674	0	6.28687
706	Bacteroidetes	Bacteroidia	Bacteroidales	Prevotellaceae	Prevotella	Unassigned	MidTest	0.0426	0.0029	0.036916	0.048284	Residual	56.5028	51.0983	62.7277
706	Bacteroidetes	Bacteroidia	Bacteroidales	Prevotellaceae	Prevotella	Unassigned	MidTest	0.0426	0.0029	0.036916	0.048284	Sire	0.63361	0	2.3583
747	Firmicutes	Clostridia	Clostridiales	Clostridiales_family_xi_incertae_sedis	Peptoniphilus	Unassigned	OffTest	0.0426	0.0004	0.041816	0.043384	Pen	0	0	20.5347
747	Firmicutes	Clostridia	Clostridiales	Clostridiales_family_xi_incertae_sedis	Peptoniphilus	Unassigned	OffTest	0.0426	0.0004	0.041816	0.043384	Sire	4.08419	0	14.6851
747	Firmicutes	Clostridia	Clostridiales	Clostridiales_family_xi_incertae_sedis	Peptoniphilus	Unassigned	OffTest	0.0426	0.0004	0.041816	0.043384	Residual	379.794	348.631	413.807
129	Firmicutes	Clostridia	Clostridiales	Unassigned	Unassigned	Unassigned	OffTest	0.0424	0.0014	0.039656	0.045144	Sire	1.26338	0	4.83772
129	Firmicutes	Clostridia	Clostridiales	Unassigned	Unassigned	Unassigned	OffTest	0.0424	0.0014	0.039656	0.045144	Pen	8.06358	0.71601	16.0141
129	Firmicutes	Clostridia	Clostridiales	Unassigned	Unassigned	Unassigned	OffTest	0.0424	0.0014	0.039656	0.045144	Residual	109.891	99.4356	121.917
146	Firmicutes	Clostridia	Clostridiales	Oscillospiraceae	Oscillibacter	Unassigned	Wean	0.0421	0.0083	0.025832	0.058368	Pen	0	0	0.755632
146	Firmicutes	Clostridia	Clostridiales	Oscillospiraceae	Oscillibacter	Unassigned	Wean	0.0421	0.0083	0.025832	0.058368	Residual	19.95	18.258	21.7884
146	Firmicutes	Clostridia	Clostridiales	Oscillospiraceae	Oscillibacter	Unassigned	Wean	0.0421	0.0083	0.025832	0.058368	Sire	0.211966	0	0.819547
1447	Unassigned	Unassigned	Unassigned	Unassigned	Unassigned	Unassigned	OffTest	0.0419	0.0018	0.038372	0.045428	Residual	91.9444	83.1334	100.292
1447	Unassigned	Unassigned	Unassigned	Unassigned	Unassigned	Unassigned	OffTest	0.0419	0.0018	0.038372	0.045428	Sire	0.974119	0	3.46874
1447	Unassigned	Unassigned	Unassigned	Unassigned	Unassigned	Unassigned	OffTest	0.0419	0.0018	0.038372	0.045428	Pen	0.125299	0	5.852
735	Bacteroidetes	Bacteroidia	Bacteroidales	Prevotellaceae	Prevotella	Unassigned	OffTest	0.0418	0.0039	0.034156	0.049444	Sire	0.447563	0	1.86172
735	Bacteroidetes	Bacteroidia	Bacteroidales	Prevotellaceae	Prevotella	Unassigned	OffTest	0.0418	0.0039	0.034156	0.049444	Residual	36.58	33.1236	40.522
735	Bacteroidetes	Bacteroidia	Bacteroidales	Prevotellaceae	Prevotella	Unassigned	OffTest	0.0418	0.0039	0.034156	0.049444	Pen	5.78724	2.9854	8.87806
828	Firmicutes	Clostridia	Clostridiales	Clostridiaceae	Clostridium	Unassigned	OffTest	0.0418	0.0023	0.037292	0.046308	Sire	0.747551	0	2.55338
828	Firmicutes	Clostridia	Clostridiales	Clostridiaceae	Clostridium	Unassigned	OffTest	0.0418	0.0023	0.037292	0.046308	Residual	70.7293	64.8758	77.0005
828	Firmicutes	Clostridia	Clostridiales	Clostridiaceae	Clostridium	Unassigned	OffTest	0.0418	0.0023	0.037292	0.046308	Pen	1.64988e-05	0	4.06884
1353	Spirochaetes	Spirochaetia	Spirochaetales	Spirochaetaceae	Treponema	Unassigned	MidTest	0.0418	0.0044	0.033176	0.050424	Sire	0.394512	0	1.46545
1353	Spirochaetes	Spirochaetia	Spirochaetales	Spirochaetaceae	Treponema	Unassigned	MidTest	0.0418	0.0044	0.033176	0.050424	Pen	1.05654	0	3.22679
1353	Spirochaetes	Spirochaetia	Spirochaetales	Spirochaetaceae	Treponema	Unassigned	MidTest	0.0418	0.0044	0.033176	0.050424	Residual	36.306	32.9277	40.1268
1561	Unassigned	Unassigned	Unassigned	Unassigned	Unassigned	Unassigned	Wean	0.0418	0.0168	0.008872	0.074728	Residual	9.4856	8.56072	10.5501
1561	Unassigned	Unassigned	Unassigned	Unassigned	Unassigned	Unassigned	Wean	0.0418	0.0168	0.008872	0.074728	Sire	0.10386	0	0.389861
1561	Unassigned	Unassigned	Unassigned	Unassigned	Unassigned	Unassigned	Wean	0.0418	0.0168	0.008872	0.074728	Pen	0.341849	0	0.980078
1546	Bacteroidetes	Bacteroidia	Bacteroidales	Prevotellaceae	Prevotella	Unassigned	MidTest	0.0415	0.0108	0.020332	0.062668	Pen	1.76646	0.799002	2.82423
1546	Bacteroidetes	Bacteroidia	Bacteroidales	Prevotellaceae	Prevotella	Unassigned	MidTest	0.0415	0.0108	0.020332	0.062668	Sire	0.159007	0	0.649594
1546	Bacteroidetes	Bacteroidia	Bacteroidales	Prevotellaceae	Prevotella	Unassigned	MidTest	0.0415	0.0108	0.020332	0.062668	Residual	13.3955	12.1332	14.8372
303	Firmicutes	Clostridia	Clostridiales	Ruminococcaceae	Faecalibacterium	prausnitzii	MidTest	0.0411	0.0007	0.039728	0.042472	Sire	2.51377	0	10.9557
303	Firmicutes	Clostridia	Clostridiales	Ruminococcaceae	Faecalibacterium	prausnitzii	MidTest	0.0411	0.0007	0.039728	0.042472	Pen	38.1503	21.3936	56.7603
303	Firmicutes	Clostridia	Clostridiales	Ruminococcaceae	Faecalibacterium	prausnitzii	MidTest	0.0411	0.0007	0.039728	0.042472	Residual	204.121	184.734	226.299
965	Firmicutes	Unassigned	Unassigned	Unassigned	Unassigned	Unassigned	Wean	0.0411	0.0001	0.040904	0.041296	Residual	2906.58	2624.26	3229.79
965	Firmicutes	Unassigned	Unassigned	Unassigned	Unassigned	Unassigned	Wean	0.0411	0.0001	0.040904	0.041296	Sire	31.648	0	124.301
965	Firmicutes	Unassigned	Unassigned	Unassigned	Unassigned	Unassigned	Wean	0.0411	0.0001	0.040904	0.041296	Pen	142.471	0	342.978
1647	Unassigned	Unassigned	Unassigned	Unassigned	Unassigned	Unassigned	Wean	0.0411	0.0131	0.015424	0.066776	Residual	12.4632	11.4066	13.607
1647	Unassigned	Unassigned	Unassigned	Unassigned	Unassigned	Unassigned	Wean	0.0411	0.0131	0.015424	0.066776	Sire	0.129358	0	0.488811
1647	Unassigned	Unassigned	Unassigned	Unassigned	Unassigned	Unassigned	Wean	0.0411	0.0131	0.015424	0.066776	Pen	9.91839e-09	0	0.684728
20	Unassigned	Unassigned	Unassigned	Unassigned	Unassigned	Unassigned	MidTest	0.0409	0.0003	0.040312	0.041488	Residual	424.389	384.499	469.764
20	Unassigned	Unassigned	Unassigned	Unassigned	Unassigned	Unassigned	MidTest	0.0409	0.0003	0.040312	0.041488	Sire	4.98537	0	20.7062
20	Unassigned	Unassigned	Unassigned	Unassigned	Unassigned	Unassigned	MidTest	0.0409	0.0003	0.040312	0.041488	Pen	58.4762	28.0553	92.0872
59	Bacteroidetes	Bacteroidia	Bacteroidales	Unassigned	Unassigned	Unassigned	MidTest	0.0405	0.0039	0.032856	0.048144	Residual	37.3538	33.8931	41.2634
59	Bacteroidetes	Bacteroidia	Bacteroidales	Unassigned	Unassigned	Unassigned	MidTest	0.0405	0.0039	0.032856	0.048144	Sire	0.41807	0	1.72168
59	Bacteroidetes	Bacteroidia	Bacteroidales	Unassigned	Unassigned	Unassigned	MidTest	0.0405	0.0039	0.032856	0.048144	Pen	3.5431	1.27911	6.07462
1574	Firmicutes	Clostridia	Unassigned	Unassigned	Unassigned	Unassigned	Wean	0.0405	0.0131	0.014824	0.066176	Sire	0.125595	0	0.450041
1574	Firmicutes	Clostridia	Unassigned	Unassigned	Unassigned	Unassigned	Wean	0.0405	0.0131	0.014824	0.066176	Residual	12.2731	11.2327	13.3895
1574	Firmicutes	Clostridia	Unassigned	Unassigned	Unassigned	Unassigned	Wean	0.0405	0.0131	0.014824	0.066176	Pen	5.82312e-08	0	0.355704
266	Firmicutes	Clostridia	Clostridiales	Unassigned	Unassigned	Unassigned	OffTest	0.0403	0.011	0.01874	0.06186	Pen	6.92745e-09	0	0.700923
266	Firmicutes	Clostridia	Clostridiales	Unassigned	Unassigned	Unassigned	OffTest	0.0403	0.011	0.01874	0.06186	Residual	14.4825	13.2825	15.7688
266	Firmicutes	Clostridia	Clostridiales	Unassigned	Unassigned	Unassigned	OffTest	0.0403	0.011	0.01874	0.06186	Sire	0.147219	0	0.521597
244	Firmicutes	Clostridia	Clostridiales	Unassigned	Unassigned	Unassigned	OffTest	0.0402	0.0003	0.039612	0.040788	Residual	457.701	414.336	507.547
244	Firmicutes	Clostridia	Clostridiales	Unassigned	Unassigned	Unassigned	OffTest	0.0402	0.0003	0.039612	0.040788	Sire	4.87805	0	18.4779
244	Firmicutes	Clostridia	Clostridiales	Unassigned	Unassigned	Unassigned	OffTest	0.0402	0.0003	0.039612	0.040788	Pen	22.3432	0	52.9363
1031	Fusobacteria	Fusobacteriia	Fusobacteriales	Fusobacteriaceae	Fusobacterium	perfoetens	Wean	0.0401	0	0.0401	0.0401	Sire	715.533	0	2792.08
1031	Fusobacteria	Fusobacteriia	Fusobacteriales	Fusobacteriaceae	Fusobacterium	perfoetens	Wean	0.0401	0	0.0401	0.0401	Pen	3214.68	0	8388.82
1031	Fusobacteria	Fusobacteriia	Fusobacteriales	Fusobacteriaceae	Fusobacterium	perfoetens	Wean	0.0401	0	0.0401	0.0401	Residual	67479.6	60727.9	75331.3
632	Actinobacteria	Actinobacteria_1760	Coriobacteriales	Coriobacteriaceae	Olsenella	Unassigned	Wean	0.0401	0	0.0401	0.0401	Sire	49.1176	0	195.475
632	Actinobacteria	Actinobacteria_1760	Coriobacteriales	Coriobacteriaceae	Olsenella	Unassigned	Wean	0.0401	0	0.0401	0.0401	Pen	0	0	213.519
632	Actinobacteria	Actinobacteria_1760	Coriobacteriales	Coriobacteriaceae	Olsenella	Unassigned	Wean	0.0401	0	0.0401	0.0401	Residual	4848.87	4425.23	5295.98
900	Bacteroidetes	Bacteroidia	Bacteroidales	Unassigned	Unassigned	Unassigned	Wean	0.04	0.0001	0.039804	0.040196	Pen	2.45596	0	105.379
900	Bacteroidetes	Bacteroidia	Bacteroidales	Unassigned	Unassigned	Unassigned	Wean	0.04	0.0001	0.039804	0.040196	Sire	17.1336	0	62.4007
900	Bacteroidetes	Bacteroidia	Bacteroidales	Unassigned	Unassigned	Unassigned	Wean	0.04	0.0001	0.039804	0.040196	Residual	1692	1549.99	1849.15
246	Firmicutes	Clostridia	Clostridiales	Unassigned	Unassigned	Unassigned	MidTest	0.0399	0.005	0.0301	0.0497	Pen	0.248417	0	2.23922
246	Firmicutes	Clostridia	Clostridiales	Unassigned	Unassigned	Unassigned	MidTest	0.0399	0.005	0.0301	0.0497	Residual	31.4654	28.4624	34.5164
246	Firmicutes	Clostridia	Clostridiales	Unassigned	Unassigned	Unassigned	MidTest	0.0399	0.005	0.0301	0.0497	Sire	0.319732	0	1.19361
429	Bacteroidetes	Unassigned	Unassigned	Unassigned	Unassigned	Unassigned	OffTest	0.0399	0.0104	0.019516	0.060284	Residual	13.8674	12.5421	15.397
429	Bacteroidetes	Unassigned	Unassigned	Unassigned	Unassigned	Unassigned	OffTest	0.0399	0.0104	0.019516	0.060284	Pen	1.30364	0.322258	2.36937
429	Bacteroidetes	Unassigned	Unassigned	Unassigned	Unassigned	Unassigned	OffTest	0.0399	0.0104	0.019516	0.060284	Sire	0.153037	0	0.622374
460	Firmicutes	Clostridia	Clostridiales	Ruminococcaceae	Ruminococcus	Unassigned	OffTest	0.0399	0.0046	0.030884	0.048916	Pen	1.59216	0	4.08725
460	Firmicutes	Clostridia	Clostridiales	Ruminococcaceae	Ruminococcus	Unassigned	OffTest	0.0399	0.0046	0.030884	0.048916	Residual	33.1518	29.9188	36.8983
460	Firmicutes	Clostridia	Clostridiales	Ruminococcaceae	Ruminococcus	Unassigned	OffTest	0.0399	0.0046	0.030884	0.048916	Sire	0.350448	0	1.37268
850	Firmicutes	Clostridia	Clostridiales	Ruminococcaceae	Ruminococcus	Unassigned	MidTest	0.0399	0.0046	0.030884	0.048916	Residual	27.7685	25.1967	30.6601
850	Firmicutes	Clostridia	Clostridiales	Ruminococcaceae	Ruminococcus	Unassigned	MidTest	0.0399	0.0046	0.030884	0.048916	Sire	0.345124	0	1.58738
850	Firmicutes	Clostridia	Clostridiales	Ruminococcaceae	Ruminococcus	Unassigned	MidTest	0.0399	0.0046	0.030884	0.048916	Pen	6.47386	4.28625	8.96425
1002	Firmicutes	Bacilli	Lactobacillales	Streptococcaceae	Streptococcus	suis	OffTest	0.0397	0.0011	0.037544	0.041856	Pen	0	0	6.27751
1002	Firmicutes	Bacilli	Lactobacillales	Streptococcaceae	Streptococcus	suis	OffTest	0.0397	0.0011	0.037544	0.041856	Residual	149.235	136.871	162.514
1002	Firmicutes	Bacilli	Lactobacillales	Streptococcaceae	Streptococcus	suis	OffTest	0.0397	0.0011	0.037544	0.041856	Sire	1.49597	0	5.42422
707	Firmicutes	Clostridia	Clostridiales	Unassigned	Unassigned	Unassigned	OffTest	0.0397	0.0159	0.008536	0.070864	Pen	0.913958	0.297924	1.58711
707	Firmicutes	Clostridia	Clostridiales	Unassigned	Unassigned	Unassigned	OffTest	0.0397	0.0159	0.008536	0.070864	Sire	0.0991601	0	0.401387
707	Firmicutes	Clostridia	Clostridiales	Unassigned	Unassigned	Unassigned	OffTest	0.0397	0.0159	0.008536	0.070864	Residual	8.97632	8.12811	9.94615
1388	Bacteroidetes	Bacteroidia	Bacteroidales	Prevotellaceae	Unassigned	Unassigned	MidTest	0.0397	0.0016	0.036564	0.042836	Sire	0.962406	0	3.48473
1388	Bacteroidetes	Bacteroidia	Bacteroidales	Prevotellaceae	Unassigned	Unassigned	MidTest	0.0397	0.0016	0.036564	0.042836	Residual	96.0287	88.0802	104.637
1388	Bacteroidetes	Bacteroidia	Bacteroidales	Prevotellaceae	Unassigned	Unassigned	MidTest	0.0397	0.0016	0.036564	0.042836	Pen	0.0542793	0	6.09879
683	Bacteroidetes	Bacteroidia	Bacteroidales	Prevotellaceae	Prevotella	sp_djf_b116	Wean	0.0396	0.0001	0.039404	0.039796	Sire	17.6085	0	64.3016
683	Bacteroidetes	Bacteroidia	Bacteroidales	Prevotellaceae	Prevotella	sp_djf_b116	Wean	0.0396	0.0001	0.039404	0.039796	Residual	1759	1602.4	1919.85
683	Bacteroidetes	Bacteroidia	Bacteroidales	Prevotellaceae	Prevotella	sp_djf_b116	Wean	0.0396	0.0001	0.039404	0.039796	Pen	6.12844e-07	0	84.5827
476	Firmicutes	Clostridia	Clostridiales	Clostridiaceae	Clostridium	Unassigned	MidTest	0.0396	0.0076	0.024704	0.054496	Sire	0.207009	0	1.00135
476	Firmicutes	Clostridia	Clostridiales	Clostridiaceae	Clostridium	Unassigned	MidTest	0.0396	0.0076	0.024704	0.054496	Residual	16.6079	14.7177	19.9666
476	Firmicutes	Clostridia	Clostridiales	Clostridiaceae	Clostridium	Unassigned	MidTest	0.0396	0.0076	0.024704	0.054496	Pen	4.09961	0.0628843	6.78645
1129	Firmicutes	Clostridia	Clostridiales	Clostridiaceae	Clostridium	Unassigned	Wean	0.0396	0.0147	0.010788	0.068412	Pen	0	0	0.331978
1129	Firmicutes	Clostridia	Clostridiales	Clostridiaceae	Clostridium	Unassigned	Wean	0.0396	0.0147	0.010788	0.068412	Sire	0.106948	0	0.391945
1129	Firmicutes	Clostridia	Clostridiales	Clostridiaceae	Clostridium	Unassigned	Wean	0.0396	0.0147	0.010788	0.068412	Residual	10.697	9.79034	11.6713
652	Bacteroidetes	Bacteroidia	Bacteroidales	Prevotellaceae	Prevotella	Unassigned	OffTest	0.0394	0.0015	0.03646	0.04234	Residual	88.5173	80.0653	98.2174
652	Bacteroidetes	Bacteroidia	Bacteroidales	Prevotellaceae	Prevotella	Unassigned	OffTest	0.0394	0.0015	0.03646	0.04234	Sire	1.01075	0	4.33302
652	Bacteroidetes	Bacteroidia	Bacteroidales	Prevotellaceae	Prevotella	Unassigned	OffTest	0.0394	0.0015	0.03646	0.04234	Pen	12.9827	6.07014	20.6131
1742	Firmicutes	Negativicutes	Selenomonadales	Veillonellaceae	Mitsuokella	jalaludinii	OffTest	0.039	0.0008	0.037432	0.040568	Pen	21.1179	9.18	34.2175
1742	Firmicutes	Negativicutes	Selenomonadales	Veillonellaceae	Mitsuokella	jalaludinii	OffTest	0.039	0.0008	0.037432	0.040568	Residual	163.336	147.889	181.01
1742	Firmicutes	Negativicutes	Selenomonadales	Veillonellaceae	Mitsuokella	jalaludinii	OffTest	0.039	0.0008	0.037432	0.040568	Sire	1.81699	0	7.90912
931	Firmicutes	Clostridia	Clostridiales	Ruminococcaceae	Ruminococcus	flavefaciens	OffTest	0.0388	0.0175	0.0045	0.0731	Pen	0.596028	0.0865679	1.15808
931	Firmicutes	Clostridia	Clostridiales	Ruminococcaceae	Ruminococcus	flavefaciens	OffTest	0.0388	0.0175	0.0045	0.0731	Sire	0.0858753	0	0.346318
931	Firmicutes	Clostridia	Clostridiales	Ruminococcaceae	Ruminococcus	flavefaciens	OffTest	0.0388	0.0175	0.0045	0.0731	Residual	8.18238	7.41479	9.05378
1514	Bacteroidetes	Unassigned	Unassigned	Unassigned	Unassigned	Unassigned	OffTest	0.0388	0.004	0.03096	0.04664	Sire	0.372913	0	1.69171
1514	Bacteroidetes	Unassigned	Unassigned	Unassigned	Unassigned	Unassigned	OffTest	0.0388	0.004	0.03096	0.04664	Residual	32.501	29.4329	36.0096
1514	Bacteroidetes	Unassigned	Unassigned	Unassigned	Unassigned	Unassigned	OffTest	0.0388	0.004	0.03096	0.04664	Pen	5.54918	3.00834	8.34594
267	Firmicutes	Clostridia	Clostridiales	Clostridiaceae	Clostridium	Unassigned	MidTest	0.0387	0.0021	0.034584	0.042816	Residual	63.2965	57.2803	70.2285
267	Firmicutes	Clostridia	Clostridiales	Clostridiaceae	Clostridium	Unassigned	MidTest	0.0387	0.0021	0.034584	0.042816	Sire	0.710943	0	3.05178
267	Firmicutes	Clostridia	Clostridiales	Clostridiaceae	Clostridium	Unassigned	MidTest	0.0387	0.0021	0.034584	0.042816	Pen	9.39116	4.54014	14.6985
372	Firmicutes	Unassigned	Unassigned	Unassigned	Unassigned	Unassigned	OffTest	0.0386	0.0118	0.015472	0.061728	Pen	0.143743	0	0.83443
372	Firmicutes	Unassigned	Unassigned	Unassigned	Unassigned	Unassigned	OffTest	0.0386	0.0118	0.015472	0.061728	Residual	12.7856	11.607	14.0524
372	Firmicutes	Unassigned	Unassigned	Unassigned	Unassigned	Unassigned	OffTest	0.0386	0.0118	0.015472	0.061728	Sire	0.125926	0	0.485403
605	Firmicutes	Clostridia	Clostridiales	Unassigned	Unassigned	Unassigned	MidTest	0.0384	0.0046	0.029384	0.047416	Sire	0.318421	0	1.25131
605	Firmicutes	Clostridia	Clostridiales	Unassigned	Unassigned	Unassigned	MidTest	0.0384	0.0046	0.029384	0.047416	Pen	2.0203	0	4.44669
605	Firmicutes	Clostridia	Clostridiales	Unassigned	Unassigned	Unassigned	MidTest	0.0384	0.0046	0.029384	0.047416	Residual	30.8482	27.827	34.3969
615	Bacteroidetes	Bacteroidia	Bacteroidales	Prevotellaceae	Prevotella	Unassigned	Wean	0.0384	0.0017	0.035068	0.041732	Pen	3.42096	0	9.43227
615	Bacteroidetes	Bacteroidia	Bacteroidales	Prevotellaceae	Prevotella	Unassigned	Wean	0.0384	0.0017	0.035068	0.041732	Sire	0.847001	0	3.49122
615	Bacteroidetes	Bacteroidia	Bacteroidales	Prevotellaceae	Prevotella	Unassigned	Wean	0.0384	0.0017	0.035068	0.041732	Residual	84.0667	75.7971	93.5909
[truncated: 393 more rows]
