# Supplementary material for: Heritability and genome-wide association of swine gut microbiome features with growth and fatness parameters
Source: Sci Rep. 2020 Jun 23;10:10134. doi: 10.1038/s41598-020-66791-3 (PMC7311463; doi:10.1038/s41598-020-66791-3)
Supplement: Supplementary file 8 — Supplementary Table S3 [file 41598_2020_66791_MOESM8_ESM.xlsx]

## Sheet: Sheet1
Table S3. Marker association between OTUs measured at Wean, MidTest, and OffTest.
n	Phylum	Class	Order	Family	Genus	Species	Marker	Marker_ID	MAF	Chr	Marker_pos	-log10(Pvalue)	Heritability	SE	Lower_bounds	Upper_bounds	Time
872	Firmicutes	Clostridia	Clostridiales	Peptostreptococcaceae	Unclassified_peptostreptococcaceae	Unassigned	M_400	WU_10.2_1_14296757	0.0682782	1	14296757	5.15556	0.1248	0.006	0.11304	0.13656	Wean
828	Firmicutes	Clostridia	Clostridiales	Clostridiaceae	Clostridium	Unassigned	M_2981	ALGA0007897	0.1162	1	241903331	5.06045	0.0996	0.0235	0.05354	0.14566	Wean
575	Bacteroidetes	Unassigned	Unassigned	Unassigned	Unassigned	Unassigned	M_3216	ALGA0008606	0.0449534	1	266235967	5.6141	0.0793	0.0041	0.071264	0.087336	OffTest
575	Bacteroidetes	Unassigned	Unassigned	Unassigned	Unassigned	Unassigned	M_3337	WU_10.2_1_276411121	0.381679	1	276411121	5.10212	0.0793	0.0041	0.071264	0.087336	OffTest
1023	Firmicutes	Clostridia	Clostridiales	Unassigned	Unassigned	Unassigned	M_3547	M1GA0001479	0.234521	1	286138500	5.2915	0.1276	0.0359	0.057236	0.197964	OffTest
1023	Firmicutes	Clostridia	Clostridiales	Unassigned	Unassigned	Unassigned	M_3549	WU_10.2_1_286215393	0.234945	1	286215393	5.12187	0.1276	0.0359	0.057236	0.197964	OffTest
1444	Firmicutes	Clostridia	Clostridiales	Unassigned	Unassigned	Unassigned	M_3610	ALGA0009717	0.270568	1	288737718	5.39531	0.167	0.059	0.05136	0.28264	OffTest
1444	Firmicutes	Clostridia	Clostridiales	Unassigned	Unassigned	Unassigned	M_3621	WU_10.2_1_289218504	0.215013	1	289218504	5.1758	0.167	0.059	0.05136	0.28264	OffTest
531	Unassigned	Unassigned	Unassigned	Unassigned	Unassigned	Unassigned	M_3988	MARC0056609	0.170483	1	307050822	5.34183	0.08	0.0113	0.057852	0.102148	OffTest
1662	Firmicutes	Clostridia	Clostridiales	Clostridiaceae	Clostridium	sp_shc10	M_5072	ASGA0010162	0.148007	2	44654907	5.20106	0.1732	0.0489	0.077356	0.269044	OffTest
554	Bacteroidetes	Unassigned	Unassigned	Unassigned	Unassigned	Unassigned	M_5073	ALGA0117101	0.201442	2	44733096	6.04576	0.1094	0.0125	0.0849	0.1339	MidTest
554	Bacteroidetes	Unassigned	Unassigned	Unassigned	Unassigned	Unassigned	M_5132	DRGA0002993	0.0585242	2	49213455	5.45597	0.1094	0.0125	0.0849	0.1339	MidTest
1662	Firmicutes	Clostridia	Clostridiales	Clostridiaceae	Clostridium	sp_shc10	M_5156	ASGA0010363	0.0606446	2	50676509	5.16887	0.1732	0.0489	0.077356	0.269044	OffTest
554	Bacteroidetes	Unassigned	Unassigned	Unassigned	Unassigned	Unassigned	M_5161	MARC0022558	0.0763359	2	51076948	5.268	0.1094	0.0125	0.0849	0.1339	MidTest
554	Bacteroidetes	Unassigned	Unassigned	Unassigned	Unassigned	Unassigned	M_5162	MARC0055318	0.0988126	2	51093802	5.51883	0.1094	0.0125	0.0849	0.1339	MidTest
554	Bacteroidetes	Unassigned	Unassigned	Unassigned	Unassigned	Unassigned	M_5163	ASGA0094250	0.0988126	2	51143475	5.51883	0.1094	0.0125	0.0849	0.1339	MidTest
608	Firmicutes	Clostridia	Clostridiales	Unassigned	Unassigned	Unassigned	M_5176	ALGA0013712	0.0118745	2	52593141	6.3553	0.1184	0.0154	0.088216	0.148584	MidTest
608	Firmicutes	Clostridia	Clostridiales	Unassigned	Unassigned	Unassigned	M_5178	ALGA0013718	0.0118745	2	52652982	6.3553	0.1184	0.0154	0.088216	0.148584	MidTest
458	Actinobacteria	Actinobacteria_1760	Unassigned	Unassigned	Unassigned	Unassigned	M_5350	ASGA0010593	0.169635	2	85596453	5.04339	0.077	0.0213	0.035252	0.118748	MidTest
458	Actinobacteria	Actinobacteria_1760	Unassigned	Unassigned	Unassigned	Unassigned	M_5360	H3GA0006971	0.115352	2	85956326	5.46448	0.077	0.0213	0.035252	0.118748	MidTest
1092	Firmicutes	Clostridia	Clostridiales	Lachnospiraceae	Dorea	formicigenerans	M_5656	MARC0036740	0.359627	2	107157162	5.01908	0.0815	0.0016	0.078364	0.084636	MidTest
1692	Firmicutes	Clostridia	Clostridiales	Ruminococcaceae	Ruminococcus	sp_ce2	M_5656	MARC0036740	0.359627	2	107157162	5.92869	0.085	0.0001	0.084804	0.085196	MidTest
1104	Firmicutes	Clostridia	Clostridiales	Lachnospiraceae	Blautia	producta	M_6565	DIAS0003555	0.00169635	2	147952931	5.56775	0.0889	0.0421	0.006384	0.171416	MidTest
873	Firmicutes	Clostridia	Clostridiales	Unassigned	Unassigned	Unassigned	M_6565	DIAS0003555	0.00169635	2	147952931	5.37911	0.1182	0.002	0.11428	0.12212	OffTest
1167	Firmicutes	Clostridia	Clostridiales	Clostridiaceae	Clostridium	Unassigned	M_6565	DIAS0003555	0.00169635	2	147952931	5.26299	0.0926	0.0106	0.071824	0.113376	OffTest
1104	Firmicutes	Clostridia	Clostridiales	Lachnospiraceae	Blautia	producta	M_6566	WU_10.2_2_147973758	0.00169635	2	147973758	5.56775	0.0889	0.0421	0.006384	0.171416	MidTest
873	Firmicutes	Clostridia	Clostridiales	Unassigned	Unassigned	Unassigned	M_6566	WU_10.2_2_147973758	0.00169635	2	147973758	5.37911	0.1182	0.002	0.11428	0.12212	OffTest
1167	Firmicutes	Clostridia	Clostridiales	Clostridiaceae	Clostridium	Unassigned	M_6566	WU_10.2_2_147973758	0.00169635	2	147973758	5.26299	0.0926	0.0106	0.071824	0.113376	OffTest
657	Proteobacteria	Gammaproteobacteria	Aeromonadales	Succinivibrionaceae	Succinivibrio	dextrinosolvens	M_6569	WU_10.2_2_148334906	0.00975403	2	148334906	5.4976	0.0955	0.0007	0.094128	0.096872	MidTest
657	Proteobacteria	Gammaproteobacteria	Aeromonadales	Succinivibrionaceae	Succinivibrio	dextrinosolvens	M_6570	DIAS0004579	0.00636132	2	148345545	7.94765	0.0955	0.0007	0.094128	0.096872	MidTest
914	Bacteroidetes	Bacteroidia	Bacteroidales	Bacteroidaceae	Bacteroides	Unassigned	M_6581	WU_10.2_2_148807992	0.302375	2	148807992	6.23963	0.1172	0.0396	0.039584	0.194816	OffTest
72	Unassigned	Unassigned	Unassigned	Unassigned	Unassigned	Unassigned	M_6837	WU_10.2_2_158100982	0.147159	2	158100982	5.22398	0.2712	0.009	0.25356	0.28884	OffTest
285	Bacteroidetes	Bacteroidia	Bacteroidales	Prevotellaceae	Unassigned	Unassigned	M_7049	ALGA0107454	0.2324	3	4914049	5.01143	0.1395	0.0029	0.133816	0.145184	Wean
192	Firmicutes	Clostridia	Clostridiales	Unassigned	Unassigned	Unassigned	M_7140	ALGA0017327	0.247243	3	8882213	5.02452	0.2134	0.0037	0.206148	0.220652	OffTest
1422	Firmicutes	Clostridia	Unassigned	Unassigned	Unassigned	Unassigned	M_7727	MARC0004212	0.318914	3	34672106	5.63789	0.0901	0.0035	0.08324	0.09696	OffTest
714	Bacteroidetes	Bacteroidia	Bacteroidales	Unassigned	Unassigned	Unassigned	M_8218	MARC0043528	0.374046	3	78297058	5.2669	0.1131	0.0017	0.109768	0.116432	MidTest
109	Bacteroidetes	Bacteroidia	Bacteroidales	Prevotellaceae	Unassigned	Unassigned	M_8750	M1GA0004629	0.228584	3	117162642	5.19379	0.0815	0.0008	0.079932	0.083068	OffTest
1105	Bacteroidetes	Bacteroidia	Bacteroidales	Bacteroidaceae	Bacteroides	eggerthii	M_8927	WU_10.2_3_124657764	0.333757	3	124657764	5.36213	0.0849	0.0239	0.038056	0.131744	Wean
414	Bacteroidetes	Bacteroidia	Bacteroidales	Unassigned	Unassigned	Unassigned	M_8942	ALGA0108227	0.0258694	3	125018914	5.95611	0.1219	0.0055	0.11112	0.13268	OffTest
414	Bacteroidetes	Bacteroidia	Bacteroidales	Unassigned	Unassigned	Unassigned	M_8943	WU_10.2_3_125057858	0.109839	3	125057858	5.44652	0.1219	0.0055	0.11112	0.13268	OffTest
414	Bacteroidetes	Bacteroidia	Bacteroidales	Unassigned	Unassigned	Unassigned	M_8944	WU_10.2_3_125115419	0.110263	3	125115419	5.18097	0.1219	0.0055	0.11112	0.13268	OffTest
402	Firmicutes	Negativicutes	Selenomonadales	Veillonellaceae	Megasphaera	elsdenii	M_9607	WU_10.2_4_7448872	0.0932994	4	7448872	5.20941	0.118	0	0.118	0.118	MidTest
1	Unassigned	Unassigned	Unassigned	Unassigned	Unassigned	Unassigned	M_9613	WU_10.2_4_7580122	0.0716709	4	7580122	5.03629	0.1503	0.0522	0.047988	0.252612	MidTest
1105	Bacteroidetes	Bacteroidia	Bacteroidales	Bacteroidaceae	Bacteroides	eggerthii	M_9912	WU_10.2_4_18453016	0.367684	4	18453016	6.57681	0.0849	0.0239	0.038056	0.131744	Wean
1340	Bacteroidetes	Bacteroidia	Bacteroidales	Prevotellaceae	Unassigned	Unassigned	M_10285	ASGA0019472	0.103053	4	42766642	5.17167	0.1131	0.0016	0.109964	0.116236	OffTest
868	Firmicutes	Erysipelotrichia	Erysipelotrichales	Erysipelotrichaceae	Turicibacter	sanguinis	M_10427	ALGA0025180	0.0508906	4	61108803	5.09222	0.2289	0	0.2289	0.2289	OffTest
868	Firmicutes	Erysipelotrichia	Erysipelotrichales	Erysipelotrichaceae	Turicibacter	sanguinis	M_10428	ALGA0025174	0.0513147	4	61123846	5.20251	0.2289	0	0.2289	0.2289	OffTest
779	Firmicutes	Clostridia	Clostridiales	Eubacteriaceae	Eubacterium	coprostanoligenes	M_10815	ALGA0026377	0.0131467	4	93446477	6.16757	0.1311	0.0011	0.128944	0.133256	OffTest
854	Firmicutes	Unassigned	Unassigned	Unassigned	Unassigned	Unassigned	M_10815	ALGA0026377	0.0131467	4	93446477	5.05691	0.0951	0.0004	0.094316	0.095884	OffTest
779	Firmicutes	Clostridia	Clostridiales	Eubacteriaceae	Eubacterium	coprostanoligenes	M_10816	H3GA0013271	0.0131467	4	93464145	6.16757	0.1311	0.0011	0.128944	0.133256	OffTest
854	Firmicutes	Unassigned	Unassigned	Unassigned	Unassigned	Unassigned	M_10816	H3GA0013271	0.0131467	4	93464145	5.05691	0.0951	0.0004	0.094316	0.095884	OffTest
779	Firmicutes	Clostridia	Clostridiales	Eubacteriaceae	Eubacterium	coprostanoligenes	M_10817	MARC0044456	0.014419	4	93480090	5.65952	0.1311	0.0011	0.128944	0.133256	OffTest
854	Firmicutes	Unassigned	Unassigned	Unassigned	Unassigned	Unassigned	M_10817	MARC0044456	0.014419	4	93480090	5.04811	0.0951	0.0004	0.094316	0.095884	OffTest
1028	Firmicutes	Clostridia	Clostridiales	Clostridiaceae	Clostridium	Unassigned	M_10865	ASGA0020720	0.0229008	4	96479166	5.00028	0.0784	0.0295	0.02058	0.13622	Wean
42	Firmicutes	Clostridia	Clostridiales	Lachnospiraceae	Anaerostipes	Unassigned	M_10995	DIAS0004681	0.320187	4	103383353	7.2503	0.259	0.036	0.18844	0.32956	OffTest
42	Firmicutes	Clostridia	Clostridiales	Lachnospiraceae	Anaerostipes	Unassigned	M_11005	ALGA0026955	0.0508906	4	103772294	7.29156	0.259	0.036	0.18844	0.32956	OffTest
42	Firmicutes	Clostridia	Clostridiales	Lachnospiraceae	Anaerostipes	Unassigned	M_11007	INRA0015733	0.0602205	4	103823803	7.84747	0.259	0.036	0.18844	0.32956	OffTest
42	Firmicutes	Clostridia	Clostridiales	Lachnospiraceae	Anaerostipes	Unassigned	M_11008	ALGA0026965	0.135284	4	103842748	10.9686	0.259	0.036	0.18844	0.32956	OffTest
42	Firmicutes	Clostridia	Clostridiales	Lachnospiraceae	Anaerostipes	Unassigned	M_11009	INRA0015741	0.136132	4	103860927	10.5545	0.259	0.036	0.18844	0.32956	OffTest
42	Firmicutes	Clostridia	Clostridiales	Lachnospiraceae	Anaerostipes	Unassigned	M_11013	H3GA0013593	0.0148431	4	104206214	9.69921	0.259	0.036	0.18844	0.32956	OffTest
42	Firmicutes	Clostridia	Clostridiales	Lachnospiraceae	Anaerostipes	Unassigned	M_11014	H3GA0013596	0.0156913	4	104214239	9.68256	0.259	0.036	0.18844	0.32956	OffTest
42	Firmicutes	Clostridia	Clostridiales	Lachnospiraceae	Anaerostipes	Unassigned	M_11015	ALGA0026994	0.0602205	4	104284028	6.8325	0.259	0.036	0.18844	0.32956	OffTest
42	Firmicutes	Clostridia	Clostridiales	Lachnospiraceae	Anaerostipes	Unassigned	M_11016	ASGA0021116	0.209075	4	104426777	20.4727	0.259	0.036	0.18844	0.32956	OffTest
42	Firmicutes	Clostridia	Clostridiales	Lachnospiraceae	Anaerostipes	Unassigned	M_11018	ASGA0021118	0.0890585	4	104474221	8.78581	0.259	0.036	0.18844	0.32956	OffTest
42	Firmicutes	Clostridia	Clostridiales	Lachnospiraceae	Anaerostipes	Unassigned	M_11019	MARC0027501	0.179389	4	104518531	12.7036	0.259	0.036	0.18844	0.32956	OffTest
42	Firmicutes	Clostridia	Clostridiales	Lachnospiraceae	Anaerostipes	Unassigned	M_11021	DIAS0004652	0.25106	4	104610328	6.70175	0.259	0.036	0.18844	0.32956	OffTest
42	Firmicutes	Clostridia	Clostridiales	Lachnospiraceae	Anaerostipes	Unassigned	M_11022	WU_10.2_4_104642633	0.252757	4	104642633	6.60814	0.259	0.036	0.18844	0.32956	OffTest
42	Firmicutes	Clostridia	Clostridiales	Lachnospiraceae	Anaerostipes	Unassigned	M_11023	INRA0015759	0.0110263	4	104687921	9.74411	0.259	0.036	0.18844	0.32956	OffTest
42	Firmicutes	Clostridia	Clostridiales	Lachnospiraceae	Anaerostipes	Unassigned	M_11024	WU_10.2_4_104725667	0.251484	4	104725667	6.72807	0.259	0.036	0.18844	0.32956	OffTest
42	Firmicutes	Clostridia	Clostridiales	Lachnospiraceae	Anaerostipes	Unassigned	M_11026	ASGA0021133	0.00890585	4	104812770	8.29155	0.259	0.036	0.18844	0.32956	OffTest
42	Firmicutes	Clostridia	Clostridiales	Lachnospiraceae	Anaerostipes	Unassigned	M_11027	ASGA0021138	0.0445293	4	104825883	6.30463	0.259	0.036	0.18844	0.32956	OffTest
42	Firmicutes	Clostridia	Clostridiales	Lachnospiraceae	Anaerostipes	Unassigned	M_11031	ASGA0021172	0.0903308	4	104999962	6.93055	0.259	0.036	0.18844	0.32956	OffTest
42	Firmicutes	Clostridia	Clostridiales	Lachnospiraceae	Anaerostipes	Unassigned	M_11039	ALGA0027065	0.0127226	4	105618571	7.72656	0.259	0.036	0.18844	0.32956	OffTest
42	Firmicutes	Clostridia	Clostridiales	Lachnospiraceae	Anaerostipes	Unassigned	M_11042	ALGA0027097	0.0377439	4	105853159	11.8697	0.259	0.036	0.18844	0.32956	OffTest
42	Firmicutes	Clostridia	Clostridiales	Lachnospiraceae	Anaerostipes	Unassigned	M_11044	MARC0021124	0.247243	4	105915683	5.36569	0.259	0.036	0.18844	0.32956	OffTest
42	Firmicutes	Clostridia	Clostridiales	Lachnospiraceae	Anaerostipes	Unassigned	M_11046	ALGA0027113	0.209924	4	105975022	6.03058	0.259	0.036	0.18844	0.32956	OffTest
42	Firmicutes	Clostridia	Clostridiales	Lachnospiraceae	Anaerostipes	Unassigned	M_11053	DBWU0000743	0.264631	4	106282852	5.37853	0.259	0.036	0.18844	0.32956	OffTest
42	Firmicutes	Clostridia	Clostridiales	Lachnospiraceae	Anaerostipes	Unassigned	M_11054	H3GA0013673	0.0339271	4	106321945	14.7764	0.259	0.036	0.18844	0.32956	OffTest
42	Firmicutes	Clostridia	Clostridiales	Lachnospiraceae	Anaerostipes	Unassigned	M_11062	ALGA0027169	0.0814249	4	106719032	7.47844	0.259	0.036	0.18844	0.32956	OffTest
42	Firmicutes	Clostridia	Clostridiales	Lachnospiraceae	Anaerostipes	Unassigned	M_11063	M1GA0006194	0.0810008	4	106750789	7.58706	0.259	0.036	0.18844	0.32956	OffTest
42	Firmicutes	Clostridia	Clostridiales	Lachnospiraceae	Anaerostipes	Unassigned	M_11106	DIAS0000484	0.0945717	4	109093503	7.06007	0.259	0.036	0.18844	0.32956	OffTest
42	Firmicutes	Clostridia	Clostridiales	Lachnospiraceae	Anaerostipes	Unassigned	M_11134	ALGA0027373	0.0441052	4	110778235	6.60379	0.259	0.036	0.18844	0.32956	OffTest
42	Firmicutes	Clostridia	Clostridiales	Lachnospiraceae	Anaerostipes	Unassigned	M_11140	ALGA0027379	0.0436811	4	110972254	6.71118	0.259	0.036	0.18844	0.32956	OffTest
42	Firmicutes	Clostridia	Clostridiales	Lachnospiraceae	Anaerostipes	Unassigned	M_11142	WU_10.2_4_111208001	0.0212044	4	111208001	9.50918	0.259	0.036	0.18844	0.32956	OffTest
42	Firmicutes	Clostridia	Clostridiales	Lachnospiraceae	Anaerostipes	Unassigned	M_11143	WU_10.2_4_111219158	0.0640373	4	111219158	8.28724	0.259	0.036	0.18844	0.32956	OffTest
42	Firmicutes	Clostridia	Clostridiales	Lachnospiraceae	Anaerostipes	Unassigned	M_11144	WU_10.2_4_111414713	0.0712468	4	111414713	5.77917	0.259	0.036	0.18844	0.32956	OffTest
42	Firmicutes	Clostridia	Clostridiales	Lachnospiraceae	Anaerostipes	Unassigned	M_11269	WU_10.2_4_116528496	0.272689	4	116528496	5.81944	0.259	0.036	0.18844	0.32956	OffTest
1356	Firmicutes	Clostridia	Clostridiales	Unassigned	Unassigned	Unassigned	M_11714	DIAS0001434	0.284563	4	133997198	6.08346	0.0759	0.0043	0.067472	0.084328	OffTest
1565	Firmicutes	Clostridia	Clostridiales	Unassigned	Unassigned	Unassigned	M_11800	ASGA0023143	0.0411366	4	137089369	5.29162	0.1048	0.0478	0.011112	0.198488	OffTest
1565	Firmicutes	Clostridia	Clostridiales	Unassigned	Unassigned	Unassigned	M_11801	H3GA0014773	0.0407125	4	137101287	5.32737	0.1048	0.0478	0.011112	0.198488	OffTest
1565	Firmicutes	Clostridia	Clostridiales	Unassigned	Unassigned	Unassigned	M_11802	ASGA0023150	0.0487701	4	137145718	5.20166	0.1048	0.0478	0.011112	0.198488	OffTest
1565	Firmicutes	Clostridia	Clostridiales	Unassigned	Unassigned	Unassigned	M_11803	ASGA0023156	0.0487701	4	137168390	5.20166	0.1048	0.0478	0.011112	0.198488	OffTest
181	Firmicutes	Clostridia	Clostridiales	Unassigned	Unassigned	Unassigned	M_11941	MARC0039696	0.293893	5	444834	5.50721	0.124	0.0477	0.030508	0.217492	OffTest
181	Firmicutes	Clostridia	Clostridiales	Unassigned	Unassigned	Unassigned	M_11944	ALGA0116249	0.292621	5	487425	5.40488	0.124	0.0477	0.030508	0.217492	OffTest
557	Firmicutes	Clostridia	Clostridiales	Eubacteriaceae	Eubacterium	Unassigned	M_11965	ASGA0023718	0.16497	5	1459581	5.54788	0.1273	0.0224	0.083396	0.171204	OffTest
643	Firmicutes	Clostridia	Clostridiales	Clostridiaceae	Clostridium	Unassigned	M_12005	WU_10.2_5_2520748	0.17218	5	2520748	5.42033	0.094	0.0477	0.000508	0.187492	OffTest
1714	Firmicutes	Clostridia	Clostridiales	Eubacteriaceae	Eubacterium	limosum	M_13051	MARC0059561	0.384648	5	70001568	6.16742	0.0821	0.0026	0.077004	0.087196	Wean
1735	Firmicutes	Negativicutes	Selenomonadales	Veillonellaceae	Unassigned	Unassigned	M_13199	DIAS0002831	0.0220526	5	78429607	5.05447	0.1224	0.002	0.11848	0.12632	MidTest
1735	Firmicutes	Negativicutes	Selenomonadales	Veillonellaceae	Unassigned	Unassigned	M_13200	MARC0070977	0.0139949	5	78460634	5.36139	0.1224	0.002	0.11848	0.12632	MidTest
1735	Firmicutes	Negativicutes	Selenomonadales	Veillonellaceae	Unassigned	Unassigned	M_13224	ASGA0026383	0.101357	5	79848149	5.47341	0.1224	0.002	0.11848	0.12632	MidTest
1735	Firmicutes	Negativicutes	Selenomonadales	Veillonellaceae	Unassigned	Unassigned	M_13226	ALGA0033025	0.11408	5	79893040	5.84275	0.1224	0.002	0.11848	0.12632	MidTest
1735	Firmicutes	Negativicutes	Selenomonadales	Veillonellaceae	Unassigned	Unassigned	M_13228	ALGA0033035	0.11408	5	79977136	5.84275	0.1224	0.002	0.11848	0.12632	MidTest
1735	Firmicutes	Negativicutes	Selenomonadales	Veillonellaceae	Unassigned	Unassigned	M_13230	ALGA0033049	0.113656	5	80036469	5.6559	0.1224	0.002	0.11848	0.12632	MidTest
835	Firmicutes	Clostridia	Clostridiales	Unassigned	Unassigned	Unassigned	M_13368	ASGA0026553	0.14207	5	87726880	5.09754	0.1348	0.0011	0.132644	0.136956	Wean
835	Firmicutes	Clostridia	Clostridiales	Unassigned	Unassigned	Unassigned	M_13369	ALGA0033263	0.141221	5	87736934	5.06802	0.1348	0.0011	0.132644	0.136956	Wean
812	Firmicutes	Clostridia	Clostridiales	Peptostreptococcaceae	Unclassified_peptostreptococcaceae	glycolicum	M_14085	WU_10.2_6_8292350	0.189143	6	8292350	5.16269	0.1861	0	0.1861	0.1861	OffTest
464	Firmicutes	Clostridia	Clostridiales	Unassigned	Unassigned	Unassigned	M_14850	WU_10.2_6_41671356	0.136132	6	41671356	5.16713	0.1474	0.0078	0.132112	0.162688	OffTest
146	Firmicutes	Clostridia	Clostridiales	Oscillospiraceae	Oscillibacter	Unassigned	M_15010	MARC0016324	0.29983	6	59213073	5.54955	0.0753	0.0279	0.020616	0.129984	OffTest
1028	Firmicutes	Clostridia	Clostridiales	Clostridiaceae	Clostridium	Unassigned	M_15464	WU_10.2_6_83980226	0.285411	6	83980226	12.3614	0.0784	0.0295	0.02058	0.13622	Wean
59	Bacteroidetes	Bacteroidia	Bacteroidales	Unassigned	Unassigned	Unassigned	M_15483	MARC0030904	0.0636132	6	85931601	5.32865	0.1587	0.0184	0.122636	0.194764	OffTest
657	Proteobacteria	Gammaproteobacteria	Aeromonadales	Succinivibrionaceae	Succinivibrio	dextrinosolvens	M_15497	ALGA0035975	0.26039	6	86899252	5.06677	0.0955	0.0007	0.094128	0.096872	MidTest
841	Firmicutes	Clostridia	Clostridiales	Unassigned	Unassigned	Unassigned	M_16049	ALGA0037010	0.0822731	6	130083282	5.0603	0.0998	0.0196	0.061384	0.138216	OffTest
509	Firmicutes	Clostridia	Clostridiales	Peptostreptococcaceae	Unclassified_peptostreptococcaceae	glycolicum	M_16694	WU_10.2_6_155043228	0.13698	6	155043228	5.01477	0.2896	0.004	0.28176	0.29744	MidTest
199	Unassigned	Unassigned	Unassigned	Unassigned	Unassigned	Unassigned	M_16917	WU_10.2_7_6712527	0.121713	7	6712527	5.08841	0.0994	0.0263	0.047852	0.150948	MidTest
199	Unassigned	Unassigned	Unassigned	Unassigned	Unassigned	Unassigned	M_16919	WU_10.2_7_6762079	0.229432	7	6762079	6.00503	0.0994	0.0263	0.047852	0.150948	MidTest
567	Proteobacteria	Gammaproteobacteria	Aeromonadales	Succinivibrionaceae	Succinivibrio	dextrinosolvens	M_17157	WU_10.2_7_16172114	0.136132	7	16172114	5.07584	0.2103	0.0889	0.036056	0.384544	OffTest
1041	Bacteroidetes	Bacteroidia	Bacteroidales	Porphyromonadaceae	Barnesiella	Unassigned	M_17223	ALGA0039124	0.304919	7	19133374	5.81231	0.0767	0.0322	0.013588	0.139812	MidTest
416	Bacteroidetes	Bacteroidia	Bacteroidales	Prevotellaceae	Prevotella	Unassigned	M_17651	WU_10.2_7_45650127	0.298134	7	45650127	5.76712	0.095	0.0006	0.093824	0.096176	MidTest
431	Bacteroidetes	Bacteroidia	Bacteroidales	Prevotellaceae	Prevotella	sp_rs2	M_17654	INRA0025246	0.286684	7	45911698	5.3727	0.0976	0.0012	0.095248	0.099952	MidTest
431	Bacteroidetes	Bacteroidia	Bacteroidales	Prevotellaceae	Prevotella	sp_rs2	M_17658	WU_10.2_7_46163546	0.221374	7	46163546	5.29095	0.0976	0.0012	0.095248	0.099952	MidTest
458	Actinobacteria	Actinobacteria_1760	Unassigned	Unassigned	Unassigned	Unassigned	M_17924	WU_10.2_7_61209431	0.0559796	7	61209431	5.04616	0.077	0.0213	0.035252	0.118748	MidTest
431	Bacteroidetes	Bacteroidia	Bacteroidales	Prevotellaceae	Prevotella	sp_rs2	M_17937	ASGA0034251	0.00890585	7	62438211	5.70179	0.1151	0.0045	0.10628	0.12392	OffTest
1011	Bacteroidetes	Bacteroidia	Bacteroidales	Prevotellaceae	Prevotella	Unassigned	M_18713	WU_10.2_7_114583800	0.151399	7	114583800	5.02635	0.1151	0.0008	0.113532	0.116668	OffTest
1741	Firmicutes	Clostridia	Clostridiales	Unassigned	Unassigned	Unassigned	M_18817	ASGA0036233	0.399915	7	118476227	5.01028	0.1066	0.0072	0.092488	0.120712	MidTest
1742	Firmicutes	Negativicutes	Selenomonadales	Veillonellaceae	Mitsuokella	jalaludinii	M_19305	ASGA0037591	0.2324	8	5301149	6.05806	0.0901	0.0003	0.089512	0.090688	MidTest
652	Bacteroidetes	Bacteroidia	Bacteroidales	Prevotellaceae	Prevotella	Unassigned	M_20747	ASGA0039529	0.220526	8	112886031	5.08511	0.0819	0.001	0.07994	0.08386	MidTest
1699	Firmicutes	Clostridia	Clostridiales	Lachnospiraceae	Blautia	obeum	M_21088	WU_10.2_8_132497934	0.354962	8	132497934	5.41474	0.1075	0.0266	0.055364	0.159636	OffTest
129	Firmicutes	Clostridia	Clostridiales	Unassigned	Unassigned	Unassigned	M_21393	WU_10.2_8_142485519	0.399915	8	142485519	5.7963	0.076	0.0047	0.066788	0.085212	MidTest
129	Firmicutes	Clostridia	Clostridiales	Unassigned	Unassigned	Unassigned	M_21394	WU_10.2_8_142507618	0.0301103	8	142507618	6.4678	0.076	0.0047	0.066788	0.085212	MidTest
868	Firmicutes	Erysipelotrichia	Erysipelotrichales	Erysipelotrichaceae	Turicibacter	sanguinis	M_21722	ALGA0050929	0.145038	9	7010644	6.30119	0.2289	0	0.2289	0.2289	OffTest
868	Firmicutes	Erysipelotrichia	Erysipelotrichales	Erysipelotrichaceae	Turicibacter	sanguinis	M_21729	ALGA0122079	0.136556	9	7245993	5.82314	0.2289	0	0.2289	0.2289	OffTest
868	Firmicutes	Erysipelotrichia	Erysipelotrichales	Erysipelotrichaceae	Turicibacter	sanguinis	M_21735	ALGA0050958	0.149279	9	7429068	6.26217	0.2289	0	0.2289	0.2289	OffTest
42	Firmicutes	Clostridia	Clostridiales	Lachnospiraceae	Anaerostipes	Unassigned	M_22065	H3GA0026705	0.300254	9	17767394	5.31029	0.259	0.036	0.18844	0.32956	OffTest
128	Firmicutes	Unassigned	Unassigned	Unassigned	Unassigned	Unassigned	M_22745	H3GA0027297	0.21374	9	51886970	5.01027	0.1152	0.0155	0.08482	0.14558	OffTest
534	Spirochaetes	Spirochaetia	Spirochaetales	Spirochaetaceae	Treponema	Unassigned	M_22776	ASGA0043059	0.311705	9	53850183	6.48443	0.0855	0.0019	0.081776	0.089224	OffTest
972	Firmicutes	Bacilli	Lactobacillales	Aerococcaceae	Aerococcus	Unassigned	M_22838	ASGA0043162	0.0941476	9	59089577	5.18478	0.0832	0.0014	0.080456	0.085944	MidTest
12	Firmicutes	Negativicutes	Selenomonadales	Veillonellaceae	Unassigned	Unassigned	M_23049	ALGA0053659	0.404156	9	75231960	5.24224	0.1552	0.0003	0.154612	0.155788	MidTest
652	Bacteroidetes	Bacteroidia	Bacteroidales	Prevotellaceae	Prevotella	Unassigned	M_23049	ALGA0053659	0.404156	9	75231960	6.0012	0.0819	0.001	0.07994	0.08386	MidTest
1104	Firmicutes	Clostridia	Clostridiales	Lachnospiraceae	Blautia	producta	M_23074	ALGA0053791	0.111535	9	77970228	5.16328	0.0889	0.0421	0.006384	0.171416	MidTest
608	Firmicutes	Clostridia	Clostridiales	Unassigned	Unassigned	Unassigned	M_23174	WU_10.2_9_90519403	0.161578	9	90519403	5.87873	0.1753	0.0088	0.158052	0.192548	OffTest
1107	Firmicutes	Clostridia	Clostridiales	Lachnospiraceae	Unassigned	Unassigned	M_23188	ALGA0054078	0.284563	9	93125776	5.90909	0.162	0.0003	0.161412	0.162588	OffTest
1107	Firmicutes	Clostridia	Clostridiales	Lachnospiraceae	Unassigned	Unassigned	M_23192	MARC0003458	0.120441	9	93851347	5.03529	0.162	0.0003	0.161412	0.162588	OffTest
872	Firmicutes	Clostridia	Clostridiales	Peptostreptococcaceae	Unclassified_peptostreptococcaceae	Unassigned	M_23606	WU_10.2_9_126079943	0.0313825	9	126079943	5.40765	0.5453	0.0341	0.478464	0.612136	OffTest
1105	Bacteroidetes	Bacteroidia	Bacteroidales	Bacteroidaceae	Bacteroides	eggerthii	M_23965	ALGA0055456	0.0398643	9	142281673	5.53861	0.0849	0.0239	0.038056	0.131744	Wean
1	Unassigned	Unassigned	Unassigned	Unassigned	Unassigned	Unassigned	M_26021	WU_10.2_11_20651287	0.200594	11	20651287	5.04338	0.1503	0.0522	0.047988	0.252612	MidTest
1	Unassigned	Unassigned	Unassigned	Unassigned	Unassigned	Unassigned	M_26036	ASGA0050186	0.0114504	11	20989421	6.13814	0.1503	0.0522	0.047988	0.252612	MidTest
1194	Firmicutes	Clostridia	Clostridiales	Ruminococcaceae	Ruminococcus	Unassigned	M_26059	MARC0066315	0.0419847	11	21968682	5.07185	0.1016	0.0094	0.083176	0.120024	MidTest
129	Firmicutes	Clostridia	Clostridiales	Unassigned	Unassigned	Unassigned	M_26225	ASGA0050514	0.22095	11	29031817	5.58056	0.076	0.0047	0.066788	0.085212	MidTest
1420	Bacteroidetes	Bacteroidia	Bacteroidales	Prevotellaceae	Unassigned	Unassigned	M_26260	ALGA0105799	0.0161154	11	34715784	7.42635	0.0775	0.0372	0.004588	0.150412	Wean
1420	Bacteroidetes	Bacteroidia	Bacteroidales	Prevotellaceae	Unassigned	Unassigned	M_26261	MARC0094879	0.251484	11	34724908	7.5202	0.0775	0.0372	0.004588	0.150412	Wean
1420	Bacteroidetes	Bacteroidia	Bacteroidales	Prevotellaceae	Unassigned	Unassigned	M_26263	ALGA0061853	0.141221	11	34824047	7.50567	0.0775	0.0372	0.004588	0.150412	Wean
872	Firmicutes	Clostridia	Clostridiales	Peptostreptococcaceae	Unclassified_peptostreptococcaceae	Unassigned	M_26265	MARC0040887	0.375742	11	35109490	19.7853	0.1248	0.006	0.11304	0.13656	Wean
1522	Bacteroidetes	Bacteroidia	Bacteroidales	Prevotellaceae	Prevotella	Unassigned	M_26265	MARC0040887	0.375742	11	35109490	13.2109	0.0763	0.0131	0.050624	0.101976	MidTest
872	Firmicutes	Clostridia	Clostridiales	Peptostreptococcaceae	Unclassified_peptostreptococcaceae	Unassigned	M_26344	ALGA0062025	0.216709	11	45072967	23.0759	0.1248	0.006	0.11304	0.13656	Wean
872	Firmicutes	Clostridia	Clostridiales	Peptostreptococcaceae	Unclassified_peptostreptococcaceae	Unassigned	M_26357	WU_10.2_11_46303503	0.114928	11	46303503	22.3182	0.1248	0.006	0.11304	0.13656	Wean
1522	Bacteroidetes	Bacteroidia	Bacteroidales	Prevotellaceae	Prevotella	Unassigned	M_26357	WU_10.2_11_46303503	0.114928	11	46303503	15.9386	0.0763	0.0131	0.050624	0.101976	MidTest
1105	Bacteroidetes	Bacteroidia	Bacteroidales	Bacteroidaceae	Bacteroides	eggerthii	M_26367	ALGA0109406	0.282019	11	47014747	7.10082	0.0849	0.0239	0.038056	0.131744	Wean
872	Firmicutes	Clostridia	Clostridiales	Peptostreptococcaceae	Unclassified_peptostreptococcaceae	Unassigned	M_26367	ALGA0109406	0.282019	11	47014747	17.0951	0.1248	0.006	0.11304	0.13656	Wean
1522	Bacteroidetes	Bacteroidia	Bacteroidales	Prevotellaceae	Prevotella	Unassigned	M_26367	ALGA0109406	0.282019	11	47014747	13.6408	0.0763	0.0131	0.050624	0.101976	MidTest
1396	Spirochaetes	Spirochaetia	Spirochaetales	Spirochaetaceae	Treponema	Unassigned	M_26846	WU_10.2_11_74523232	0.109415	11	74523232	5.10686	0.097	0.0076	0.082104	0.111896	MidTest
213	Firmicutes	Clostridia	Clostridiales	Ruminococcaceae	Ruminococcus	flavefaciens	M_27089	ALGA0064029	0.100509	11	82923271	5.15012	0.0936	0.001	0.09164	0.09556	OffTest
567	Proteobacteria	Gammaproteobacteria	Aeromonadales	Succinivibrionaceae	Succinivibrio	dextrinosolvens	M_27603	WU_10.2_12_22141410	0.149703	12	22141410	5.20759	0.2103	0.0889	0.036056	0.384544	OffTest
1227	Firmicutes	Clostridia	Clostridiales	Unassigned	Unassigned	Unassigned	M_28676	WU_10.2_13_13250348	0.243003	13	13250348	5.71325	0.119	0.0049	0.109396	0.128604	MidTest
618	Bacteroidetes	Bacteroidia	Bacteroidales	Unassigned	Unassigned	Unassigned	M_29111	ALGA0117002	0.115776	13	30401880	5.34104	0.102	0.0032	0.095728	0.108272	Wean
18	Bacteroidetes	Unassigned	Unassigned	Unassigned	Unassigned	Unassigned	M_29165	MARC0074482	0.201018	13	33758314	5.41317	0.0984	0	0.0984	0.0984	OffTest
72	Unassigned	Unassigned	Unassigned	Unassigned	Unassigned	Unassigned	M_29930	ASGA0086869	0.171332	13	103289372	5.05851	0.2712	0.009	0.25356	0.28884	OffTest
1745	Bacteroidetes	Bacteroidia	Bacteroidales	Porphyromonadaceae	Butyricimonas	virosa	M_29982	ALGA0114056	0.238338	13	111492781	5.30698	0.0822	0.0001	0.082004	0.082396	Wean
42	Firmicutes	Clostridia	Clostridiales	Lachnospiraceae	Anaerostipes	Unassigned	M_30187	ALGA0027007	0.29771	13	137076639	8.0502	0.259	0.036	0.18844	0.32956	OffTest
513	Bacteroidetes	Bacteroidia	Bacteroidales	Unassigned	Unassigned	Unassigned	M_30873	WU_10.2_13_199707597	0.280322	13	199707597	5.07965	0.1235	0.0063	0.111152	0.135848	MidTest
881	Bacteroidetes	Bacteroidia	Bacteroidales	Porphyromonadaceae	Unassigned	Unassigned	M_30990	ALGA0073599	0.235369	13	203878621	5.07211	0.2719	0.0001	0.271704	0.272096	OffTest
895	Actinobacteria	Actinobacteria_1760	Actinomycetales	Actinomycetaceae	Mobiluncus	Unassigned	M_31042	ALGA0073633	0.117048	13	205210865	5.00424	0.0756	0.0001	0.075404	0.075796	OffTest
1167	Firmicutes	Clostridia	Clostridiales	Clostridiaceae	Clostridium	Unassigned	M_31176	WU_10.2_13_209383693	0.273961	13	209383693	5.86595	0.0926	0.0106	0.071824	0.113376	OffTest
869	Firmicutes	Clostridia	Clostridiales	Eubacteriaceae	Eubacterium	desmolans	M_31400	WU_10.2_13_217396548	0.171756	13	217396548	5.26934	0.0888	0.0096	0.069984	0.107616	Wean
1028	Firmicutes	Clostridia	Clostridiales	Clostridiaceae	Clostridium	Unassigned	M_32146	M1GA0018476	0.340543	14	30526619	5.29893	0.0784	0.0295	0.02058	0.13622	Wean
872	Firmicutes	Clostridia	Clostridiales	Peptostreptococcaceae	Unclassified_peptostreptococcaceae	Unassigned	M_32218	ASGA0062631	0.293045	14	35436927	5.06696	0.1248	0.006	0.11304	0.13656	Wean
896	Firmicutes	Clostridia	Clostridiales	Ruminococcaceae	Unassigned	Unassigned	M_32482	ASGA0063291	0.125954	14	51279090	5.39323	0.077	0.0125	0.0525	0.1015	OffTest
896	Firmicutes	Clostridia	Clostridiales	Ruminococcaceae	Unassigned	Unassigned	M_32484	H3GA0040142	0.252757	14	51439541	6.76364	0.077	0.0125	0.0525	0.1015	OffTest
918	Firmicutes	Clostridia	Clostridiales	Oscillospiraceae	Oscillibacter	Unassigned	M_32592	ASGA0063604	0.0216285	14	60822678	5.02992	0.1307	0.014	0.10326	0.15814	OffTest
212	Firmicutes	Clostridia	Clostridiales	Eubacteriaceae	Eubacterium	desmolans	M_33266	ALGA0080167	0.330789	14	105261358	5.04126	0.1449	0.0342	0.077868	0.211932	MidTest
771	Firmicutes	Clostridia	Clostridiales	Eubacteriaceae	Eubacterium	hallii	M_33642	ALGA0081470	0.271416	14	131719622	5.61315	0.144	0.0136	0.117344	0.170656	OffTest
1565	Firmicutes	Clostridia	Clostridiales	Unassigned	Unassigned	Unassigned	M_34559	WU_10.2_15_15844469	0.333333	15	15844469	5.12414	0.1048	0.0478	0.011112	0.198488	OffTest
1070	Firmicutes	Clostridia	Clostridiales	Unassigned	Unassigned	Unassigned	M_34632	DRGA0014981	0.242154	15	19471216	6.02574	0.1075	0.0149	0.078296	0.136704	OffTest
1070	Firmicutes	Clostridia	Clostridiales	Unassigned	Unassigned	Unassigned	M_34633	H3GA0043848	0.242578	15	19491547	5.311	0.1075	0.0149	0.078296	0.136704	OffTest
1070	Firmicutes	Clostridia	Clostridiales	Unassigned	Unassigned	Unassigned	M_34634	H3GA0043849	0.1743	15	19501945	5.63227	0.1075	0.0149	0.078296	0.136704	OffTest
554	Bacteroidetes	Unassigned	Unassigned	Unassigned	Unassigned	Unassigned	M_34777	H3GA0010900	0.295589	15	26918484	5.7007	0.1094	0.0125	0.0849	0.1339	MidTest
509	Firmicutes	Clostridia	Clostridiales	Peptostreptococcaceae	Unclassified_peptostreptococcaceae	glycolicum	M_35157	ALGA0085205	0.203562	15	52006633	5.39416	0.2004	0.0018	0.196872	0.203928	OffTest
957	Fusobacteria	Fusobacteriia	Fusobacteriales	Fusobacteriaceae	Fusobacterium	Unassigned	M_35839	INRA0050101	0.157337	15	127215671	5.01906	0.0808	0.0002	0.080408	0.081192	OffTest
957	Fusobacteria	Fusobacteriia	Fusobacteriales	Fusobacteriaceae	Fusobacterium	Unassigned	M_36290	ASGA0091187	0.0729432	15	142047399	5.31099	0.0808	0.0002	0.080408	0.081192	OffTest
54	Bacteroidetes	Bacteroidia	Bacteroidales	Bacteroidaceae	Bacteroides	Unassigned	M_36396	M1GA0020535	0.0572519	15	144861391	5.34954	0.0819	0.0068	0.068572	0.095228	OffTest
12	Firmicutes	Negativicutes	Selenomonadales	Veillonellaceae	Unassigned	Unassigned	M_37103	MARC0012737	0.21374	16	21204517	5.14131	0.1552	0.0003	0.154612	0.155788	MidTest
839	Firmicutes	Unassigned	Unassigned	Unassigned	Unassigned	Unassigned	M_37115	WU_10.2_16_21601170	0.106446	16	21601170	5.04498	0.1162	0.0233	0.070532	0.161868	OffTest
839	Firmicutes	Unassigned	Unassigned	Unassigned	Unassigned	Unassigned	M_37116	ALGA0120232	0.106022	16	21616639	5.06902	0.1162	0.0233	0.070532	0.161868	OffTest
839	Firmicutes	Unassigned	Unassigned	Unassigned	Unassigned	Unassigned	M_37117	WU_10.2_16_21634112	0.203986	16	21634112	5.12135	0.1162	0.0233	0.070532	0.161868	OffTest
839	Firmicutes	Unassigned	Unassigned	Unassigned	Unassigned	Unassigned	M_37120	ALGA0121926	0.0971162	16	21760998	5.14693	0.1162	0.0233	0.070532	0.161868	OffTest
839	Firmicutes	Unassigned	Unassigned	Unassigned	Unassigned	Unassigned	M_37121	WU_10.2_16_21781985	0.0525869	16	21781985	5.10664	0.1162	0.0233	0.070532	0.161868	OffTest
1087	Unassigned	Unassigned	Unassigned	Unassigned	Unassigned	Unassigned	M_37290	H3GA0046376	0.392706	16	30709921	5.10796	0.0887	0.0199	0.049696	0.127704	MidTest
49	Bacteroidetes	Bacteroidia	Bacteroidales	Unassigned	Unassigned	Unassigned	M_37307	DRGA0016046	0.34648	16	31449672	5.18392	0.118	0.0092	0.099968	0.136032	MidTest
631	Firmicutes	Clostridia	Clostridiales	Unassigned	Unassigned	Unassigned	M_38536	WU_10.2_17_14418316	0.0657337	17	14418316	5.581	0.0995	0.0503	0.000912	0.198088	MidTest
1691	Firmicutes	Bacilli	Lactobacillales	Streptococcaceae	Streptococcus	gallolyticus	M_39370	H3GA0049860	0.297286	17	65356677	5.09914	0.2396	0	0.2396	0.2396	OffTest
918	Firmicutes	Clostridia	Clostridiales	Oscillospiraceae	Oscillibacter	Unassigned	M_39371	MARC0062126	0.283291	17	65377082	5.2574	0.1307	0.014	0.10326	0.15814	OffTest
742	Firmicutes	Clostridia	Clostridiales	Ruminococcaceae	Faecalibacterium	prausnitzii	M_39372	MARC0037499	0.203138	17	65441894	5.34449	0.1387	0.0034	0.132036	0.145364	MidTest
728	Bacteroidetes	Unassigned	Unassigned	Unassigned	Unassigned	Unassigned	M_39553	WU_10.2_18_4781229	0.0161154	18	4781229	5.20066	0.0763	0.0036	0.069244	0.083356	MidTest
728	Bacteroidetes	Unassigned	Unassigned	Unassigned	Unassigned	Unassigned	M_39554	18_4784847	0.0504665	18	4784847	5.17346	0.0763	0.0036	0.069244	0.083356	MidTest
665	Firmicutes	Clostridia	Clostridiales	Oscillospiraceae	Oscillibacter	valericigenes	M_39578	ASGA0100696	0.213316	18	5999331	5.59736	0.1488	0.0209	0.107836	0.189764	OffTest
465	Firmicutes	Clostridia	Clostridiales	Unassigned	Unassigned	Unassigned	M_40279	ALGA0098356	0.0195081	18	47975445	5.03917	0.0841	0.0369	0.011776	0.156424	MidTest
1041	Bacteroidetes	Bacteroidia	Bacteroidales	Porphyromonadaceae	Barnesiella	Unassigned	M_40355	WU_10.2_18_51762390	0.123834	18	51762390	5.9527	0.0767	0.0322	0.013588	0.139812	MidTest
489	Bacteroidetes	Bacteroidia	Bacteroidales	Prevotellaceae	Prevotella	Unassigned	M_40462	ASGA0080389	0.0983885	18	56988923	5.3073	0.1123	0.0042	0.104068	0.120532	OffTest
