# Supplementary material for: Heritability and genome-wide association of swine gut microbiome features with growth and fatness parameters
Source: Sci Rep. 2020 Jun 23;10:10134. doi: 10.1038/s41598-020-66791-3 (PMC7311463; doi:10.1038/s41598-020-66791-3)
Supplement: Supplementary file 9 — Supplementary Table S4 [file 41598_2020_66791_MOESM9_ESM.xlsx]

## Sheet: Sheet1
Table S4. Summary of the most important genomic regions found per each OTU and time points.
n	Phylum	Class	Order	Family	Genus	Species	Marker	Marker_ID	MAF	Chr	Marker_pos	-log10(Pvalue)	Time
1420	Bacteroidetes	Bacteroidia	Bacteroidales	Prevotellaceae	Unassigned	Unassigned	M_26260	ALGA0105799	0.0161154	11	34715784	7.42635	Wean
1420	Bacteroidetes	Bacteroidia	Bacteroidales	Prevotellaceae	Unassigned	Unassigned	M_26261	MARC0094879	0.251484	11	34724908	7.5202	Wean
1420	Bacteroidetes	Bacteroidia	Bacteroidales	Prevotellaceae	Unassigned	Unassigned	M_26263	ALGA0061853	0.141221	11	34824047	7.50567	Wean
872	Firmicutes	Clostridia	Clostridiales	Peptostreptococcaceae	Unclassified_peptostreptococcaceae	Unassigned	M_26265	MARC0040887	0.375742	11	35109490	19.7853	Wean
872	Firmicutes	Clostridia	Clostridiales	Peptostreptococcaceae	Unclassified_peptostreptococcaceae	Unassigned	M_26344	ALGA0062025	0.216709	11	45072967	23.0759	Wean
872	Firmicutes	Clostridia	Clostridiales	Peptostreptococcaceae	Unclassified_peptostreptococcaceae	Unassigned	M_26357	WU_10.2_11_46303503	0.114928	11	46303503	22.3182	Wean
872	Firmicutes	Clostridia	Clostridiales	Peptostreptococcaceae	Unclassified_peptostreptococcaceae	Unassigned	M_26367	ALGA0109406	0.282019	11	47014747	17.0951	Wean
1105	Bacteroidetes	Bacteroidia	Bacteroidales	Bacteroidaceae	Bacteroides	Eggerthii	M_26367	ALGA0109406	0.282019	11	47014747	7.10082	Wean
554	Bacteroidetes	Unassigned	Unassigned	Unassigned	Unassigned	Unassigned	M_5073	ALGA0117101	0.201442	2	44733096	6.04576	MidTest
554	Bacteroidetes	Unassigned	Unassigned	Unassigned	Unassigned	Unassigned	M_5132	DRGA0002993	0.0585242	2	49213455	5.45597	MidTest
554	Bacteroidetes	Unassigned	Unassigned	Unassigned	Unassigned	Unassigned	M_5161	MARC0022558	0.0763359	2	51076948	5.268	MidTest
554	Bacteroidetes	Unassigned	Unassigned	Unassigned	Unassigned	Unassigned	M_5162	MARC0055318	0.0988126	2	51093802	5.51883	MidTest
554	Bacteroidetes	Unassigned	Unassigned	Unassigned	Unassigned	Unassigned	M_5163	ASGA0094250	0.0988126	2	51143475	5.51883	MidTest
608	Firmicutes	Clostridia	Clostridiales	Unassigned	Unassigned	Unassigned	M_5176	ALGA0013712	0.0118745	2	52593141	6.3553	MidTest
608	Firmicutes	Clostridia	Clostridiales	Unassigned	Unassigned	Unassigned	M_5178	ALGA0013718	0.0118745	2	52652982	6.3553	MidTest
1104	Firmicutes	Clostridia	Clostridiales	Lachnospiraceae	Blautia	Producta	M_6565	DIAS0003555	0.00169635	2	147952931	5.56775	MidTest
1104	Firmicutes	Clostridia	Clostridiales	Lachnospiraceae	Blautia	Producta	M_6566	WU_10.2_2_147973758	0.00169635	2	147973758	5.56775	MidTest
657	Proteobacteria	Gammaproteobacteria	Aeromonadales	Succinivibrionaceae	Succinivibrio	Dextrinosolvens	M_6569	WU_10.2_2_148334906	0.00975403	2	148334906	5.4976	MidTest
657	Proteobacteria	Gammaproteobacteria	Aeromonadales	Succinivibrionaceae	Succinivibrio	Dextrinosolvens	M_6570	DIAS0004579	0.00636132	2	148345545	7.94765	MidTest
1735	Firmicutes	Negativicutes	Selenomonadales	Veillonellaceae	Unassigned	Unassigned	M_13199	DIAS0002831	0.0220526	5	78429607	5.05447	MidTest
1735	Firmicutes	Negativicutes	Selenomonadales	Veillonellaceae	Unassigned	Unassigned	M_13200	MARC0070977	0.0139949	5	78460634	5.36139	MidTest
1735	Firmicutes	Negativicutes	Selenomonadales	Veillonellaceae	Unassigned	Unassigned	M_13224	ASGA0026383	0.101357	5	79848149	5.47341	MidTest
1735	Firmicutes	Negativicutes	Selenomonadales	Veillonellaceae	Unassigned	Unassigned	M_13226	ALGA0033025	0.11408	5	79893040	5.84275	MidTest
1735	Firmicutes	Negativicutes	Selenomonadales	Veillonellaceae	Unassigned	Unassigned	M_13228	ALGA0033035	0.11408	5	79977136	5.84275	MidTest
1735	Firmicutes	Negativicutes	Selenomonadales	Veillonellaceae	Unassigned	Unassigned	M_13230	ALGA0033049	0.113656	5	80036469	5.6559	MidTest
199	Unassigned	Unassigned	Unassigned	Unassigned	Unassigned	Unassigned	M_16917	WU_10.2_7_6712527	0.121713	7	6712527	5.08841	MidTest
199	Unassigned	Unassigned	Unassigned	Unassigned	Unassigned	Unassigned	M_16919	WU_10.2_7_6762079	0.229432	7	6762079	6.00503	MidTest
129	Firmicutes	Clostridia	Clostridiales	Unassigned	Unassigned	Unassigned	M_21393	WU_10.2_8_142485519	0.399915	8	142485519	5.7963	MidTest
129	Firmicutes	Clostridia	Clostridiales	Unassigned	Unassigned	Unassigned	M_21394	WU_10.2_8_142507618	0.0301103	8	142507618	6.4678	MidTest
1	Unassigned	Unassigned	Unassigned	Unassigned	Unassigned	Unassigned	M_26021	WU_10.2_11_20651287	0.200594	11	20651287	5.04338	MidTest
1	Unassigned	Unassigned	Unassigned	Unassigned	Unassigned	Unassigned	M_26036	ASGA0050186	0.0114504	11	20989421	6.13814	MidTest
1194	Firmicutes	Clostridia	Clostridiales	Ruminococcaceae	Ruminococcus	Unassigned	M_26059	MARC0066315	0.0419847	11	21968682	5.07185	MidTest
129	Firmicutes	Clostridia	Clostridiales	Unassigned	Unassigned	Unassigned	M_26225	ASGA0050514	0.22095	11	29031817	5.58056	MidTest
1522	Bacteroidetes	Bacteroidia	Bacteroidales	Prevotellaceae	Prevotella	Unassigned	M_26265	MARC0040887	0.375742	11	35109490	13.2109	MidTest
1522	Bacteroidetes	Bacteroidia	Bacteroidales	Prevotellaceae	Prevotella	Unassigned	M_26357	WU_10.2_11_46303503	0.114928	11	46303503	15.9386	MidTest
1522	Bacteroidetes	Bacteroidia	Bacteroidales	Prevotellaceae	Prevotella	Unassigned	M_26367	ALGA0109406	0.282019	11	47014747	13.6408	MidTest
575	Bacteroidetes	Unassigned	Unassigned	Unassigned	Unassigned	Unassigned	M_3216	ALGA0008606	0.0449534	1	266235967	5.6141	OffTest
1023	Firmicutes	Clostridia	Clostridiales	Unassigned	Unassigned	Unassigned	M_3547	M1GA0001479	0.234521	1	286138500	5.2915	OffTest
1444	Firmicutes	Clostridia	Clostridiales	Unassigned	Unassigned	Unassigned	M_3610	ALGA0009717	0.270568	1	288737718	5.39531	OffTest
531	Unassigned	Unassigned	Unassigned	Unassigned	Unassigned	Unassigned	M_3988	MARC0056609	0.170483	1	307050822	5.34183	OffTest
873	Firmicutes	Clostridia	Clostridiales	Unassigned	Unassigned	Unassigned	M_6565	DIAS0003555	0.00169635	2	147952931	5.37911	OffTest
1167	Firmicutes	Clostridia	Clostridiales	Clostridiaceae	Clostridium	Unassigned	M_6565	DIAS0003555	0.00169635	2	147952931	5.26299	OffTest
873	Firmicutes	Clostridia	Clostridiales	Unassigned	Unassigned	Unassigned	M_6566	WU_10.2_2_147973758	0.00169635	2	147973758	5.37911	OffTest
1167	Firmicutes	Clostridia	Clostridiales	Clostridiaceae	Clostridium	Unassigned	M_6566	WU_10.2_2_147973758	0.00169635	2	147973758	5.26299	OffTest
914	Bacteroidetes	Bacteroidia	Bacteroidales	Bacteroidaceae	Bacteroides	Unassigned	M_6581	WU_10.2_2_148807992	0.302375	2	148807992	6.23963	OffTest
72	Unassigned	Unassigned	Unassigned	Unassigned	Unassigned	Unassigned	M_6837	WU_10.2_2_158100982	0.147159	2	158100982	5.22398	OffTest
109	Bacteroidetes	Bacteroidia	Bacteroidales	Prevotellaceae	Unassigned	Unassigned	M_8750	M1GA0004629	0.228584	3	117162642	5.19379	OffTest
414	Bacteroidetes	Bacteroidia	Bacteroidales	Unassigned	Unassigned	Unassigned	M_8942	ALGA0108227	0.0258694	3	125018914	5.95611	OffTest
414	Bacteroidetes	Bacteroidia	Bacteroidales	Unassigned	Unassigned	Unassigned	M_8943	WU_10.2_3_125057858	0.109839	3	125057858	5.44652	OffTest
414	Bacteroidetes	Bacteroidia	Bacteroidales	Unassigned	Unassigned	Unassigned	M_8944	WU_10.2_3_125115419	0.110263	3	125115419	5.18097	OffTest
779	Firmicutes	Clostridia	Clostridiales	Eubacteriaceae	Eubacterium	Coprostanoligenes	M_10815	ALGA0026377	0.0131467	4	93446477	6.16757	OffTest
854	Firmicutes	Unassigned	Unassigned	Unassigned	Unassigned	Unassigned	M_10815	ALGA0026377	0.0131467	4	93446477	5.05691	OffTest
779	Firmicutes	Clostridia	Clostridiales	Eubacteriaceae	Eubacterium	Coprostanoligenes	M_10816	H3GA0013271	0.0131467	4	93464145	6.16757	OffTest
854	Firmicutes	Unassigned	Unassigned	Unassigned	Unassigned	Unassigned	M_10816	H3GA0013271	0.0131467	4	93464145	5.05691	OffTest
779	Firmicutes	Clostridia	Clostridiales	Eubacteriaceae	Eubacterium	Coprostanoligenes	M_10817	MARC0044456	0.014419	4	93480090	5.65952	OffTest
854	Firmicutes	Unassigned	Unassigned	Unassigned	Unassigned	Unassigned	M_10817	MARC0044456	0.014419	4	93480090	5.04811	OffTest
42	Firmicutes	Clostridia	Clostridiales	Lachnospiraceae	Anaerostipes	Unassigned	M_10995	DIAS0004681	0.320187	4	103383353	7.2503	OffTest
42	Firmicutes	Clostridia	Clostridiales	Lachnospiraceae	Anaerostipes	Unassigned	M_11005	ALGA0026955	0.0508906	4	103772294	7.29156	OffTest
42	Firmicutes	Clostridia	Clostridiales	Lachnospiraceae	Anaerostipes	Unassigned	M_11007	INRA0015733	0.0602205	4	103823803	7.84747	OffTest
42	Firmicutes	Clostridia	Clostridiales	Lachnospiraceae	Anaerostipes	Unassigned	M_11008	ALGA0026965	0.135284	4	103842748	10.9686	OffTest
42	Firmicutes	Clostridia	Clostridiales	Lachnospiraceae	Anaerostipes	Unassigned	M_11009	INRA0015741	0.136132	4	103860927	10.5545	OffTest
42	Firmicutes	Clostridia	Clostridiales	Lachnospiraceae	Anaerostipes	Unassigned	M_11013	H3GA0013593	0.0148431	4	104206214	9.69921	OffTest
42	Firmicutes	Clostridia	Clostridiales	Lachnospiraceae	Anaerostipes	Unassigned	M_11014	H3GA0013596	0.0156913	4	104214239	9.68256	OffTest
42	Firmicutes	Clostridia	Clostridiales	Lachnospiraceae	Anaerostipes	Unassigned	M_11015	ALGA0026994	0.0602205	4	104284028	6.8325	OffTest
42	Firmicutes	Clostridia	Clostridiales	Lachnospiraceae	Anaerostipes	Unassigned	M_11016	ASGA0021116	0.209075	4	104426777	20.4727	OffTest
42	Firmicutes	Clostridia	Clostridiales	Lachnospiraceae	Anaerostipes	Unassigned	M_11018	ASGA0021118	0.0890585	4	104474221	8.78581	OffTest
42	Firmicutes	Clostridia	Clostridiales	Lachnospiraceae	Anaerostipes	Unassigned	M_11019	MARC0027501	0.179389	4	104518531	12.7036	OffTest
42	Firmicutes	Clostridia	Clostridiales	Lachnospiraceae	Anaerostipes	Unassigned	M_11021	DIAS0004652	0.25106	4	104610328	6.70175	OffTest
42	Firmicutes	Clostridia	Clostridiales	Lachnospiraceae	Anaerostipes	Unassigned	M_11022	WU_10.2_4_104642633	0.252757	4	104642633	6.60814	OffTest
42	Firmicutes	Clostridia	Clostridiales	Lachnospiraceae	Anaerostipes	Unassigned	M_11023	INRA0015759	0.0110263	4	104687921	9.74411	OffTest
42	Firmicutes	Clostridia	Clostridiales	Lachnospiraceae	Anaerostipes	Unassigned	M_11024	WU_10.2_4_104725667	0.251484	4	104725667	6.72807	OffTest
42	Firmicutes	Clostridia	Clostridiales	Lachnospiraceae	Anaerostipes	Unassigned	M_11026	ASGA0021133	0.00890585	4	104812770	8.29155	OffTest
42	Firmicutes	Clostridia	Clostridiales	Lachnospiraceae	Anaerostipes	Unassigned	M_11027	ASGA0021138	0.0445293	4	104825883	6.30463	OffTest
42	Firmicutes	Clostridia	Clostridiales	Lachnospiraceae	Anaerostipes	Unassigned	M_11031	ASGA0021172	0.0903308	4	104999962	6.93055	OffTest
42	Firmicutes	Clostridia	Clostridiales	Lachnospiraceae	Anaerostipes	Unassigned	M_11039	ALGA0027065	0.0127226	4	105618571	7.72656	OffTest
42	Firmicutes	Clostridia	Clostridiales	Lachnospiraceae	Anaerostipes	Unassigned	M_11042	ALGA0027097	0.0377439	4	105853159	11.8697	OffTest
42	Firmicutes	Clostridia	Clostridiales	Lachnospiraceae	Anaerostipes	Unassigned	M_11044	MARC0021124	0.247243	4	105915683	5.36569	OffTest
42	Firmicutes	Clostridia	Clostridiales	Lachnospiraceae	Anaerostipes	Unassigned	M_11046	ALGA0027113	0.209924	4	105975022	6.03058	OffTest
42	Firmicutes	Clostridia	Clostridiales	Lachnospiraceae	Anaerostipes	Unassigned	M_11053	DBWU0000743	0.264631	4	106282852	5.37853	OffTest
42	Firmicutes	Clostridia	Clostridiales	Lachnospiraceae	Anaerostipes	Unassigned	M_11054	H3GA0013673	0.0339271	4	106321945	14.7764	OffTest
42	Firmicutes	Clostridia	Clostridiales	Lachnospiraceae	Anaerostipes	Unassigned	M_11062	ALGA0027169	0.0814249	4	106719032	7.47844	OffTest
42	Firmicutes	Clostridia	Clostridiales	Lachnospiraceae	Anaerostipes	Unassigned	M_11063	M1GA0006194	0.0810008	4	106750789	7.58706	OffTest
42	Firmicutes	Clostridia	Clostridiales	Lachnospiraceae	Anaerostipes	Unassigned	M_11106	DIAS0000484	0.0945717	4	109093503	7.06007	OffTest
42	Firmicutes	Clostridia	Clostridiales	Lachnospiraceae	Anaerostipes	Unassigned	M_11134	ALGA0027373	0.0441052	4	110778235	6.60379	OffTest
42	Firmicutes	Clostridia	Clostridiales	Lachnospiraceae	Anaerostipes	Unassigned	M_11140	ALGA0027379	0.0436811	4	110972254	6.71118	OffTest
42	Firmicutes	Clostridia	Clostridiales	Lachnospiraceae	Anaerostipes	Unassigned	M_11142	WU_10.2_4_111208001	0.0212044	4	111208001	9.50918	OffTest
42	Firmicutes	Clostridia	Clostridiales	Lachnospiraceae	Anaerostipes	Unassigned	M_11143	WU_10.2_4_111219158	0.0640373	4	111219158	8.28724	OffTest
42	Firmicutes	Clostridia	Clostridiales	Lachnospiraceae	Anaerostipes	Unassigned	M_11144	WU_10.2_4_111414713	0.0712468	4	111414713	5.77917	OffTest
42	Firmicutes	Clostridia	Clostridiales	Lachnospiraceae	Anaerostipes	Unassigned	M_11269	WU_10.2_4_116528496	0.272689	4	116528496	5.81944	OffTest
1356	Firmicutes	Clostridia	Clostridiales	Unassigned	Unassigned	Unassigned	M_11714	DIAS0001434	0.284563	4	133997198	6.08346	OffTest
1565	Firmicutes	Clostridia	Clostridiales	Unassigned	Unassigned	Unassigned	M_11800	ASGA0023143	0.0411366	4	137089369	5.29162	OffTest
1565	Firmicutes	Clostridia	Clostridiales	Unassigned	Unassigned	Unassigned	M_11801	H3GA0014773	0.0407125	4	137101287	5.32737	OffTest
1565	Firmicutes	Clostridia	Clostridiales	Unassigned	Unassigned	Unassigned	M_11802	ASGA0023150	0.0487701	4	137145718	5.20166	OffTest
1565	Firmicutes	Clostridia	Clostridiales	Unassigned	Unassigned	Unassigned	M_11803	ASGA0023156	0.0487701	4	137168390	5.20166	OffTest
