# Supplementary material for: Heritability and genome-wide association of swine gut microbiome features with growth and fatness parameters
Source: Sci Rep. 2020 Jun 23;10:10134. doi: 10.1038/s41598-020-66791-3 (PMC7311463; doi:10.1038/s41598-020-66791-3)
Supplement: Supplementary file 10 — Supplementary Table S5 [file 41598_2020_66791_MOESM10_ESM.xlsx]

## Sheet: Sheet1
Table S5. Quantitative trait loci (QTLs) identified in regions of the swine genome close to markers associated with OTUs at Wean, MidTest, and OffTest.
n	Phylum	Class	Order	Family	Genus	Species	Category	QTLID	TraitName	TraitID	Marker_pos	Chr	Position1	Position2	Time
872	Firmicutes	Clostridia	Clostridiales	Peptostreptococcaceae	Unclassified_peptostreptococcaceae	Unassigned	Health_Association	QTL_ID=11554	Name=Salmonella count in liver	trait_ID=97	14296757	1	10707403	16114132	Wean
872	Firmicutes	Clostridia	Clostridiales	Peptostreptococcaceae	Unclassified_peptostreptococcaceae	Unassigned	Health_QTL	QTL_ID=15087	Name=Glucose level	trait_ID=241	14296757	1	2701298	20064508	Wean
872	Firmicutes	Clostridia	Clostridiales	Clostridiaceae	Clostridium	Unassigned	Meat_and_Carcass_QTL	QTL_ID=21208	Name=Backfat at last rib	trait_ID=382	14296757	1	10067182	292041505	Wean
872	Firmicutes	Clostridia	Clostridiales	Clostridiaceae	Clostridium	Unassigned	Meat_and_Carcass_QTL	QTL_ID=21209	Name=Shoulder subcutaneous fat thickness	trait_ID=321	14296757	1	8025530	292730648	Wean
872	Firmicutes	Clostridia	Clostridiales	Peptostreptococcaceae	Unclassified_peptostreptococcaceae	Unassigned	Meat_and_Carcass_QTL	QTL_ID=21352	Name=Loin muscle area	trait_ID=86	14296757	1	2701298	16114132	Wean
872	Firmicutes	Clostridia	Clostridiales	Peptostreptococcaceae	Unclassified_peptostreptococcaceae	Unassigned	Meat_and_Carcass_QTL	QTL_ID=21704	Name=Loin muscle area	trait_ID=86	14296757	1	10357591	22164712	Wean
872	Firmicutes	Clostridia	Clostridiales	Peptostreptococcaceae	Unclassified_peptostreptococcaceae	Unassigned	Reproduction_QTL	QTL_ID=276	Name=Teat number	trait_ID=167	14296757	1	2701298	16114132	Wean
872	Firmicutes	Clostridia	Clostridiales	Peptostreptococcaceae	Unclassified_peptostreptococcaceae	Unassigned	Meat_and_Carcass_QTL	QTL_ID=2793	Name=Diameter of angular fibers	trait_ID=567	14296757	1	2701298	16114132	Wean
872	Firmicutes	Clostridia	Clostridiales	Peptostreptococcaceae	Unclassified_peptostreptococcaceae	Unassigned	Meat_and_Carcass_QTL	QTL_ID=3109	Name=Palmitoleic acid content	trait_ID=232	14296757	1	7964370	16114132	Wean
872	Firmicutes	Clostridia	Clostridiales	Peptostreptococcaceae	Unclassified_peptostreptococcaceae	Unassigned	Meat_and_Carcass_QTL	QTL_ID=3111	Name=Stearic acid content	trait_ID=250	14296757	1	7964370	16114132	Wean
872	Firmicutes	Clostridia	Clostridiales	Peptostreptococcaceae	Unclassified_peptostreptococcaceae	Unassigned	Meat_and_Carcass_QTL	QTL_ID=3118	Name=Palmitoleic acid content	trait_ID=232	14296757	1	7964370	16114132	Wean
872	Firmicutes	Clostridia	Clostridiales	Peptostreptococcaceae	Unclassified_peptostreptococcaceae	Unassigned	Meat_and_Carcass_QTL	QTL_ID=3119	Name=Stearic acid content	trait_ID=250	14296757	1	7964370	16114132	Wean
872	Firmicutes	Clostridia	Clostridiales	Peptostreptococcaceae	Unclassified_peptostreptococcaceae	Unassigned	Meat_and_Carcass_QTL	QTL_ID=3123	Name=Melting point	trait_ID=365	14296757	1	7964370	16114132	Wean
872	Firmicutes	Clostridia	Clostridiales	Peptostreptococcaceae	Unclassified_peptostreptococcaceae	Unassigned	Production_QTL	QTL_ID=319	Name=Average daily gain	trait_ID=144	14296757	1	10707403	16114132	Wean
872	Firmicutes	Clostridia	Clostridiales	Peptostreptococcaceae	Unclassified_peptostreptococcaceae	Unassigned	Meat_and_Carcass_QTL	QTL_ID=3221	Name=Loin muscle area	trait_ID=86	14296757	1	2701298	16114132	Wean
872	Firmicutes	Clostridia	Clostridiales	Clostridiaceae	Clostridium	Unassigned	Meat_and_Carcass_QTL	QTL_ID=38049	Name=Marbling	trait_ID=17	14296757	1	2701298	274130998	Wean
872	Firmicutes	Clostridia	Clostridiales	Clostridiaceae	Clostridium	Unassigned	Meat_and_Carcass_QTL	QTL_ID=38050	Name=Loin fat percentage	trait_ID=780	14296757	1	2701298	292955427	Wean
872	Firmicutes	Clostridia	Clostridiales	Clostridiaceae	Clostridium	Unassigned	Meat_and_Carcass_QTL	QTL_ID=38072	Name=Loin muscle area	trait_ID=86	14296757	1	2701298	292955427	Wean
872	Firmicutes	Clostridia	Clostridiales	Clostridiaceae	Clostridium	Unassigned	Meat_and_Carcass_QTL	QTL_ID=38073	Name=Muscle moisture percentage	trait_ID=52	14296757	1	2701298	292955427	Wean
872	Firmicutes	Clostridia	Clostridiales	Peptostreptococcaceae	Unclassified_peptostreptococcaceae	Unassigned	Meat_and_Carcass_QTL	QTL_ID=3848	Name=Water holding capacity	trait_ID=44	14296757	1	7964370	22514169	Wean
872	Firmicutes	Clostridia	Clostridiales	Clostridiaceae	Clostridium	Unassigned	Meat_and_Carcass_QTL	QTL_ID=5670	Name=Average backfat thickness	trait_ID=2	14296757	1	7964370	257944209	Wean
872	Firmicutes	Clostridia	Clostridiales	Clostridiaceae	Clostridium	Unassigned	Meat_and_Carcass_QTL	QTL_ID=5671	Name=Shoulder subcutaneous fat thickness	trait_ID=321	14296757	1	7964370	252283830	Wean
872	Firmicutes	Clostridia	Clostridiales	Clostridiaceae	Clostridium	Unassigned	Production_QTL	QTL_ID=5680	Name=Average daily gain	trait_ID=144	14296757	1	7964370	292955427	Wean
872	Firmicutes	Clostridia	Clostridiales	Peptostreptococcaceae	Unclassified_peptostreptococcaceae	Unassigned	Meat_and_Carcass_eQTL	QTL_ID=7751	Name=Drip loss	trait_ID=37	14296757	1	11871848	116126341	Wean
872	Firmicutes	Clostridia	Clostridiales	Peptostreptococcaceae	Unclassified_peptostreptococcaceae	Unassigned	Meat_and_Carcass_eQTL	QTL_ID=7763	Name=Drip loss	trait_ID=37	14296757	1	11871848	116126341	Wean
872	Firmicutes	Clostridia	Clostridiales	Peptostreptococcaceae	Unclassified_peptostreptococcaceae	Unassigned	Meat_and_Carcass_eQTL	QTL_ID=7776	Name=Drip loss	trait_ID=37	14296757	1	11871848	116126341	Wean
872	Firmicutes	Clostridia	Clostridiales	Peptostreptococcaceae	Unclassified_peptostreptococcaceae	Unassigned	Meat_and_Carcass_eQTL	QTL_ID=7815	Name=Drip loss	trait_ID=37	14296757	1	11871848	116126341	Wean
872	Firmicutes	Clostridia	Clostridiales	Peptostreptococcaceae	Unclassified_peptostreptococcaceae	Unassigned	Meat_and_Carcass_eQTL	QTL_ID=8012	Name=Drip loss	trait_ID=37	14296757	1	11871848	116126341	Wean
872	Firmicutes	Clostridia	Clostridiales	Peptostreptococcaceae	Unclassified_peptostreptococcaceae	Unassigned	Meat_and_Carcass_eQTL	QTL_ID=8043	Name=Drip loss	trait_ID=37	14296757	1	11871848	116126341	Wean
872	Firmicutes	Clostridia	Clostridiales	Peptostreptococcaceae	Unclassified_peptostreptococcaceae	Unassigned	Meat_and_Carcass_eQTL	QTL_ID=8107	Name=Drip loss	trait_ID=37	14296757	1	14291740	14357528	Wean
872	Firmicutes	Clostridia	Clostridiales	Peptostreptococcaceae	Unclassified_peptostreptococcaceae	Unassigned	Meat_and_Carcass_eQTL	QTL_ID=8110	Name=Drip loss	trait_ID=37	14296757	1	11871848	116126341	Wean
872	Firmicutes	Clostridia	Clostridiales	Peptostreptococcaceae	Unclassified_peptostreptococcaceae	Unassigned	Meat_and_Carcass_eQTL	QTL_ID=8154	Name=Drip loss	trait_ID=37	14296757	1	11871848	116126341	Wean
872	Firmicutes	Clostridia	Clostridiales	Peptostreptococcaceae	Unclassified_peptostreptococcaceae	Unassigned	Meat_and_Carcass_eQTL	QTL_ID=8199	Name=Drip loss	trait_ID=37	14296757	1	14291740	14357528	Wean
872	Firmicutes	Clostridia	Clostridiales	Peptostreptococcaceae	Unclassified_peptostreptococcaceae	Unassigned	Production_QTL	QTL_ID=826	Name=Body weight (birth)	trait_ID=153	14296757	1	2701298	16114132	Wean
872	Firmicutes	Clostridia	Clostridiales	Peptostreptococcaceae	Unclassified_peptostreptococcaceae	Unassigned	Meat_and_Carcass_eQTL	QTL_ID=8349	Name=Drip loss	trait_ID=37	14296757	1	11871848	116126341	Wean
872	Firmicutes	Clostridia	Clostridiales	Peptostreptococcaceae	Unclassified_peptostreptococcaceae	Unassigned	Meat_and_Carcass_eQTL	QTL_ID=8411	Name=Drip loss	trait_ID=37	14296757	1	11871848	116126341	Wean
872	Firmicutes	Clostridia	Clostridiales	Peptostreptococcaceae	Unclassified_peptostreptococcaceae	Unassigned	Meat_and_Carcass_eQTL	QTL_ID=8562	Name=Drip loss	trait_ID=37	14296757	1	11871848	116126341	Wean
872	Firmicutes	Clostridia	Clostridiales	Peptostreptococcaceae	Unclassified_peptostreptococcaceae	Unassigned	Health_Association	QTL_ID=11554	Name=Salmonella count in liver	trait_ID=97	14296757	1	10707403	16114132	OffTest
872	Firmicutes	Clostridia	Clostridiales	Peptostreptococcaceae	Unclassified_peptostreptococcaceae	Unassigned	Health_QTL	QTL_ID=15087	Name=Glucose level	trait_ID=241	14296757	1	2701298	20064508	OffTest
872	Firmicutes	Clostridia	Clostridiales	Peptostreptococcaceae	Unclassified_peptostreptococcaceae	Unassigned	Meat_and_Carcass_QTL	QTL_ID=21208	Name=Backfat at last rib	trait_ID=382	14296757	1	10067182	292041505	OffTest
872	Firmicutes	Clostridia	Clostridiales	Peptostreptococcaceae	Unclassified_peptostreptococcaceae	Unassigned	Meat_and_Carcass_QTL	QTL_ID=21209	Name=Shoulder subcutaneous fat thickness	trait_ID=321	14296757	1	8025530	292730648	OffTest
872	Firmicutes	Clostridia	Clostridiales	Peptostreptococcaceae	Unclassified_peptostreptococcaceae	Unassigned	Meat_and_Carcass_QTL	QTL_ID=21352	Name=Loin muscle area	trait_ID=86	14296757	1	2701298	16114132	OffTest
872	Firmicutes	Clostridia	Clostridiales	Peptostreptococcaceae	Unclassified_peptostreptococcaceae	Unassigned	Meat_and_Carcass_QTL	QTL_ID=21704	Name=Loin muscle area	trait_ID=86	14296757	1	10357591	22164712	OffTest
872	Firmicutes	Clostridia	Clostridiales	Peptostreptococcaceae	Unclassified_peptostreptococcaceae	Unassigned	Reproduction_QTL	QTL_ID=276	Name=Teat number	trait_ID=167	14296757	1	2701298	16114132	OffTest
872	Firmicutes	Clostridia	Clostridiales	Peptostreptococcaceae	Unclassified_peptostreptococcaceae	Unassigned	Meat_and_Carcass_QTL	QTL_ID=2793	Name=Diameter of angular fibers	trait_ID=567	14296757	1	2701298	16114132	OffTest
872	Firmicutes	Clostridia	Clostridiales	Peptostreptococcaceae	Unclassified_peptostreptococcaceae	Unassigned	Meat_and_Carcass_QTL	QTL_ID=3109	Name=Palmitoleic acid content	trait_ID=232	14296757	1	7964370	16114132	OffTest
872	Firmicutes	Clostridia	Clostridiales	Peptostreptococcaceae	Unclassified_peptostreptococcaceae	Unassigned	Meat_and_Carcass_QTL	QTL_ID=3111	Name=Stearic acid content	trait_ID=250	14296757	1	7964370	16114132	OffTest
872	Firmicutes	Clostridia	Clostridiales	Peptostreptococcaceae	Unclassified_peptostreptococcaceae	Unassigned	Meat_and_Carcass_QTL	QTL_ID=3118	Name=Palmitoleic acid content	trait_ID=232	14296757	1	7964370	16114132	OffTest
872	Firmicutes	Clostridia	Clostridiales	Peptostreptococcaceae	Unclassified_peptostreptococcaceae	Unassigned	Meat_and_Carcass_QTL	QTL_ID=3119	Name=Stearic acid content	trait_ID=250	14296757	1	7964370	16114132	OffTest
872	Firmicutes	Clostridia	Clostridiales	Peptostreptococcaceae	Unclassified_peptostreptococcaceae	Unassigned	Meat_and_Carcass_QTL	QTL_ID=3123	Name=Melting point	trait_ID=365	14296757	1	7964370	16114132	OffTest
872	Firmicutes	Clostridia	Clostridiales	Peptostreptococcaceae	Unclassified_peptostreptococcaceae	Unassigned	Production_QTL	QTL_ID=319	Name=Average daily gain	trait_ID=144	14296757	1	10707403	16114132	OffTest
872	Firmicutes	Clostridia	Clostridiales	Peptostreptococcaceae	Unclassified_peptostreptococcaceae	Unassigned	Meat_and_Carcass_QTL	QTL_ID=3221	Name=Loin muscle area	trait_ID=86	14296757	1	2701298	16114132	OffTest
872	Firmicutes	Clostridia	Clostridiales	Peptostreptococcaceae	Unclassified_peptostreptococcaceae	Unassigned	Meat_and_Carcass_QTL	QTL_ID=38049	Name=Marbling	trait_ID=17	14296757	1	2701298	274130998	OffTest
872	Firmicutes	Clostridia	Clostridiales	Peptostreptococcaceae	Unclassified_peptostreptococcaceae	Unassigned	Meat_and_Carcass_QTL	QTL_ID=38050	Name=Loin fat percentage	trait_ID=780	14296757	1	2701298	292955427	OffTest
872	Firmicutes	Clostridia	Clostridiales	Peptostreptococcaceae	Unclassified_peptostreptococcaceae	Unassigned	Meat_and_Carcass_QTL	QTL_ID=38072	Name=Loin muscle area	trait_ID=86	14296757	1	2701298	292955427	OffTest
872	Firmicutes	Clostridia	Clostridiales	Peptostreptococcaceae	Unclassified_peptostreptococcaceae	Unassigned	Meat_and_Carcass_QTL	QTL_ID=38073	Name=Muscle moisture percentage	trait_ID=52	14296757	1	2701298	292955427	OffTest
872	Firmicutes	Clostridia	Clostridiales	Peptostreptococcaceae	Unclassified_peptostreptococcaceae	Unassigned	Meat_and_Carcass_QTL	QTL_ID=3848	Name=Water holding capacity	trait_ID=44	14296757	1	7964370	22514169	OffTest
872	Firmicutes	Clostridia	Clostridiales	Peptostreptococcaceae	Unclassified_peptostreptococcaceae	Unassigned	Meat_and_Carcass_QTL	QTL_ID=5670	Name=Average backfat thickness	trait_ID=2	14296757	1	7964370	257944209	OffTest
872	Firmicutes	Clostridia	Clostridiales	Peptostreptococcaceae	Unclassified_peptostreptococcaceae	Unassigned	Meat_and_Carcass_QTL	QTL_ID=5671	Name=Shoulder subcutaneous fat thickness	trait_ID=321	14296757	1	7964370	252283830	OffTest
872	Firmicutes	Clostridia	Clostridiales	Peptostreptococcaceae	Unclassified_peptostreptococcaceae	Unassigned	Production_QTL	QTL_ID=5680	Name=Average daily gain	trait_ID=144	14296757	1	7964370	292955427	OffTest
872	Firmicutes	Clostridia	Clostridiales	Peptostreptococcaceae	Unclassified_peptostreptococcaceae	Unassigned	Meat_and_Carcass_eQTL	QTL_ID=7751	Name=Drip loss	trait_ID=37	14296757	1	11871848	116126341	OffTest
872	Firmicutes	Clostridia	Clostridiales	Peptostreptococcaceae	Unclassified_peptostreptococcaceae	Unassigned	Meat_and_Carcass_eQTL	QTL_ID=7763	Name=Drip loss	trait_ID=37	14296757	1	11871848	116126341	OffTest
872	Firmicutes	Clostridia	Clostridiales	Peptostreptococcaceae	Unclassified_peptostreptococcaceae	Unassigned	Meat_and_Carcass_eQTL	QTL_ID=7776	Name=Drip loss	trait_ID=37	14296757	1	11871848	116126341	OffTest
872	Firmicutes	Clostridia	Clostridiales	Peptostreptococcaceae	Unclassified_peptostreptococcaceae	Unassigned	Meat_and_Carcass_eQTL	QTL_ID=7815	Name=Drip loss	trait_ID=37	14296757	1	11871848	116126341	OffTest
872	Firmicutes	Clostridia	Clostridiales	Peptostreptococcaceae	Unclassified_peptostreptococcaceae	Unassigned	Meat_and_Carcass_eQTL	QTL_ID=8012	Name=Drip loss	trait_ID=37	14296757	1	11871848	116126341	OffTest
872	Firmicutes	Clostridia	Clostridiales	Peptostreptococcaceae	Unclassified_peptostreptococcaceae	Unassigned	Meat_and_Carcass_eQTL	QTL_ID=8043	Name=Drip loss	trait_ID=37	14296757	1	11871848	116126341	OffTest
872	Firmicutes	Clostridia	Clostridiales	Peptostreptococcaceae	Unclassified_peptostreptococcaceae	Unassigned	Meat_and_Carcass_eQTL	QTL_ID=8107	Name=Drip loss	trait_ID=37	14296757	1	14291740	14357528	OffTest
872	Firmicutes	Clostridia	Clostridiales	Peptostreptococcaceae	Unclassified_peptostreptococcaceae	Unassigned	Meat_and_Carcass_eQTL	QTL_ID=8110	Name=Drip loss	trait_ID=37	14296757	1	11871848	116126341	OffTest
872	Firmicutes	Clostridia	Clostridiales	Peptostreptococcaceae	Unclassified_peptostreptococcaceae	Unassigned	Meat_and_Carcass_eQTL	QTL_ID=8154	Name=Drip loss	trait_ID=37	14296757	1	11871848	116126341	OffTest
872	Firmicutes	Clostridia	Clostridiales	Peptostreptococcaceae	Unclassified_peptostreptococcaceae	Unassigned	Meat_and_Carcass_eQTL	QTL_ID=8199	Name=Drip loss	trait_ID=37	14296757	1	14291740	14357528	OffTest
872	Firmicutes	Clostridia	Clostridiales	Peptostreptococcaceae	Unclassified_peptostreptococcaceae	Unassigned	Production_QTL	QTL_ID=826	Name=Body weight (birth)	trait_ID=153	14296757	1	2701298	16114132	OffTest
872	Firmicutes	Clostridia	Clostridiales	Peptostreptococcaceae	Unclassified_peptostreptococcaceae	Unassigned	Meat_and_Carcass_eQTL	QTL_ID=8349	Name=Drip loss	trait_ID=37	14296757	1	11871848	116126341	OffTest
872	Firmicutes	Clostridia	Clostridiales	Peptostreptococcaceae	Unclassified_peptostreptococcaceae	Unassigned	Meat_and_Carcass_eQTL	QTL_ID=8411	Name=Drip loss	trait_ID=37	14296757	1	11871848	116126341	OffTest
872	Firmicutes	Clostridia	Clostridiales	Peptostreptococcaceae	Unclassified_peptostreptococcaceae	Unassigned	Meat_and_Carcass_eQTL	QTL_ID=8562	Name=Drip loss	trait_ID=37	14296757	1	11871848	116126341	OffTest
828	Firmicutes	Clostridia	Clostridiales	Clostridiaceae	Clostridium	Unassigned	Reproduction_QTL	QTL_ID=10617	Name=Gestation length	trait_ID=286	241903331	1	226764071	274130998	Wean
828	Firmicutes	Clostridia	Clostridiales	Clostridiaceae	Clostridium	Unassigned	Health_QTL	QTL_ID=12312	Name=Platelet distribution width	trait_ID=513	241903331	1	133275468	242497921	Wean
828	Firmicutes	Clostridia	Clostridiales	Clostridiaceae	Clostridium	Unassigned	Exterior_QTL	QTL_ID=126118	Name=Hind leg conformation	trait_ID=128	241903331	1	216980027	242984908	Wean
828	Firmicutes	Clostridia	Clostridiales	Clostridiaceae	Clostridium	Unassigned	Meat_and_Carcass_QTL	QTL_ID=1264	Name=Lean meat percentage	trait_ID=84	241903331	1	220801047	266165650	Wean
828	Firmicutes	Clostridia	Clostridiales	Clostridiaceae	Clostridium	Unassigned	Meat_and_Carcass_QTL	QTL_ID=1266	Name=Lean meat + bone in back	trait_ID=249	241903331	1	220801047	266165650	Wean
828	Firmicutes	Clostridia	Clostridiales	Clostridiaceae	Clostridium	Unassigned	Meat_and_Carcass_QTL	QTL_ID=1267	Name=Backfat weight	trait_ID=221	241903331	1	220801047	266165650	Wean
828	Firmicutes	Clostridia	Clostridiales	Clostridiaceae	Clostridium	Unassigned	Meat_and_Carcass_QTL	QTL_ID=1268	Name=Backfat percentage	trait_ID=279	241903331	1	220801047	266165650	Wean
828	Firmicutes	Clostridia	Clostridiales	Clostridiaceae	Clostridium	Unassigned	Meat_and_Carcass_QTL	QTL_ID=1270	Name=Ham percentage	trait_ID=277	241903331	1	220801047	266165650	Wean
828	Firmicutes	Clostridia	Clostridiales	Clostridiaceae	Clostridium	Unassigned	Meat_and_Carcass_QTL	QTL_ID=1272	Name=Ham fat percentage	trait_ID=467	241903331	1	220801047	266165650	Wean
828	Firmicutes	Clostridia	Clostridiales	Clostridiaceae	Clostridium	Unassigned	Meat_and_Carcass_QTL	QTL_ID=12721	Name=Shoulder external fat weight	trait_ID=318	241903331	1	226764071	265323610	Wean
828	Firmicutes	Clostridia	Clostridiales	Clostridiaceae	Clostridium	Unassigned	Meat_and_Carcass_QTL	QTL_ID=12729	Name=Fat-cuts percentage	trait_ID=280	241903331	1	226764071	265323610	Wean
828	Firmicutes	Clostridia	Clostridiales	Clostridiaceae	Clostridium	Unassigned	Meat_and_Carcass_QTL	QTL_ID=1273	Name=Musculus biceps femoris and ham ratio	trait_ID=328	241903331	1	232607743	242344389	Wean
828	Firmicutes	Clostridia	Clostridiales	Clostridiaceae	Clostridium	Unassigned	Meat_and_Carcass_QTL	QTL_ID=12730	Name=backfat above muscle dorsi	trait_ID=3	241903331	1	226764071	265323610	Wean
828	Firmicutes	Clostridia	Clostridiales	Clostridiaceae	Clostridium	Unassigned	Meat_and_Carcass_QTL	QTL_ID=12737	Name=Subcutanous fat area	trait_ID=14	241903331	1	226764071	265323610	Wean
828	Firmicutes	Clostridia	Clostridiales	Clostridiaceae	Clostridium	Unassigned	Meat_and_Carcass_QTL	QTL_ID=12741	Name=Fat to meat ratio	trait_ID=652	241903331	1	226764071	265323610	Wean
828	Firmicutes	Clostridia	Clostridiales	Clostridiaceae	Clostridium	Unassigned	Health_QTL	QTL_ID=15047	Name=White blood cell number	trait_ID=99	241903331	1	20064508	274130998	Wean
828	Firmicutes	Clostridia	Clostridiales	Clostridiaceae	Clostridium	Unassigned	Meat_and_Carcass_QTL	QTL_ID=16833	Name=Backfat at last rib	trait_ID=382	241903331	1	216112266	294659146	Wean
828	Firmicutes	Clostridia	Clostridiales	Clostridiaceae	Clostridium	Unassigned	Production_QTL	QTL_ID=16845	Name=Average daily gain	trait_ID=144	241903331	1	226764071	265323610	Wean
828	Firmicutes	Clostridia	Clostridiales	Clostridiaceae	Clostridium	Unassigned	Production_QTL	QTL_ID=16887	Name=Average daily gain	trait_ID=144	241903331	1	233806417	265323610	Wean
828	Firmicutes	Clostridia	Clostridiales	Clostridiaceae	Clostridium	Unassigned	Meat_and_Carcass_QTL	QTL_ID=16897	Name=Carcass weight (hot)	trait_ID=77	241903331	1	169149638	265323610	Wean
828	Firmicutes	Clostridia	Clostridiales	Clostridiaceae	Clostridium	Unassigned	Exterior_QTL	QTL_ID=17635	Name=Front feet conformation	trait_ID=118	241903331	1	32319237	289379107	Wean
828	Firmicutes	Clostridia	Clostridiales	Clostridiaceae	Clostridium	Unassigned	Meat_and_Carcass_QTL	QTL_ID=17790	Name=Ham fat thickness	trait_ID=427	241903331	1	228164160	257944209	Wean
828	Firmicutes	Clostridia	Clostridiales	Clostridiaceae	Clostridium	Unassigned	Meat_and_Carcass_QTL	QTL_ID=17996	Name=Average backfat thickness	trait_ID=2	241903331	1	169149638	265323610	Wean
828	Firmicutes	Clostridia	Clostridiales	Clostridiaceae	Clostridium	Unassigned	Meat_and_Carcass_QTL	QTL_ID=18002	Name=Subcutanous fat area	trait_ID=14	241903331	1	218980897	265323610	Wean
828	Firmicutes	Clostridia	Clostridiales	Clostridiaceae	Clostridium	Unassigned	Meat_and_Carcass_QTL	QTL_ID=18019	Name=Adipocyte diameter	trait_ID=656	241903331	1	216112266	294659146	Wean
828	Firmicutes	Clostridia	Clostridiales	Clostridiaceae	Clostridium	Unassigned	Meat_and_Carcass_QTL	QTL_ID=18634	Name=Fat area percentage in carcass	trait_ID=761	241903331	1	228164160	306268161	Wean
828	Firmicutes	Clostridia	Clostridiales	Clostridiaceae	Clostridium	Unassigned	Meat_and_Carcass_QTL	QTL_ID=21206	Name=Backfat at rump	trait_ID=289	241903331	1	44131186	289788010	Wean
828	Firmicutes	Clostridia	Clostridiales	Clostridiaceae	Clostridium	Unassigned	Meat_and_Carcass_QTL	QTL_ID=21207	Name=Leaf fat weight	trait_ID=172	241903331	1	45762028	290786847	Wean
828	Firmicutes	Clostridia	Clostridiales	Clostridiaceae	Clostridium	Unassigned	Meat_and_Carcass_QTL	QTL_ID=21208	Name=Backfat at last rib	trait_ID=382	241903331	1	10067182	292041505	Wean
828	Firmicutes	Clostridia	Clostridiales	Clostridiaceae	Clostridium	Unassigned	Meat_and_Carcass_QTL	QTL_ID=21209	Name=Shoulder subcutaneous fat thickness	trait_ID=321	241903331	1	8025530	292730648	Wean
828	Firmicutes	Clostridia	Clostridiales	Clostridiaceae	Clostridium	Unassigned	Meat_and_Carcass_QTL	QTL_ID=21353	Name=Spareribs weight	trait_ID=384	241903331	1	228164160	286501984	Wean
828	Firmicutes	Clostridia	Clostridiales	Clostridiaceae	Clostridium	Unassigned	Production_QTL	QTL_ID=22269	Name=Average daily gain	trait_ID=144	241903331	1	87993461	279498596	Wean
828	Firmicutes	Clostridia	Clostridiales	Clostridiaceae	Clostridium	Unassigned	Exterior_QTL	QTL_ID=274	Name=Vertebra number	trait_ID=197	241903331	1	220801047	286501984	Wean
828	Firmicutes	Clostridia	Clostridiales	Clostridiaceae	Clostridium	Unassigned	Production_QTL	QTL_ID=278	Name=Body weight (birth)	trait_ID=153	241903331	1	228164160	274130998	Wean
828	Firmicutes	Clostridia	Clostridiales	Clostridiaceae	Clostridium	Unassigned	Meat_and_Carcass_QTL	QTL_ID=2842	Name=Jowl weight	trait_ID=342	241903331	1	220801047	271800234	Wean
828	Firmicutes	Clostridia	Clostridiales	Clostridiaceae	Clostridium	Unassigned	Meat_and_Carcass_QTL	QTL_ID=2844	Name=Average backfat thickness	trait_ID=2	241903331	1	220801047	247820666	Wean
828	Firmicutes	Clostridia	Clostridiales	Clostridiaceae	Clostridium	Unassigned	Meat_and_Carcass_QTL	QTL_ID=2845	Name=Belly weight	trait_ID=74	241903331	1	96293184	247820666	Wean
828	Firmicutes	Clostridia	Clostridiales	Clostridiaceae	Clostridium	Unassigned	Production_QTL	QTL_ID=2846	Name=Average daily gain	trait_ID=144	241903331	1	220801047	271800234	Wean
828	Firmicutes	Clostridia	Clostridiales	Clostridiaceae	Clostridium	Unassigned	Production_QTL	QTL_ID=2847	Name=Average daily gain	trait_ID=144	241903331	1	220801047	271800234	Wean
828	Firmicutes	Clostridia	Clostridiales	Clostridiaceae	Clostridium	Unassigned	Production_QTL	QTL_ID=2848	Name=Protein accretion rate	trait_ID=344	241903331	1	220801047	247820666	Wean
828	Firmicutes	Clostridia	Clostridiales	Clostridiaceae	Clostridium	Unassigned	Production_QTL	QTL_ID=2849	Name=Protein accretion rate	trait_ID=344	241903331	1	220801047	271800234	Wean
828	Firmicutes	Clostridia	Clostridiales	Clostridiaceae	Clostridium	Unassigned	Meat_and_Carcass_QTL	QTL_ID=31809	Name=Skin thickness	trait_ID=198	241903331	1	42824511	293329173	Wean
828	Firmicutes	Clostridia	Clostridiales	Clostridiaceae	Clostridium	Unassigned	Meat_and_Carcass_QTL	QTL_ID=3223	Name=Spareribs weight	trait_ID=384	241903331	1	228164160	286501984	Wean
828	Firmicutes	Clostridia	Clostridiales	Clostridiaceae	Clostridium	Unassigned	Meat_and_Carcass_QTL	QTL_ID=3772	Name=pH 48 hr post-mortem (loin)	trait_ID=353	241903331	1	228164160	274130998	Wean
828	Firmicutes	Clostridia	Clostridiales	Clostridiaceae	Clostridium	Unassigned	Meat_and_Carcass_QTL	QTL_ID=3773	Name=Meat color score	trait_ID=173	241903331	1	228164160	292955427	Wean
828	Firmicutes	Clostridia	Clostridiales	Clostridiaceae	Clostridium	Unassigned	Meat_and_Carcass_QTL	QTL_ID=3793	Name=Average backfat thickness	trait_ID=2	241903331	1	105086765	274130998	Wean
828	Firmicutes	Clostridia	Clostridiales	Clostridiaceae	Clostridium	Unassigned	Meat_and_Carcass_QTL	QTL_ID=3794	Name=Backfat at last rib	trait_ID=382	241903331	1	105086765	274130998	Wean
828	Firmicutes	Clostridia	Clostridiales	Clostridiaceae	Clostridium	Unassigned	Meat_and_Carcass_QTL	QTL_ID=38049	Name=Marbling	trait_ID=17	241903331	1	2701298	274130998	Wean
828	Firmicutes	Clostridia	Clostridiales	Clostridiaceae	Clostridium	Unassigned	Meat_and_Carcass_QTL	QTL_ID=38050	Name=Loin fat percentage	trait_ID=780	241903331	1	2701298	292955427	Wean
828	Firmicutes	Clostridia	Clostridiales	Clostridiaceae	Clostridium	Unassigned	Meat_and_Carcass_QTL	QTL_ID=38072	Name=Loin muscle area	trait_ID=86	241903331	1	2701298	292955427	Wean
828	Firmicutes	Clostridia	Clostridiales	Clostridiaceae	Clostridium	Unassigned	Meat_and_Carcass_QTL	QTL_ID=38073	Name=Muscle moisture percentage	trait_ID=52	241903331	1	2701298	292955427	Wean
828	Firmicutes	Clostridia	Clostridiales	Clostridiaceae	Clostridium	Unassigned	Production_QTL	QTL_ID=3914	Name=Average daily gain	trait_ID=144	241903331	1	169149638	292955427	Wean
828	Firmicutes	Clostridia	Clostridiales	Clostridiaceae	Clostridium	Unassigned	Production_QTL	QTL_ID=3917	Name=Average daily gain	trait_ID=144	241903331	1	169149638	292955427	Wean
828	Firmicutes	Clostridia	Clostridiales	Clostridiaceae	Clostridium	Unassigned	Meat_and_Carcass_QTL	QTL_ID=3981	Name=Total shear work	trait_ID=426	241903331	1	233806417	242497921	Wean
828	Firmicutes	Clostridia	Clostridiales	Clostridiaceae	Clostridium	Unassigned	Health_QTL	QTL_ID=4262	Name=White blood cell number	trait_ID=99	241903331	1	233806417	257944209	Wean
828	Firmicutes	Clostridia	Clostridiales	Clostridiaceae	Clostridium	Unassigned	Health_QTL	QTL_ID=4264	Name=PHA-induced proliferation	trait_ID=454	241903331	1	233806417	257944209	Wean
828	Firmicutes	Clostridia	Clostridiales	Clostridiaceae	Clostridium	Unassigned	Meat_and_Carcass_QTL	QTL_ID=44	Name=Backfat at last rib	trait_ID=382	241903331	1	169149638	257763699	Wean
828	Firmicutes	Clostridia	Clostridiales	Clostridiaceae	Clostridium	Unassigned	Exterior_QTL	QTL_ID=478	Name=Locomotion	trait_ID=244	241903331	1	204876452	257944209	Wean
828	Firmicutes	Clostridia	Clostridiales	Clostridiaceae	Clostridium	Unassigned	Reproduction_QTL	QTL_ID=520	Name=Age at puberty	trait_ID=168	241903331	1	199128720	272692549	Wean
828	Firmicutes	Clostridia	Clostridiales	Clostridiaceae	Clostridium	Unassigned	Meat_and_Carcass_QTL	QTL_ID=5206	Name=backfat at mid-back	trait_ID=11	241903331	1	70361295	292707685	Wean
828	Firmicutes	Clostridia	Clostridiales	Clostridiaceae	Clostridium	Unassigned	Meat_and_Carcass_QTL	QTL_ID=5217	Name=Shoulder subcutaneous fat thickness	trait_ID=321	241903331	1	16114132	292187438	Wean
828	Firmicutes	Clostridia	Clostridiales	Clostridiaceae	Clostridium	Unassigned	Reproduction_QTL	QTL_ID=5223	Name=Teat number	trait_ID=167	241903331	1	45939845	292033322	Wean
828	Firmicutes	Clostridia	Clostridiales	Clostridiaceae	Clostridium	Unassigned	Production_QTL	QTL_ID=5230	Name=Body weight (weaning)	trait_ID=199	241903331	1	108714563	293277782	Wean
828	Firmicutes	Clostridia	Clostridiales	Clostridiaceae	Clostridium	Unassigned	Production_QTL	QTL_ID=5232	Name=Body weight (birth)	trait_ID=153	241903331	1	16114132	289571736	Wean
828	Firmicutes	Clostridia	Clostridiales	Clostridiaceae	Clostridium	Unassigned	Meat_and_Carcass_QTL	QTL_ID=5237	Name=backfat above muscle dorsi	trait_ID=3	241903331	1	16114132	292845492	Wean
828	Firmicutes	Clostridia	Clostridiales	Clostridiaceae	Clostridium	Unassigned	Reproduction_QTL	QTL_ID=5255	Name=Teat number	trait_ID=167	241903331	1	105873529	290457491	Wean
828	Firmicutes	Clostridia	Clostridiales	Clostridiaceae	Clostridium	Unassigned	Production_QTL	QTL_ID=5262	Name=Body weight (weaning)	trait_ID=199	241903331	1	24673417	292845492	Wean
828	Firmicutes	Clostridia	Clostridiales	Clostridiaceae	Clostridium	Unassigned	Health_QTL	QTL_ID=5480	Name=Segmented neutrophil number	trait_ID=445	241903331	1	226764071	265323610	Wean
828	Firmicutes	Clostridia	Clostridiales	Clostridiaceae	Clostridium	Unassigned	Meat_and_Carcass_QTL	QTL_ID=5667	Name=Meat color OPTO	trait_ID=362	241903331	1	105086765	252283830	Wean
828	Firmicutes	Clostridia	Clostridiales	Clostridiaceae	Clostridium	Unassigned	Meat_and_Carcass_QTL	QTL_ID=5669	Name=Conductivity 24 hours postmortem (ham)	trait_ID=410	241903331	1	105086765	274130998	Wean
828	Firmicutes	Clostridia	Clostridiales	Clostridiaceae	Clostridium	Unassigned	Meat_and_Carcass_QTL	QTL_ID=5670	Name=Average backfat thickness	trait_ID=2	241903331	1	7964370	257944209	Wean
828	Firmicutes	Clostridia	Clostridiales	Clostridiaceae	Clostridium	Unassigned	Meat_and_Carcass_QTL	QTL_ID=5671	Name=Shoulder subcutaneous fat thickness	trait_ID=321	241903331	1	7964370	252283830	Wean
828	Firmicutes	Clostridia	Clostridiales	Clostridiaceae	Clostridium	Unassigned	Meat_and_Carcass_QTL	QTL_ID=5673	Name=backfat above muscle dorsi	trait_ID=3	241903331	1	210644363	252283830	Wean
828	Firmicutes	Clostridia	Clostridiales	Clostridiaceae	Clostridium	Unassigned	Meat_and_Carcass_QTL	QTL_ID=5674	Name=Backfat at last rib	trait_ID=382	241903331	1	16114132	252283830	Wean
828	Firmicutes	Clostridia	Clostridiales	Clostridiaceae	Clostridium	Unassigned	Meat_and_Carcass_QTL	QTL_ID=5676	Name=Subcutanous fat area	trait_ID=14	241903331	1	24647055	257944209	Wean
828	Firmicutes	Clostridia	Clostridiales	Clostridiaceae	Clostridium	Unassigned	Meat_and_Carcass_QTL	QTL_ID=5677	Name=Fat to meat ratio	trait_ID=652	241903331	1	16114132	252283830	Wean
828	Firmicutes	Clostridia	Clostridiales	Clostridiaceae	Clostridium	Unassigned	Meat_and_Carcass_QTL	QTL_ID=5678	Name=Estimated carcass lean content	trait_ID=217	241903331	1	16114132	252283830	Wean
828	Firmicutes	Clostridia	Clostridiales	Clostridiaceae	Clostridium	Unassigned	Meat_and_Carcass_QTL	QTL_ID=5679	Name=Belly meat content	trait_ID=473	241903331	1	16114132	252283830	Wean
828	Firmicutes	Clostridia	Clostridiales	Clostridiaceae	Clostridium	Unassigned	Production_QTL	QTL_ID=5680	Name=Average daily gain	trait_ID=144	241903331	1	7964370	292955427	Wean
828	Firmicutes	Clostridia	Clostridiales	Clostridiaceae	Clostridium	Unassigned	Production_QTL	QTL_ID=5681	Name=Average daily gain	trait_ID=144	241903331	1	210644363	292955427	Wean
828	Firmicutes	Clostridia	Clostridiales	Clostridiaceae	Clostridium	Unassigned	Meat_and_Carcass_QTL	QTL_ID=651	Name=Backfat at rump	trait_ID=289	241903331	1	85842604	257944209	Wean
828	Firmicutes	Clostridia	Clostridiales	Clostridiaceae	Clostridium	Unassigned	Reproduction_QTL	QTL_ID=7453	Name=Nonfunctional nipples	trait_ID=444	241903331	1	165580236	257944209	Wean
828	Firmicutes	Clostridia	Clostridiales	Clostridiaceae	Clostridium	Unassigned	Health_QTL	QTL_ID=7480	Name=Aspartate aminotransferase activity	trait_ID=563	241903331	1	226764071	265323610	Wean
828	Firmicutes	Clostridia	Clostridiales	Clostridiaceae	Clostridium	Unassigned	Health_QTL	QTL_ID=7567	Name=Melanoma susceptibility	trait_ID=553	241903331	1	15380966	242497921	Wean
828	Firmicutes	Clostridia	Clostridiales	Clostridiaceae	Clostridium	Unassigned	Health_QTL	QTL_ID=7592	Name=Melanoma susceptibility	trait_ID=553	241903331	1	18004420	242497921	Wean
828	Firmicutes	Clostridia	Clostridiales	Clostridiaceae	Clostridium	Unassigned	Meat_and_Carcass_eQTL	QTL_ID=7936	Name=Drip loss	trait_ID=37	241903331	1	106187796	309614845	Wean
828	Firmicutes	Clostridia	Clostridiales	Clostridiaceae	Clostridium	Unassigned	Meat_and_Carcass_QTL	QTL_ID=798	Name=Backfat weight	trait_ID=221	241903331	1	204653903	279476353	Wean
828	Firmicutes	Clostridia	Clostridiales	Clostridiaceae	Clostridium	Unassigned	Meat_and_Carcass_eQTL	QTL_ID=8000	Name=Drip loss	trait_ID=37	241903331	1	241095723	242169049	Wean
828	Firmicutes	Clostridia	Clostridiales	Clostridiaceae	Clostridium	Unassigned	Meat_and_Carcass_eQTL	QTL_ID=8063	Name=Drip loss	trait_ID=37	241903331	1	106187796	309614845	Wean
828	Firmicutes	Clostridia	Clostridiales	Clostridiaceae	Clostridium	Unassigned	Meat_and_Carcass_eQTL	QTL_ID=8131	Name=Drip loss	trait_ID=37	241903331	1	106187796	309614845	Wean
828	Firmicutes	Clostridia	Clostridiales	Clostridiaceae	Clostridium	Unassigned	Meat_and_Carcass_eQTL	QTL_ID=8300	Name=Drip loss	trait_ID=37	241903331	1	106187796	309614845	Wean
828	Firmicutes	Clostridia	Clostridiales	Clostridiaceae	Clostridium	Unassigned	Meat_and_Carcass_eQTL	QTL_ID=8318	Name=Drip loss	trait_ID=37	241903331	1	241095723	242169049	Wean
828	Firmicutes	Clostridia	Clostridiales	Clostridiaceae	Clostridium	Unassigned	Meat_and_Carcass_eQTL	QTL_ID=8323	Name=Drip loss	trait_ID=37	241903331	1	106187796	309614845	Wean
828	Firmicutes	Clostridia	Clostridiales	Clostridiaceae	Clostridium	Unassigned	Meat_and_Carcass_QTL	QTL_ID=835	Name=Dressing percentage	trait_ID=223	241903331	1	226764071	265323610	Wean
828	Firmicutes	Clostridia	Clostridiales	Clostridiaceae	Clostridium	Unassigned	Meat_and_Carcass_eQTL	QTL_ID=8363	Name=Drip loss	trait_ID=37	241903331	1	241095723	242169049	Wean
828	Firmicutes	Clostridia	Clostridiales	Clostridiaceae	Clostridium	Unassigned	Meat_and_Carcass_eQTL	QTL_ID=8382	Name=Drip loss	trait_ID=37	241903331	1	106187796	309614845	Wean
828	Firmicutes	Clostridia	Clostridiales	Clostridiaceae	Clostridium	Unassigned	Meat_and_Carcass_QTL	QTL_ID=840	Name=Shoulder external fat weight	trait_ID=318	241903331	1	226764071	265323610	Wean
828	Firmicutes	Clostridia	Clostridiales	Clostridiaceae	Clostridium	Unassigned	Meat_and_Carcass_QTL	QTL_ID=842	Name=Fat-cuts percentage	trait_ID=280	241903331	1	226764071	265323610	Wean
828	Firmicutes	Clostridia	Clostridiales	Clostridiaceae	Clostridium	Unassigned	Meat_and_Carcass_QTL	QTL_ID=848	Name=pH 24 hr post-mortem (loin)	trait_ID=30	241903331	1	226764071	265323610	Wean
828	Firmicutes	Clostridia	Clostridiales	Clostridiaceae	Clostridium	Unassigned	Meat_and_Carcass_eQTL	QTL_ID=8480	Name=Drip loss	trait_ID=37	241903331	1	106187796	309614845	Wean
828	Firmicutes	Clostridia	Clostridiales	Clostridiaceae	Clostridium	Unassigned	Meat_and_Carcass_QTL	QTL_ID=850	Name=Backfat at last rib	trait_ID=382	241903331	1	226764071	265323610	Wean
828	Firmicutes	Clostridia	Clostridiales	Clostridiaceae	Clostridium	Unassigned	Meat_and_Carcass_QTL	QTL_ID=855	Name=Fat-cuts percentage	trait_ID=280	241903331	1	226764071	265323610	Wean
828	Firmicutes	Clostridia	Clostridiales	Clostridiaceae	Clostridium	Unassigned	Meat_and_Carcass_eQTL	QTL_ID=8564	Name=Drip loss	trait_ID=37	241903331	1	106187796	309614845	Wean
828	Firmicutes	Clostridia	Clostridiales	Clostridiaceae	Clostridium	Unassigned	Meat_and_Carcass_eQTL	QTL_ID=8565	Name=Drip loss	trait_ID=37	241903331	1	241095723	242169049	Wean
828	Firmicutes	Clostridia	Clostridiales	Clostridiaceae	Clostridium	Unassigned	Meat_and_Carcass_eQTL	QTL_ID=8575	Name=Drip loss	trait_ID=37	241903331	1	241095723	242169049	Wean
828	Firmicutes	Clostridia	Clostridiales	Clostridiaceae	Clostridium	Unassigned	Meat_and_Carcass_eQTL	QTL_ID=8602	Name=Drip loss	trait_ID=37	241903331	1	106187796	309614845	Wean
828	Firmicutes	Clostridia	Clostridiales	Clostridiaceae	Clostridium	Unassigned	Meat_and_Carcass_QTL	QTL_ID=864	Name=Average backfat thickness	trait_ID=2	241903331	1	226764071	265323610	Wean
828	Firmicutes	Clostridia	Clostridiales	Clostridiaceae	Clostridium	Unassigned	Meat_and_Carcass_QTL	QTL_ID=867	Name=Backfat thickness between 3rd and 4th rib	trait_ID=8	241903331	1	226764071	265323610	Wean
828	Firmicutes	Clostridia	Clostridiales	Clostridiaceae	Clostridium	Unassigned	Exterior_QTL	QTL_ID=8742	Name=Umbilical hernia	trait_ID=596	241903331	1	162275821	311704372	Wean
828	Firmicutes	Clostridia	Clostridiales	Clostridiaceae	Clostridium	Unassigned	Exterior_QTL	QTL_ID=8898	Name=Ear erectness	trait_ID=136	241903331	1	162073157	257944209	Wean
828	Firmicutes	Clostridia	Clostridiales	Clostridiaceae	Clostridium	Unassigned	Exterior_QTL	QTL_ID=8912	Name=Hind feet conformation	trait_ID=119	241903331	1	233806417	257944209	Wean
828	Firmicutes	Clostridia	Clostridiales	Clostridiaceae	Clostridium	Unassigned	Exterior_QTL	QTL_ID=8913	Name=Hind feet conformation	trait_ID=119	241903331	1	233806417	257944209	Wean
828	Firmicutes	Clostridia	Clostridiales	Clostridiaceae	Clostridium	Unassigned	Reproduction_QTL	QTL_ID=10617	Name=Gestation length	trait_ID=286	241903331	1	226764071	274130998	OffTest
828	Firmicutes	Clostridia	Clostridiales	Clostridiaceae	Clostridium	Unassigned	Health_QTL	QTL_ID=12312	Name=Platelet distribution width	trait_ID=513	241903331	1	133275468	242497921	OffTest
828	Firmicutes	Clostridia	Clostridiales	Clostridiaceae	Clostridium	Unassigned	Exterior_QTL	QTL_ID=126118	Name=Hind leg conformation	trait_ID=128	241903331	1	216980027	242984908	OffTest
828	Firmicutes	Clostridia	Clostridiales	Clostridiaceae	Clostridium	Unassigned	Meat_and_Carcass_QTL	QTL_ID=1264	Name=Lean meat percentage	trait_ID=84	241903331	1	220801047	266165650	OffTest
828	Firmicutes	Clostridia	Clostridiales	Clostridiaceae	Clostridium	Unassigned	Meat_and_Carcass_QTL	QTL_ID=1266	Name=Lean meat + bone in back	trait_ID=249	241903331	1	220801047	266165650	OffTest
828	Firmicutes	Clostridia	Clostridiales	Clostridiaceae	Clostridium	Unassigned	Meat_and_Carcass_QTL	QTL_ID=1267	Name=Backfat weight	trait_ID=221	241903331	1	220801047	266165650	OffTest
828	Firmicutes	Clostridia	Clostridiales	Clostridiaceae	Clostridium	Unassigned	Meat_and_Carcass_QTL	QTL_ID=1268	Name=Backfat percentage	trait_ID=279	241903331	1	220801047	266165650	OffTest
828	Firmicutes	Clostridia	Clostridiales	Clostridiaceae	Clostridium	Unassigned	Meat_and_Carcass_QTL	QTL_ID=1270	Name=Ham percentage	trait_ID=277	241903331	1	220801047	266165650	OffTest
828	Firmicutes	Clostridia	Clostridiales	Clostridiaceae	Clostridium	Unassigned	Meat_and_Carcass_QTL	QTL_ID=1272	Name=Ham fat percentage	trait_ID=467	241903331	1	220801047	266165650	OffTest
828	Firmicutes	Clostridia	Clostridiales	Clostridiaceae	Clostridium	Unassigned	Meat_and_Carcass_QTL	QTL_ID=12721	Name=Shoulder external fat weight	trait_ID=318	241903331	1	226764071	265323610	OffTest
828	Firmicutes	Clostridia	Clostridiales	Clostridiaceae	Clostridium	Unassigned	Meat_and_Carcass_QTL	QTL_ID=12729	Name=Fat-cuts percentage	trait_ID=280	241903331	1	226764071	265323610	OffTest
828	Firmicutes	Clostridia	Clostridiales	Clostridiaceae	Clostridium	Unassigned	Meat_and_Carcass_QTL	QTL_ID=1273	Name=Musculus biceps femoris and ham ratio	trait_ID=328	241903331	1	232607743	242344389	OffTest
828	Firmicutes	Clostridia	Clostridiales	Clostridiaceae	Clostridium	Unassigned	Meat_and_Carcass_QTL	QTL_ID=12730	Name=backfat above muscle dorsi	trait_ID=3	241903331	1	226764071	265323610	OffTest
828	Firmicutes	Clostridia	Clostridiales	Clostridiaceae	Clostridium	Unassigned	Meat_and_Carcass_QTL	QTL_ID=12737	Name=Subcutanous fat area	trait_ID=14	241903331	1	226764071	265323610	OffTest
828	Firmicutes	Clostridia	Clostridiales	Clostridiaceae	Clostridium	Unassigned	Meat_and_Carcass_QTL	QTL_ID=12741	Name=Fat to meat ratio	trait_ID=652	241903331	1	226764071	265323610	OffTest
828	Firmicutes	Clostridia	Clostridiales	Clostridiaceae	Clostridium	Unassigned	Health_QTL	QTL_ID=15047	Name=White blood cell number	trait_ID=99	241903331	1	20064508	274130998	OffTest
828	Firmicutes	Clostridia	Clostridiales	Clostridiaceae	Clostridium	Unassigned	Meat_and_Carcass_QTL	QTL_ID=16833	Name=Backfat at last rib	trait_ID=382	241903331	1	216112266	294659146	OffTest
828	Firmicutes	Clostridia	Clostridiales	Clostridiaceae	Clostridium	Unassigned	Production_QTL	QTL_ID=16845	Name=Average daily gain	trait_ID=144	241903331	1	226764071	265323610	OffTest
828	Firmicutes	Clostridia	Clostridiales	Clostridiaceae	Clostridium	Unassigned	Production_QTL	QTL_ID=16887	Name=Average daily gain	trait_ID=144	241903331	1	233806417	265323610	OffTest
828	Firmicutes	Clostridia	Clostridiales	Clostridiaceae	Clostridium	Unassigned	Meat_and_Carcass_QTL	QTL_ID=16897	Name=Carcass weight (hot)	trait_ID=77	241903331	1	169149638	265323610	OffTest
828	Firmicutes	Clostridia	Clostridiales	Clostridiaceae	Clostridium	Unassigned	Exterior_QTL	QTL_ID=17635	Name=Front feet conformation	trait_ID=118	241903331	1	32319237	289379107	OffTest
828	Firmicutes	Clostridia	Clostridiales	Clostridiaceae	Clostridium	Unassigned	Meat_and_Carcass_QTL	QTL_ID=17790	Name=Ham fat thickness	trait_ID=427	241903331	1	228164160	257944209	OffTest
828	Firmicutes	Clostridia	Clostridiales	Clostridiaceae	Clostridium	Unassigned	Meat_and_Carcass_QTL	QTL_ID=17996	Name=Average backfat thickness	trait_ID=2	241903331	1	169149638	265323610	OffTest
828	Firmicutes	Clostridia	Clostridiales	Clostridiaceae	Clostridium	Unassigned	Meat_and_Carcass_QTL	QTL_ID=18002	Name=Subcutanous fat area	trait_ID=14	241903331	1	218980897	265323610	OffTest
828	Firmicutes	Clostridia	Clostridiales	Clostridiaceae	Clostridium	Unassigned	Meat_and_Carcass_QTL	QTL_ID=18019	Name=Adipocyte diameter	trait_ID=656	241903331	1	216112266	294659146	OffTest
828	Firmicutes	Clostridia	Clostridiales	Clostridiaceae	Clostridium	Unassigned	Meat_and_Carcass_QTL	QTL_ID=18634	Name=Fat area percentage in carcass	trait_ID=761	241903331	1	228164160	306268161	OffTest
828	Firmicutes	Clostridia	Clostridiales	Clostridiaceae	Clostridium	Unassigned	Meat_and_Carcass_QTL	QTL_ID=21206	Name=Backfat at rump	trait_ID=289	241903331	1	44131186	289788010	OffTest
828	Firmicutes	Clostridia	Clostridiales	Clostridiaceae	Clostridium	Unassigned	Meat_and_Carcass_QTL	QTL_ID=21207	Name=Leaf fat weight	trait_ID=172	241903331	1	45762028	290786847	OffTest
828	Firmicutes	Clostridia	Clostridiales	Peptostreptococcaceae	Unclassified_peptostreptococcaceae	Unassigned	Meat_and_Carcass_QTL	QTL_ID=21208	Name=Backfat at last rib	trait_ID=382	241903331	1	10067182	292041505	OffTest
828	Firmicutes	Clostridia	Clostridiales	Peptostreptococcaceae	Unclassified_peptostreptococcaceae	Unassigned	Meat_and_Carcass_QTL	QTL_ID=21209	Name=Shoulder subcutaneous fat thickness	trait_ID=321	241903331	1	8025530	292730648	OffTest
828	Firmicutes	Clostridia	Clostridiales	Clostridiaceae	Clostridium	Unassigned	Meat_and_Carcass_QTL	QTL_ID=21353	Name=Spareribs weight	trait_ID=384	241903331	1	228164160	286501984	OffTest
828	Firmicutes	Clostridia	Clostridiales	Clostridiaceae	Clostridium	Unassigned	Production_QTL	QTL_ID=22269	Name=Average daily gain	trait_ID=144	241903331	1	87993461	279498596	OffTest
828	Firmicutes	Clostridia	Clostridiales	Clostridiaceae	Clostridium	Unassigned	Exterior_QTL	QTL_ID=274	Name=Vertebra number	trait_ID=197	241903331	1	220801047	286501984	OffTest
828	Firmicutes	Clostridia	Clostridiales	Clostridiaceae	Clostridium	Unassigned	Production_QTL	QTL_ID=278	Name=Body weight (birth)	trait_ID=153	241903331	1	228164160	274130998	OffTest
828	Firmicutes	Clostridia	Clostridiales	Clostridiaceae	Clostridium	Unassigned	Meat_and_Carcass_QTL	QTL_ID=2842	Name=Jowl weight	trait_ID=342	241903331	1	220801047	271800234	OffTest
828	Firmicutes	Clostridia	Clostridiales	Clostridiaceae	Clostridium	Unassigned	Meat_and_Carcass_QTL	QTL_ID=2844	Name=Average backfat thickness	trait_ID=2	241903331	1	220801047	247820666	OffTest
828	Firmicutes	Clostridia	Clostridiales	Clostridiaceae	Clostridium	Unassigned	Meat_and_Carcass_QTL	QTL_ID=2845	Name=Belly weight	trait_ID=74	241903331	1	96293184	247820666	OffTest
828	Firmicutes	Clostridia	Clostridiales	Clostridiaceae	Clostridium	Unassigned	Production_QTL	QTL_ID=2846	Name=Average daily gain	trait_ID=144	241903331	1	220801047	271800234	OffTest
828	Firmicutes	Clostridia	Clostridiales	Clostridiaceae	Clostridium	Unassigned	Production_QTL	QTL_ID=2847	Name=Average daily gain	trait_ID=144	241903331	1	220801047	271800234	OffTest
828	Firmicutes	Clostridia	Clostridiales	Clostridiaceae	Clostridium	Unassigned	Production_QTL	QTL_ID=2848	Name=Protein accretion rate	trait_ID=344	241903331	1	220801047	247820666	OffTest
828	Firmicutes	Clostridia	Clostridiales	Clostridiaceae	Clostridium	Unassigned	Production_QTL	QTL_ID=2849	Name=Protein accretion rate	trait_ID=344	241903331	1	220801047	271800234	OffTest
828	Firmicutes	Clostridia	Clostridiales	Clostridiaceae	Clostridium	Unassigned	Meat_and_Carcass_QTL	QTL_ID=31809	Name=Skin thickness	trait_ID=198	241903331	1	42824511	293329173	OffTest
828	Firmicutes	Clostridia	Clostridiales	Clostridiaceae	Clostridium	Unassigned	Meat_and_Carcass_QTL	QTL_ID=3223	Name=Spareribs weight	trait_ID=384	241903331	1	228164160	286501984	OffTest
828	Firmicutes	Clostridia	Clostridiales	Clostridiaceae	Clostridium	Unassigned	Meat_and_Carcass_QTL	QTL_ID=3772	Name=pH 48 hr post-mortem (loin)	trait_ID=353	241903331	1	228164160	274130998	OffTest
828	Firmicutes	Clostridia	Clostridiales	Clostridiaceae	Clostridium	Unassigned	Meat_and_Carcass_QTL	QTL_ID=3773	Name=Meat color score	trait_ID=173	241903331	1	228164160	292955427	OffTest
828	Firmicutes	Clostridia	Clostridiales	Clostridiaceae	Clostridium	Unassigned	Meat_and_Carcass_QTL	QTL_ID=3793	Name=Average backfat thickness	trait_ID=2	241903331	1	105086765	274130998	OffTest
828	Firmicutes	Clostridia	Clostridiales	Clostridiaceae	Clostridium	Unassigned	Meat_and_Carcass_QTL	QTL_ID=3794	Name=Backfat at last rib	trait_ID=382	241903331	1	105086765	274130998	OffTest
828	Firmicutes	Clostridia	Clostridiales	Peptostreptococcaceae	Unclassified_peptostreptococcaceae	Unassigned	Meat_and_Carcass_QTL	QTL_ID=38049	Name=Marbling	trait_ID=17	241903331	1	2701298	274130998	OffTest
828	Firmicutes	Clostridia	Clostridiales	Peptostreptococcaceae	Unclassified_peptostreptococcaceae	Unassigned	Meat_and_Carcass_QTL	QTL_ID=38050	Name=Loin fat percentage	trait_ID=780	241903331	1	2701298	292955427	OffTest
828	Firmicutes	Clostridia	Clostridiales	Peptostreptococcaceae	Unclassified_peptostreptococcaceae	Unassigned	Meat_and_Carcass_QTL	QTL_ID=38072	Name=Loin muscle area	trait_ID=86	241903331	1	2701298	292955427	OffTest
828	Firmicutes	Clostridia	Clostridiales	Peptostreptococcaceae	Unclassified_peptostreptococcaceae	Unassigned	Meat_and_Carcass_QTL	QTL_ID=38073	Name=Muscle moisture percentage	trait_ID=52	241903331	1	2701298	292955427	OffTest
828	Firmicutes	Clostridia	Clostridiales	Clostridiaceae	Clostridium	Unassigned	Production_QTL	QTL_ID=3914	Name=Average daily gain	trait_ID=144	241903331	1	169149638	292955427	OffTest
828	Firmicutes	Clostridia	Clostridiales	Clostridiaceae	Clostridium	Unassigned	Production_QTL	QTL_ID=3917	Name=Average daily gain	trait_ID=144	241903331	1	169149638	292955427	OffTest
828	Firmicutes	Clostridia	Clostridiales	Clostridiaceae	Clostridium	Unassigned	Meat_and_Carcass_QTL	QTL_ID=3981	Name=Total shear work	trait_ID=426	241903331	1	233806417	242497921	OffTest
828	Firmicutes	Clostridia	Clostridiales	Clostridiaceae	Clostridium	Unassigned	Health_QTL	QTL_ID=4262	Name=White blood cell number	trait_ID=99	241903331	1	233806417	257944209	OffTest
828	Firmicutes	Clostridia	Clostridiales	Clostridiaceae	Clostridium	Unassigned	Health_QTL	QTL_ID=4264	Name=PHA-induced proliferation	trait_ID=454	241903331	1	233806417	257944209	OffTest
828	Firmicutes	Clostridia	Clostridiales	Clostridiaceae	Clostridium	Unassigned	Meat_and_Carcass_QTL	QTL_ID=44	Name=Backfat at last rib	trait_ID=382	241903331	1	169149638	257763699	OffTest
828	Firmicutes	Clostridia	Clostridiales	Clostridiaceae	Clostridium	Unassigned	Exterior_QTL	QTL_ID=478	Name=Locomotion	trait_ID=244	241903331	1	204876452	257944209	OffTest
828	Firmicutes	Clostridia	Clostridiales	Clostridiaceae	Clostridium	Unassigned	Reproduction_QTL	QTL_ID=520	Name=Age at puberty	trait_ID=168	241903331	1	199128720	272692549	OffTest
828	Firmicutes	Clostridia	Clostridiales	Clostridiaceae	Clostridium	Unassigned	Meat_and_Carcass_QTL	QTL_ID=5206	Name=backfat at mid-back	trait_ID=11	241903331	1	70361295	292707685	OffTest
828	Firmicutes	Clostridia	Clostridiales	Clostridiaceae	Clostridium	Unassigned	Meat_and_Carcass_QTL	QTL_ID=5217	Name=Shoulder subcutaneous fat thickness	trait_ID=321	241903331	1	16114132	292187438	OffTest
828	Firmicutes	Clostridia	Clostridiales	Clostridiaceae	Clostridium	Unassigned	Reproduction_QTL	QTL_ID=5223	Name=Teat number	trait_ID=167	241903331	1	45939845	292033322	OffTest
828	Firmicutes	Clostridia	Clostridiales	Clostridiaceae	Clostridium	Unassigned	Production_QTL	QTL_ID=5230	Name=Body weight (weaning)	trait_ID=199	241903331	1	108714563	293277782	OffTest
828	Firmicutes	Clostridia	Clostridiales	Clostridiaceae	Clostridium	Unassigned	Production_QTL	QTL_ID=5232	Name=Body weight (birth)	trait_ID=153	241903331	1	16114132	289571736	OffTest
828	Firmicutes	Clostridia	Clostridiales	Clostridiaceae	Clostridium	Unassigned	Meat_and_Carcass_QTL	QTL_ID=5237	Name=backfat above muscle dorsi	trait_ID=3	241903331	1	16114132	292845492	OffTest
828	Firmicutes	Clostridia	Clostridiales	Clostridiaceae	Clostridium	Unassigned	Reproduction_QTL	QTL_ID=5255	Name=Teat number	trait_ID=167	241903331	1	105873529	290457491	OffTest
828	Firmicutes	Clostridia	Clostridiales	Clostridiaceae	Clostridium	Unassigned	Production_QTL	QTL_ID=5262	Name=Body weight (weaning)	trait_ID=199	241903331	1	24673417	292845492	OffTest
828	Firmicutes	Clostridia	Clostridiales	Clostridiaceae	Clostridium	Unassigned	Health_QTL	QTL_ID=5480	Name=Segmented neutrophil number	trait_ID=445	241903331	1	226764071	265323610	OffTest
828	Firmicutes	Clostridia	Clostridiales	Clostridiaceae	Clostridium	Unassigned	Meat_and_Carcass_QTL	QTL_ID=5667	Name=Meat color OPTO	trait_ID=362	241903331	1	105086765	252283830	OffTest
828	Firmicutes	Clostridia	Clostridiales	Clostridiaceae	Clostridium	Unassigned	Meat_and_Carcass_QTL	QTL_ID=5669	Name=Conductivity 24 hours postmortem (ham)	trait_ID=410	241903331	1	105086765	274130998	OffTest
828	Firmicutes	Clostridia	Clostridiales	Peptostreptococcaceae	Unclassified_peptostreptococcaceae	Unassigned	Meat_and_Carcass_QTL	QTL_ID=5670	Name=Average backfat thickness	trait_ID=2	241903331	1	7964370	257944209	OffTest
828	Firmicutes	Clostridia	Clostridiales	Peptostreptococcaceae	Unclassified_peptostreptococcaceae	Unassigned	Meat_and_Carcass_QTL	QTL_ID=5671	Name=Shoulder subcutaneous fat thickness	trait_ID=321	241903331	1	7964370	252283830	OffTest
828	Firmicutes	Clostridia	Clostridiales	Clostridiaceae	Clostridium	Unassigned	Meat_and_Carcass_QTL	QTL_ID=5673	Name=backfat above muscle dorsi	trait_ID=3	241903331	1	210644363	252283830	OffTest
828	Firmicutes	Clostridia	Clostridiales	Clostridiaceae	Clostridium	Unassigned	Meat_and_Carcass_QTL	QTL_ID=5674	Name=Backfat at last rib	trait_ID=382	241903331	1	16114132	252283830	OffTest
828	Firmicutes	Clostridia	Clostridiales	Clostridiaceae	Clostridium	Unassigned	Meat_and_Carcass_QTL	QTL_ID=5676	Name=Subcutanous fat area	trait_ID=14	241903331	1	24647055	257944209	OffTest
828	Firmicutes	Clostridia	Clostridiales	Clostridiaceae	Clostridium	Unassigned	Meat_and_Carcass_QTL	QTL_ID=5677	Name=Fat to meat ratio	trait_ID=652	241903331	1	16114132	252283830	OffTest
828	Firmicutes	Clostridia	Clostridiales	Clostridiaceae	Clostridium	Unassigned	Meat_and_Carcass_QTL	QTL_ID=5678	Name=Estimated carcass lean content	trait_ID=217	241903331	1	16114132	252283830	OffTest
828	Firmicutes	Clostridia	Clostridiales	Clostridiaceae	Clostridium	Unassigned	Meat_and_Carcass_QTL	QTL_ID=5679	Name=Belly meat content	trait_ID=473	241903331	1	16114132	252283830	OffTest
828	Firmicutes	Clostridia	Clostridiales	Peptostreptococcaceae	Unclassified_peptostreptococcaceae	Unassigned	Production_QTL	QTL_ID=5680	Name=Average daily gain	trait_ID=144	241903331	1	7964370	292955427	OffTest
828	Firmicutes	Clostridia	Clostridiales	Clostridiaceae	Clostridium	Unassigned	Production_QTL	QTL_ID=5681	Name=Average daily gain	trait_ID=144	241903331	1	210644363	292955427	OffTest
828	Firmicutes	Clostridia	Clostridiales	Clostridiaceae	Clostridium	Unassigned	Meat_and_Carcass_QTL	QTL_ID=651	Name=Backfat at rump	trait_ID=289	241903331	1	85842604	257944209	OffTest
828	Firmicutes	Clostridia	Clostridiales	Clostridiaceae	Clostridium	Unassigned	Reproduction_QTL	QTL_ID=7453	Name=Nonfunctional nipples	trait_ID=444	241903331	1	165580236	257944209	OffTest
828	Firmicutes	Clostridia	Clostridiales	Clostridiaceae	Clostridium	Unassigned	Health_QTL	QTL_ID=7480	Name=Aspartate aminotransferase activity	trait_ID=563	241903331	1	226764071	265323610	OffTest
828	Firmicutes	Clostridia	Clostridiales	Clostridiaceae	Clostridium	Unassigned	Health_QTL	QTL_ID=7567	Name=Melanoma susceptibility	trait_ID=553	241903331	1	15380966	242497921	OffTest
828	Firmicutes	Clostridia	Clostridiales	Clostridiaceae	Clostridium	Unassigned	Health_QTL	QTL_ID=7592	Name=Melanoma susceptibility	trait_ID=553	241903331	1	18004420	242497921	OffTest
828	Firmicutes	Clostridia	Clostridiales	Clostridiaceae	Clostridium	Unassigned	Meat_and_Carcass_eQTL	QTL_ID=7936	Name=Drip loss	trait_ID=37	241903331	1	106187796	309614845	OffTest
828	Firmicutes	Clostridia	Clostridiales	Clostridiaceae	Clostridium	Unassigned	Meat_and_Carcass_QTL	QTL_ID=798	Name=Backfat weight	trait_ID=221	241903331	1	204653903	279476353	OffTest
828	Firmicutes	Clostridia	Clostridiales	Clostridiaceae	Clostridium	Unassigned	Meat_and_Carcass_eQTL	QTL_ID=8000	Name=Drip loss	trait_ID=37	241903331	1	241095723	242169049	OffTest
828	Firmicutes	Clostridia	Clostridiales	Clostridiaceae	Clostridium	Unassigned	Meat_and_Carcass_eQTL	QTL_ID=8063	Name=Drip loss	trait_ID=37	241903331	1	106187796	309614845	OffTest
828	Firmicutes	Clostridia	Clostridiales	Clostridiaceae	Clostridium	Unassigned	Meat_and_Carcass_eQTL	QTL_ID=8131	Name=Drip loss	trait_ID=37	241903331	1	106187796	309614845	OffTest
828	Firmicutes	Clostridia	Clostridiales	Clostridiaceae	Clostridium	Unassigned	Meat_and_Carcass_eQTL	QTL_ID=8300	Name=Drip loss	trait_ID=37	241903331	1	106187796	309614845	OffTest
828	Firmicutes	Clostridia	Clostridiales	Clostridiaceae	Clostridium	Unassigned	Meat_and_Carcass_eQTL	QTL_ID=8318	Name=Drip loss	trait_ID=37	241903331	1	241095723	242169049	OffTest
828	Firmicutes	Clostridia	Clostridiales	Clostridiaceae	Clostridium	Unassigned	Meat_and_Carcass_eQTL	QTL_ID=8323	Name=Drip loss	trait_ID=37	241903331	1	106187796	309614845	OffTest
828	Firmicutes	Clostridia	Clostridiales	Clostridiaceae	Clostridium	Unassigned	Meat_and_Carcass_QTL	QTL_ID=835	Name=Dressing percentage	trait_ID=223	241903331	1	226764071	265323610	OffTest
828	Firmicutes	Clostridia	Clostridiales	Clostridiaceae	Clostridium	Unassigned	Meat_and_Carcass_eQTL	QTL_ID=8363	Name=Drip loss	trait_ID=37	241903331	1	241095723	242169049	OffTest
828	Firmicutes	Clostridia	Clostridiales	Clostridiaceae	Clostridium	Unassigned	Meat_and_Carcass_eQTL	QTL_ID=8382	Name=Drip loss	trait_ID=37	241903331	1	106187796	309614845	OffTest
828	Firmicutes	Clostridia	Clostridiales	Clostridiaceae	Clostridium	Unassigned	Meat_and_Carcass_QTL	QTL_ID=840	Name=Shoulder external fat weight	trait_ID=318	241903331	1	226764071	265323610	OffTest
828	Firmicutes	Clostridia	Clostridiales	Clostridiaceae	Clostridium	Unassigned	Meat_and_Carcass_QTL	QTL_ID=842	Name=Fat-cuts percentage	trait_ID=280	241903331	1	226764071	265323610	OffTest
828	Firmicutes	Clostridia	Clostridiales	Clostridiaceae	Clostridium	Unassigned	Meat_and_Carcass_QTL	QTL_ID=848	Name=pH 24 hr post-mortem (loin)	trait_ID=30	241903331	1	226764071	265323610	OffTest
828	Firmicutes	Clostridia	Clostridiales	Clostridiaceae	Clostridium	Unassigned	Meat_and_Carcass_eQTL	QTL_ID=8480	Name=Drip loss	trait_ID=37	241903331	1	106187796	309614845	OffTest
828	Firmicutes	Clostridia	Clostridiales	Clostridiaceae	Clostridium	Unassigned	Meat_and_Carcass_QTL	QTL_ID=850	Name=Backfat at last rib	trait_ID=382	241903331	1	226764071	265323610	OffTest
828	Firmicutes	Clostridia	Clostridiales	Clostridiaceae	Clostridium	Unassigned	Meat_and_Carcass_QTL	QTL_ID=855	Name=Fat-cuts percentage	trait_ID=280	241903331	1	226764071	265323610	OffTest
828	Firmicutes	Clostridia	Clostridiales	Clostridiaceae	Clostridium	Unassigned	Meat_and_Carcass_eQTL	QTL_ID=8564	Name=Drip loss	trait_ID=37	241903331	1	106187796	309614845	OffTest
828	Firmicutes	Clostridia	Clostridiales	Clostridiaceae	Clostridium	Unassigned	Meat_and_Carcass_eQTL	QTL_ID=8565	Name=Drip loss	trait_ID=37	241903331	1	241095723	242169049	OffTest
828	Firmicutes	Clostridia	Clostridiales	Clostridiaceae	Clostridium	Unassigned	Meat_and_Carcass_eQTL	QTL_ID=8575	Name=Drip loss	trait_ID=37	241903331	1	241095723	242169049	OffTest
828	Firmicutes	Clostridia	Clostridiales	Clostridiaceae	Clostridium	Unassigned	Meat_and_Carcass_eQTL	QTL_ID=8602	Name=Drip loss	trait_ID=37	241903331	1	106187796	309614845	OffTest
828	Firmicutes	Clostridia	Clostridiales	Clostridiaceae	Clostridium	Unassigned	Meat_and_Carcass_QTL	QTL_ID=864	Name=Average backfat thickness	trait_ID=2	241903331	1	226764071	265323610	OffTest
828	Firmicutes	Clostridia	Clostridiales	Clostridiaceae	Clostridium	Unassigned	Meat_and_Carcass_QTL	QTL_ID=867	Name=Backfat thickness between 3rd and 4th rib	trait_ID=8	241903331	1	226764071	265323610	OffTest
828	Firmicutes	Clostridia	Clostridiales	Clostridiaceae	Clostridium	Unassigned	Exterior_QTL	QTL_ID=8742	Name=Umbilical hernia	trait_ID=596	241903331	1	162275821	311704372	OffTest
828	Firmicutes	Clostridia	Clostridiales	Clostridiaceae	Clostridium	Unassigned	Exterior_QTL	QTL_ID=8898	Name=Ear erectness	trait_ID=136	241903331	1	162073157	257944209	OffTest
828	Firmicutes	Clostridia	Clostridiales	Clostridiaceae	Clostridium	Unassigned	Exterior_QTL	QTL_ID=8912	Name=Hind feet conformation	trait_ID=119	241903331	1	233806417	257944209	OffTest
828	Firmicutes	Clostridia	Clostridiales	Clostridiaceae	Clostridium	Unassigned	Exterior_QTL	QTL_ID=8913	Name=Hind feet conformation	trait_ID=119	241903331	1	233806417	257944209	OffTest
554	Bacteroidetes	Unassigned	Unassigned	Unassigned	Unassigned	Unassigned	Production_QTL	QTL_ID=12036	Name=Small intestine length	trait_ID=195	44733096	2	38367026	46378309	MidTest
554	Actinobacteria	Actinobacteria_1760	Unassigned	Unassigned	Unassigned	Unassigned	Health_QTL	QTL_ID=12317	Name=Mycoplasma hyopneumoniae antibody titer	trait_ID=646	44733096	2	38367026	151463344	MidTest
554	Actinobacteria	Actinobacteria_1760	Unassigned	Unassigned	Unassigned	Unassigned	Health_QTL	QTL_ID=12318	Name=Tetanus antibody titer	trait_ID=648	44733096	2	19343556	150827358	MidTest
554	Bacteroidetes	Unassigned	Unassigned	Unassigned	Unassigned	Unassigned	Exterior_QTL	QTL_ID=126142	Name=Conformation score	trait_ID=866	44733096	2	36580946	46128234	MidTest
554	Bacteroidetes	Unassigned	Unassigned	Unassigned	Unassigned	Unassigned	Meat_and_Carcass_QTL	QTL_ID=12665	Name=Drip loss	trait_ID=37	44733096	2	35687241	65816994	MidTest
554	Actinobacteria	Actinobacteria_1760	Unassigned	Unassigned	Unassigned	Unassigned	Meat_and_Carcass_QTL	QTL_ID=12747	Name=Fat-cuts percentage	trait_ID=280	44733096	2	21136167	119359590	MidTest
554	Actinobacteria	Actinobacteria_1760	Unassigned	Unassigned	Unassigned	Unassigned	Meat_and_Carcass_QTL	QTL_ID=12748	Name=Fat to meat ratio	trait_ID=652	44733096	2	21136167	119359590	MidTest
554	Actinobacteria	Actinobacteria_1760	Unassigned	Unassigned	Unassigned	Unassigned	Health_QTL	QTL_ID=15066	Name=Cholesterol level	trait_ID=578	44733096	2	13366532	131656956	MidTest
554	Actinobacteria	Actinobacteria_1760	Unassigned	Unassigned	Unassigned	Unassigned	Health_QTL	QTL_ID=15090	Name=Creatine kinase level	trait_ID=202	44733096	2	609757	101614625	MidTest
554	Bacteroidetes	Unassigned	Unassigned	Unassigned	Unassigned	Unassigned	Meat_and_Carcass_QTL	QTL_ID=15856	Name=Stearic acid content	trait_ID=250	44733096	2	34221548	75082926	MidTest
554	Bacteroidetes	Unassigned	Unassigned	Unassigned	Unassigned	Unassigned	Meat_and_Carcass_QTL	QTL_ID=15857	Name=Linoleic acid content	trait_ID=93	44733096	2	34221548	75082926	MidTest
554	Bacteroidetes	Unassigned	Unassigned	Unassigned	Unassigned	Unassigned	Meat_and_Carcass_QTL	QTL_ID=16860	Name=Carcass weight (hot)	trait_ID=77	44733096	2	44483418	75040316	MidTest
554	Bacteroidetes	Unassigned	Unassigned	Unassigned	Unassigned	Unassigned	Meat_and_Carcass_QTL	QTL_ID=16875	Name=Backfat at last rib	trait_ID=382	44733096	2	609757	85009446	MidTest
554	Bacteroidetes	Unassigned	Unassigned	Unassigned	Unassigned	Unassigned	Meat_and_Carcass_QTL	QTL_ID=16883	Name=Backfat at last rib	trait_ID=382	44733096	2	21136167	75040316	MidTest
554	Actinobacteria	Actinobacteria_1760	Unassigned	Unassigned	Unassigned	Unassigned	Production_QTL	QTL_ID=16888	Name=Average daily gain	trait_ID=144	44733096	2	21136167	119359590	MidTest
554	Bacteroidetes	Unassigned	Unassigned	Unassigned	Unassigned	Unassigned	Meat_and_Carcass_QTL	QTL_ID=16893	Name=Carcass weight (hot)	trait_ID=77	44733096	2	44483418	64352885	MidTest
554	Bacteroidetes	Unassigned	Unassigned	Unassigned	Unassigned	Unassigned	Meat_and_Carcass_QTL	QTL_ID=16898	Name=Carcass weight (hot)	trait_ID=77	44733096	2	21136167	75040316	MidTest
554	Bacteroidetes	Unassigned	Unassigned	Unassigned	Unassigned	Unassigned	Health_QTL	QTL_ID=17610	Name=Interferon-gamma level	trait_ID=639	44733096	2	21136167	59648728	MidTest
554	Bacteroidetes	Unassigned	Unassigned	Unassigned	Unassigned	Unassigned	Meat_and_Carcass_QTL	QTL_ID=17998	Name=Average backfat thickness	trait_ID=2	44733096	2	13366532	75040316	MidTest
554	Bacteroidetes	Unassigned	Unassigned	Unassigned	Unassigned	Unassigned	Meat_and_Carcass_QTL	QTL_ID=18004	Name=Subcutanous fat area	trait_ID=14	44733096	2	44483418	75040316	MidTest
554	Actinobacteria	Actinobacteria_1760	Unassigned	Unassigned	Unassigned	Unassigned	Meat_and_Carcass_QTL	QTL_ID=21212	Name=Average backfat thickness	trait_ID=2	44733096	2	2948442	137276970	MidTest
554	Actinobacteria	Actinobacteria_1760	Unassigned	Unassigned	Unassigned	Unassigned	Meat_and_Carcass_QTL	QTL_ID=21213	Name=Abdominal fat weight	trait_ID=1	44733096	2	4798534	131599097	MidTest
554	Actinobacteria	Actinobacteria_1760	Unassigned	Unassigned	Unassigned	Unassigned	Meat_and_Carcass_QTL	QTL_ID=21214	Name=Abdominal fat weight	trait_ID=1	44733096	2	2948442	138050552	MidTest
554	Bacteroidetes	Unassigned	Unassigned	Unassigned	Unassigned	Unassigned	Meat_and_Carcass_Association	QTL_ID=21216	Name=Backfat at first rib	trait_ID=171	44733096	2	2948442	44995408	MidTest
554	Actinobacteria	Actinobacteria_1760	Unassigned	Unassigned	Unassigned	Unassigned	Meat_and_Carcass_QTL	QTL_ID=21219	Name=Shoulder subcutaneous fat thickness	trait_ID=321	44733096	2	18576632	122130129	MidTest
554	Actinobacteria	Actinobacteria_1760	Unassigned	Unassigned	Unassigned	Unassigned	Exterior_QTL	QTL_ID=21303	Name=Lumbar vertebra number	trait_ID=732	44733096	2	12184677	154346072	MidTest
554	Bacteroidetes	Unassigned	Unassigned	Unassigned	Unassigned	Unassigned	Health_QTL	QTL_ID=21324	Name=White blood cell number	trait_ID=99	44733096	2	21136167	53611728	MidTest
554	Bacteroidetes	Unassigned	Unassigned	Unassigned	Unassigned	Unassigned	Health_QTL	QTL_ID=21331	Name=White blood cell number	trait_ID=99	44733096	2	21136167	53611728	MidTest
554	Bacteroidetes	Unassigned	Unassigned	Unassigned	Unassigned	Unassigned	Meat_and_Carcass_QTL	QTL_ID=21354	Name=Juiciness score	trait_ID=65	44733096	2	35687241	48775112	MidTest
554	Bacteroidetes	Unassigned	Unassigned	Unassigned	Unassigned	Unassigned	Meat_and_Carcass_QTL	QTL_ID=21848	Name=Drip loss	trait_ID=37	44733096	2	13366532	46840491	MidTest
554	Actinobacteria	Actinobacteria_1760	Unassigned	Unassigned	Unassigned	Unassigned	Meat_and_Carcass_QTL	QTL_ID=29690	Name=Carcass length	trait_ID=75	44733096	2	21136167	139359663	MidTest
554	Bacteroidetes	Unassigned	Unassigned	Unassigned	Unassigned	Unassigned	Meat_and_Carcass_QTL	QTL_ID=307	Name=Average backfat thickness	trait_ID=2	44733096	2	21136167	59648728	MidTest
554	Bacteroidetes	Unassigned	Unassigned	Unassigned	Unassigned	Unassigned	Meat_and_Carcass_QTL	QTL_ID=3107	Name=Fat to meat ratio	trait_ID=652	44733096	2	29530258	53611728	MidTest
554	Bacteroidetes	Unassigned	Unassigned	Unassigned	Unassigned	Unassigned	Meat_and_Carcass_Association	QTL_ID=31523	Name=pH 24 hr post mortem (ham)	trait_ID=200	44733096	2	44666638	44906584	MidTest
554	Bacteroidetes	Unassigned	Unassigned	Unassigned	Unassigned	Unassigned	Meat_and_Carcass_Association	QTL_ID=31529	Name=pH 24 hr post mortem (ham)	trait_ID=200	44733096	2	44666638	44906584	MidTest
554	Bacteroidetes	Unassigned	Unassigned	Unassigned	Unassigned	Unassigned	Meat_and_Carcass_QTL	QTL_ID=3224	Name=Juiciness score	trait_ID=65	44733096	2	35687241	48775112	MidTest
554	Actinobacteria	Actinobacteria_1760	Unassigned	Unassigned	Unassigned	Unassigned	Health_QTL	QTL_ID=37557	Name=Actinobacillus pleuropneumoniae susceptibility	trait_ID=817	44733096	2	8499847	155788186	MidTest
554	Actinobacteria	Actinobacteria_1760	Unassigned	Unassigned	Unassigned	Unassigned	Health_QTL	QTL_ID=37558	Name=Actinobacillus pleuropneumoniae susceptibility	trait_ID=817	44733096	2	15946890	150651729	MidTest
554	Actinobacteria	Actinobacteria_1760	Unassigned	Unassigned	Unassigned	Unassigned	Health_QTL	QTL_ID=37559	Name=Actinobacillus pleuropneumoniae susceptibility	trait_ID=817	44733096	2	17473237	149212234	MidTest
554	Actinobacteria	Actinobacteria_1760	Unassigned	Unassigned	Unassigned	Unassigned	Health_QTL	QTL_ID=37560	Name=Actinobacillus pleuropneumoniae susceptibility	trait_ID=817	44733096	2	23613810	149813245	MidTest
554	Actinobacteria	Actinobacteria_1760	Unassigned	Unassigned	Unassigned	Unassigned	Health_QTL	QTL_ID=37561	Name=Actinobacillus pleuropneumoniae susceptibility	trait_ID=817	44733096	2	26478024	147163597	MidTest
554	Actinobacteria	Actinobacteria_1760	Unassigned	Unassigned	Unassigned	Unassigned	Health_QTL	QTL_ID=37568	Name=Actinobacillus pleuropneumoniae susceptibility	trait_ID=817	44733096	2	19681588	149212234	MidTest
554	Actinobacteria	Actinobacteria_1760	Unassigned	Unassigned	Unassigned	Unassigned	Health_QTL	QTL_ID=37569	Name=Actinobacillus pleuropneumoniae susceptibility	trait_ID=817	44733096	2	609757	152938765	MidTest
554	Actinobacteria	Actinobacteria_1760	Unassigned	Unassigned	Unassigned	Unassigned	Production_QTL	QTL_ID=3778	Name=Body weight (16 days)	trait_ID=155	44733096	2	34221548	100385940	MidTest
554	Actinobacteria	Actinobacteria_1760	Unassigned	Unassigned	Unassigned	Unassigned	Production_QTL	QTL_ID=3779	Name=Average daily gain	trait_ID=144	44733096	2	34221548	133160620	MidTest
554	Actinobacteria	Actinobacteria_1760	Unassigned	Unassigned	Unassigned	Unassigned	Meat_and_Carcass_QTL	QTL_ID=3780	Name=Drip loss	trait_ID=37	44733096	2	13366532	100385940	MidTest
554	Actinobacteria	Actinobacteria_1760	Unassigned	Unassigned	Unassigned	Unassigned	Meat_and_Carcass_QTL	QTL_ID=38074	Name=Shear force	trait_ID=42	44733096	2	2387169	139359663	MidTest
554	Actinobacteria	Actinobacteria_1760	Unassigned	Unassigned	Unassigned	Unassigned	Meat_and_Carcass_QTL	QTL_ID=38075	Name=Drip loss	trait_ID=37	44733096	2	7440323	131656956	MidTest
554	Actinobacteria	Actinobacteria_1760	Unassigned	Unassigned	Unassigned	Unassigned	Meat_and_Carcass_QTL	QTL_ID=38076	Name=Meat color L*	trait_ID=424	44733096	2	2387169	139359663	MidTest
554	Actinobacteria	Actinobacteria_1760	Unassigned	Unassigned	Unassigned	Unassigned	Meat_and_Carcass_QTL	QTL_ID=3809	Name=Firmness	trait_ID=40	44733096	2	13366532	100385940	MidTest
554	Actinobacteria	Actinobacteria_1760	Unassigned	Unassigned	Unassigned	Unassigned	Meat_and_Carcass_QTL	QTL_ID=3810	Name=Off-Flavor scorf	trait_ID=174	44733096	2	13366532	100385940	MidTest
554	Actinobacteria	Actinobacteria_1760	Unassigned	Unassigned	Unassigned	Unassigned	Meat_and_Carcass_QTL	QTL_ID=3938	Name=Ham fat thickness	trait_ID=427	44733096	2	41353385	157789611	MidTest
554	Bacteroidetes	Unassigned	Unassigned	Unassigned	Unassigned	Unassigned	Meat_and_Carcass_QTL	QTL_ID=3940	Name=Semimembranosus angle	trait_ID=429	44733096	2	25252518	48775112	MidTest
554	Bacteroidetes	Unassigned	Unassigned	Unassigned	Unassigned	Unassigned	Meat_and_Carcass_QTL	QTL_ID=3941	Name=Backfat at first rib	trait_ID=171	44733096	2	609757	48775112	MidTest
554	Bacteroidetes	Unassigned	Unassigned	Unassigned	Unassigned	Unassigned	Meat_and_Carcass_QTL	QTL_ID=3942	Name=Backfat between 6th and 7th ribs	trait_ID=306	44733096	2	609757	48775112	MidTest
554	Actinobacteria	Actinobacteria_1760	Unassigned	Unassigned	Unassigned	Unassigned	Meat_and_Carcass_QTL	QTL_ID=3982	Name=Meat color b*	trait_ID=423	44733096	2	41353385	157789611	MidTest
554	Actinobacteria	Actinobacteria_1760	Unassigned	Unassigned	Unassigned	Unassigned	Meat_and_Carcass_QTL	QTL_ID=3984	Name=Water holding capacity	trait_ID=44	44733096	2	41353385	157789611	MidTest
554	Actinobacteria	Actinobacteria_1760	Unassigned	Unassigned	Unassigned	Unassigned	Meat_and_Carcass_QTL	QTL_ID=3985	Name=Cooking loss	trait_ID=36	44733096	2	41353385	133375944	MidTest
554	Bacteroidetes	Unassigned	Unassigned	Unassigned	Unassigned	Unassigned	Meat_and_Carcass_QTL	QTL_ID=4025	Name=Percentage type IIa fibers	trait_ID=440	44733096	2	21136167	75040316	MidTest
554	Actinobacteria	Actinobacteria_1760	Unassigned	Unassigned	Unassigned	Unassigned	Meat_and_Carcass_QTL	QTL_ID=4205	Name=androstenone	PUBMED_ID=15670126	44733096	2	21136167	122791407	MidTest
554	Actinobacteria	Actinobacteria_1760	Unassigned	Unassigned	Unassigned	Unassigned	Meat_and_Carcass_QTL	QTL_ID=4272	Name=Firmness	trait_ID=40	44733096	2	41690230	86250066	MidTest
554	Actinobacteria	Actinobacteria_1760	Unassigned	Unassigned	Unassigned	Unassigned	Production_QTL	QTL_ID=5199	Name=Body weight (end of test)	trait_ID=474	44733096	2	9758855	150135089	MidTest
554	Actinobacteria	Actinobacteria_1760	Unassigned	Unassigned	Unassigned	Unassigned	Meat_and_Carcass_QTL	QTL_ID=5208	Name=backfat at mid-back	trait_ID=11	44733096	2	7804743	150596593	MidTest
554	Actinobacteria	Actinobacteria_1760	Unassigned	Unassigned	Unassigned	Unassigned	Meat_and_Carcass_QTL	QTL_ID=5218	Name=Shoulder subcutaneous fat thickness	trait_ID=321	44733096	2	6662614	140912872	MidTest
554	Actinobacteria	Actinobacteria_1760	Unassigned	Unassigned	Unassigned	Unassigned	Meat_and_Carcass_QTL	QTL_ID=5242	Name=backfat at mid-back	trait_ID=11	44733096	2	5101784	150528181	MidTest
554	Actinobacteria	Actinobacteria_1760	Unassigned	Unassigned	Unassigned	Unassigned	Meat_and_Carcass_QTL	QTL_ID=5251	Name=Shoulder subcutaneous fat thickness	trait_ID=321	44733096	2	44409258	140000086	MidTest
554	Actinobacteria	Actinobacteria_1760	Unassigned	Unassigned	Unassigned	Unassigned	Meat_and_Carcass_QTL	QTL_ID=5432	Name=Carcass weight (hot)	trait_ID=77	44733096	2	609757	157789611	MidTest
554	Actinobacteria	Actinobacteria_1760	Unassigned	Unassigned	Unassigned	Unassigned	Meat_and_Carcass_QTL	QTL_ID=5437	Name=Ham weight	trait_ID=216	44733096	2	609757	157789611	MidTest
554	Actinobacteria	Actinobacteria_1760	Unassigned	Unassigned	Unassigned	Unassigned	Meat_and_Carcass_QTL	QTL_ID=5438	Name=Shoulder weight	trait_ID=219	44733096	2	609757	157789611	MidTest
554	Actinobacteria	Actinobacteria_1760	Unassigned	Unassigned	Unassigned	Unassigned	Meat_and_Carcass_QTL	QTL_ID=5440	Name=Shear firmness	trait_ID=477	44733096	2	609757	157789611	MidTest
554	Actinobacteria	Actinobacteria_1760	Unassigned	Unassigned	Unassigned	Unassigned	Meat_and_Carcass_QTL	QTL_ID=5496	Name=Cutlet weight	trait_ID=481	44733096	2	609757	157789611	MidTest
554	Actinobacteria	Actinobacteria_1760	Unassigned	Unassigned	Unassigned	Unassigned	Meat_and_Carcass_QTL	QTL_ID=5682	Name=pH for Semimembranosus	trait_ID=403	44733096	2	38367026	157789611	MidTest
554	Actinobacteria	Actinobacteria_1760	Unassigned	Unassigned	Unassigned	Unassigned	Meat_and_Carcass_QTL	QTL_ID=5685	Name=Backfat at last rib	trait_ID=382	44733096	2	13366532	154953107	MidTest
554	Actinobacteria	Actinobacteria_1760	Unassigned	Unassigned	Unassigned	Unassigned	Meat_and_Carcass_QTL	QTL_ID=5688	Name=Loin muscle area	trait_ID=86	44733096	2	609757	133375944	MidTest
554	Actinobacteria	Actinobacteria_1760	Unassigned	Unassigned	Unassigned	Unassigned	Meat_and_Carcass_QTL	QTL_ID=5689	Name=Fat to meat ratio	trait_ID=652	44733096	2	609757	154953107	MidTest
554	Actinobacteria	Actinobacteria_1760	Unassigned	Unassigned	Unassigned	Unassigned	Meat_and_Carcass_QTL	QTL_ID=5690	Name=Belly meat content	trait_ID=473	44733096	2	2387169	154953107	MidTest
554	Actinobacteria	Actinobacteria_1760	Unassigned	Unassigned	Unassigned	Unassigned	Meat_and_Carcass_QTL	QTL_ID=5691	Name=Estimated carcass lean content	trait_ID=217	44733096	2	2387169	154953107	MidTest
554	Bacteroidetes	Unassigned	Unassigned	Unassigned	Unassigned	Unassigned	Production_QTL	QTL_ID=5936	Name=Body weight (slaughter)	trait_ID=154	44733096	2	38367026	59648728	MidTest
554	Bacteroidetes	Unassigned	Unassigned	Unassigned	Unassigned	Unassigned	Meat_and_Carcass_QTL	QTL_ID=5962	Name=Shoulder subcutaneous fat thickness	trait_ID=321	44733096	2	38367026	59648728	MidTest
554	Bacteroidetes	Unassigned	Unassigned	Unassigned	Unassigned	Unassigned	Meat_and_Carcass_QTL	QTL_ID=5963	Name=backfat above muscle dorsi	trait_ID=3	44733096	2	38367026	59648728	MidTest
554	Bacteroidetes	Unassigned	Unassigned	Unassigned	Unassigned	Unassigned	Meat_and_Carcass_QTL	QTL_ID=6447	Name=pH 24 hr post-mortem (loin)	trait_ID=30	44733096	2	43738502	50996077	MidTest
554	Actinobacteria	Actinobacteria_1760	Unassigned	Unassigned	Unassigned	Unassigned	Meat_and_Carcass_QTL	QTL_ID=65002	Name=Heart weight	trait_ID=282	44733096	2	920370	138042998	MidTest
554	Actinobacteria	Actinobacteria_1760	Unassigned	Unassigned	Unassigned	Unassigned	Meat_and_Carcass_QTL	QTL_ID=669	Name=Loin muscle depth	trait_ID=220	44733096	2	33031443	123480352	MidTest
554	Bacteroidetes	Unassigned	Unassigned	Unassigned	Unassigned	Unassigned	Meat_and_Carcass_QTL	QTL_ID=7016	Name=Percentage type IIa fibers	trait_ID=440	44733096	2	43333303	75040316	MidTest
554	Actinobacteria	Actinobacteria_1760	Unassigned	Unassigned	Unassigned	Unassigned	Health_QTL	QTL_ID=7576	Name=Melanoma susceptibility	trait_ID=553	44733096	2	2387169	133160620	MidTest
554	Bacteroidetes	Unassigned	Unassigned	Unassigned	Unassigned	Unassigned	Health_QTL	QTL_ID=7596	Name=Melanoma susceptibility	trait_ID=553	44733096	2	15441523	50079118	MidTest
554	Actinobacteria	Actinobacteria_1760	Unassigned	Unassigned	Unassigned	Unassigned	Meat_and_Carcass_QTL	QTL_ID=82	Name=Meat color-L	trait_ID=26	44733096	2	38367026	119359590	MidTest
554	Actinobacteria	Actinobacteria_1760	Unassigned	Unassigned	Unassigned	Unassigned	Meat_and_Carcass_QTL	QTL_ID=88	Name=Water holding capacity	trait_ID=44	44733096	2	38367026	100385940	MidTest
554	Bacteroidetes	Unassigned	Unassigned	Unassigned	Unassigned	Unassigned	Meat_and_Carcass_QTL	QTL_ID=906	Name=pH 24 hr post-mortem (loin)	trait_ID=30	44733096	2	44483418	75040316	MidTest
554	Bacteroidetes	Unassigned	Unassigned	Unassigned	Unassigned	Unassigned	Meat_and_Carcass_QTL	QTL_ID=907	Name=Abdominal fat weight	trait_ID=1	44733096	2	44483418	75040316	MidTest
554	Bacteroidetes	Unassigned	Unassigned	Unassigned	Unassigned	Unassigned	Meat_and_Carcass_QTL	QTL_ID=908	Name=Backfat weight	trait_ID=221	44733096	2	44483418	75040316	MidTest
554	Bacteroidetes	Unassigned	Unassigned	Unassigned	Unassigned	Unassigned	Meat_and_Carcass_QTL	QTL_ID=911	Name=Liver weight	trait_ID=322	44733096	2	44483418	75040316	MidTest
554	Bacteroidetes	Unassigned	Unassigned	Unassigned	Unassigned	Unassigned	Meat_and_Carcass_QTL	QTL_ID=912	Name=Shoulder external fat weight	trait_ID=318	44733096	2	44483418	75040316	MidTest
554	Bacteroidetes	Unassigned	Unassigned	Unassigned	Unassigned	Unassigned	Meat_and_Carcass_QTL	QTL_ID=913	Name=Loin muscle area	trait_ID=86	44733096	2	44483418	75040316	MidTest
554	Bacteroidetes	Unassigned	Unassigned	Unassigned	Unassigned	Unassigned	Meat_and_Carcass_QTL	QTL_ID=9580	Name=Linoleic acid content	trait_ID=93	44733096	2	25252518	64352885	MidTest
554	Actinobacteria	Actinobacteria_1760	Unassigned	Unassigned	Unassigned	Unassigned	Health_QTL	QTL_ID=9612	Name=C3c concentration	trait_ID=614	44733096	2	609757	162569375	MidTest
554	Actinobacteria	Actinobacteria_1760	Unassigned	Unassigned	Unassigned	Unassigned	Health_QTL	QTL_ID=9613	Name=C3c concentration	trait_ID=614	44733096	2	609757	162569375	MidTest
554	Actinobacteria	Actinobacteria_1760	Unassigned	Unassigned	Unassigned	Unassigned	Health_QTL	QTL_ID=9614	Name=C3c concentration	trait_ID=614	44733096	2	609757	162569375	MidTest
554	Actinobacteria	Actinobacteria_1760	Unassigned	Unassigned	Unassigned	Unassigned	Health_QTL	QTL_ID=9615	Name=C3c concentration	trait_ID=614	44733096	2	38367026	162569375	MidTest
554	Bacteroidetes	Unassigned	Unassigned	Unassigned	Unassigned	Unassigned	Meat_and_Carcass_Association	QTL_ID=9816	Name=Average backfat thickness	trait_ID=2	44733096	2	43738502	50996077	MidTest
554	Bacteroidetes	Unassigned	Unassigned	Unassigned	Unassigned	Unassigned	Meat_and_Carcass_Association	QTL_ID=9817	Name=Loin muscle area	trait_ID=86	44733096	2	43738502	50996077	MidTest
554	Bacteroidetes	Unassigned	Unassigned	Unassigned	Unassigned	Unassigned	Meat_and_Carcass_Association	QTL_ID=9818	Name=Backfat at last lumbar	trait_ID=10	44733096	2	43738502	50996077	MidTest
554	Bacteroidetes	Unassigned	Unassigned	Unassigned	Unassigned	Unassigned	Meat_and_Carcass_Association	QTL_ID=9819	Name=Marbling	trait_ID=17	44733096	2	43738502	50996077	MidTest
554	Bacteroidetes	Unassigned	Unassigned	Unassigned	Unassigned	Unassigned	Meat_and_Carcass_Association	QTL_ID=9820	Name=Backfat at tenth rib	trait_ID=7	44733096	2	43738502	50996077	MidTest
554	Bacteroidetes	Unassigned	Unassigned	Unassigned	Unassigned	Unassigned	Production_Association	QTL_ID=9821	Name=Average daily gain	trait_ID=144	44733096	2	43738502	50996077	MidTest
554	Bacteroidetes	Unassigned	Unassigned	Unassigned	Unassigned	Unassigned	Meat_and_Carcass_Association	QTL_ID=9822	Name=Drip loss	trait_ID=37	44733096	2	43738502	50996077	MidTest
554	Bacteroidetes	Unassigned	Unassigned	Unassigned	Unassigned	Unassigned	Meat_and_Carcass_Association	QTL_ID=9823	Name=Fiber type II myosin isoform ratio	trait_ID=39	44733096	2	43738502	50996077	MidTest
554	Actinobacteria	Actinobacteria_1760	Unassigned	Unassigned	Unassigned	Unassigned	Health_QTL	QTL_ID=12317	Name=Mycoplasma hyopneumoniae antibody titer	trait_ID=646	49213455	2	38367026	151463344	MidTest
554	Actinobacteria	Actinobacteria_1760	Unassigned	Unassigned	Unassigned	Unassigned	Health_QTL	QTL_ID=12318	Name=Tetanus antibody titer	trait_ID=648	49213455	2	19343556	150827358	MidTest
554	Bacteroidetes	Unassigned	Unassigned	Unassigned	Unassigned	Unassigned	Meat_and_Carcass_QTL	QTL_ID=12665	Name=Drip loss	trait_ID=37	49213455	2	35687241	65816994	MidTest
554	Actinobacteria	Actinobacteria_1760	Unassigned	Unassigned	Unassigned	Unassigned	Meat_and_Carcass_QTL	QTL_ID=12747	Name=Fat-cuts percentage	trait_ID=280	49213455	2	21136167	119359590	MidTest
554	Actinobacteria	Actinobacteria_1760	Unassigned	Unassigned	Unassigned	Unassigned	Meat_and_Carcass_QTL	QTL_ID=12748	Name=Fat to meat ratio	trait_ID=652	49213455	2	21136167	119359590	MidTest
554	Actinobacteria	Actinobacteria_1760	Unassigned	Unassigned	Unassigned	Unassigned	Health_QTL	QTL_ID=15066	Name=Cholesterol level	trait_ID=578	49213455	2	13366532	131656956	MidTest
554	Actinobacteria	Actinobacteria_1760	Unassigned	Unassigned	Unassigned	Unassigned	Health_QTL	QTL_ID=15090	Name=Creatine kinase level	trait_ID=202	49213455	2	609757	101614625	MidTest
554	Bacteroidetes	Unassigned	Unassigned	Unassigned	Unassigned	Unassigned	Meat_and_Carcass_QTL	QTL_ID=15856	Name=Stearic acid content	trait_ID=250	49213455	2	34221548	75082926	MidTest
554	Bacteroidetes	Unassigned	Unassigned	Unassigned	Unassigned	Unassigned	Meat_and_Carcass_QTL	QTL_ID=15857	Name=Linoleic acid content	trait_ID=93	49213455	2	34221548	75082926	MidTest
554	Bacteroidetes	Unassigned	Unassigned	Unassigned	Unassigned	Unassigned	Meat_and_Carcass_QTL	QTL_ID=16835	Name=Backfat at last rib	trait_ID=382	49213455	2	46505671	75040316	MidTest
554	Bacteroidetes	Unassigned	Unassigned	Unassigned	Unassigned	Unassigned	Meat_and_Carcass_QTL	QTL_ID=16860	Name=Carcass weight (hot)	trait_ID=77	49213455	2	44483418	75040316	MidTest
554	Bacteroidetes	Unassigned	Unassigned	Unassigned	Unassigned	Unassigned	Meat_and_Carcass_QTL	QTL_ID=16875	Name=Backfat at last rib	trait_ID=382	49213455	2	609757	85009446	MidTest
554	Bacteroidetes	Unassigned	Unassigned	Unassigned	Unassigned	Unassigned	Meat_and_Carcass_QTL	QTL_ID=16883	Name=Backfat at last rib	trait_ID=382	49213455	2	21136167	75040316	MidTest
554	Actinobacteria	Actinobacteria_1760	Unassigned	Unassigned	Unassigned	Unassigned	Production_QTL	QTL_ID=16888	Name=Average daily gain	trait_ID=144	49213455	2	21136167	119359590	MidTest
554	Bacteroidetes	Unassigned	Unassigned	Unassigned	Unassigned	Unassigned	Meat_and_Carcass_QTL	QTL_ID=16893	Name=Carcass weight (hot)	trait_ID=77	49213455	2	44483418	64352885	MidTest
554	Bacteroidetes	Unassigned	Unassigned	Unassigned	Unassigned	Unassigned	Meat_and_Carcass_QTL	QTL_ID=16898	Name=Carcass weight (hot)	trait_ID=77	49213455	2	21136167	75040316	MidTest
554	Bacteroidetes	Unassigned	Unassigned	Unassigned	Unassigned	Unassigned	Health_QTL	QTL_ID=17610	Name=Interferon-gamma level	trait_ID=639	49213455	2	21136167	59648728	MidTest
554	Bacteroidetes	Unassigned	Unassigned	Unassigned	Unassigned	Unassigned	Meat_and_Carcass_QTL	QTL_ID=17998	Name=Average backfat thickness	trait_ID=2	49213455	2	13366532	75040316	MidTest
554	Bacteroidetes	Unassigned	Unassigned	Unassigned	Unassigned	Unassigned	Meat_and_Carcass_QTL	QTL_ID=18004	Name=Subcutanous fat area	trait_ID=14	49213455	2	44483418	75040316	MidTest
554	Bacteroidetes	Unassigned	Unassigned	Unassigned	Unassigned	Unassigned	Reproduction_QTL	QTL_ID=18141	Name=Gestation length	trait_ID=286	49213455	2	48332744	49286824	MidTest
554	Actinobacteria	Actinobacteria_1760	Unassigned	Unassigned	Unassigned	Unassigned	Meat_and_Carcass_QTL	QTL_ID=21212	Name=Average backfat thickness	trait_ID=2	49213455	2	2948442	137276970	MidTest
554	Actinobacteria	Actinobacteria_1760	Unassigned	Unassigned	Unassigned	Unassigned	Meat_and_Carcass_QTL	QTL_ID=21213	Name=Abdominal fat weight	trait_ID=1	49213455	2	4798534	131599097	MidTest
554	Actinobacteria	Actinobacteria_1760	Unassigned	Unassigned	Unassigned	Unassigned	Meat_and_Carcass_QTL	QTL_ID=21214	Name=Abdominal fat weight	trait_ID=1	49213455	2	2948442	138050552	MidTest
554	Actinobacteria	Actinobacteria_1760	Unassigned	Unassigned	Unassigned	Unassigned	Meat_and_Carcass_QTL	QTL_ID=21219	Name=Shoulder subcutaneous fat thickness	trait_ID=321	49213455	2	18576632	122130129	MidTest
554	Actinobacteria	Actinobacteria_1760	Unassigned	Unassigned	Unassigned	Unassigned	Exterior_QTL	QTL_ID=21303	Name=Lumbar vertebra number	trait_ID=732	49213455	2	12184677	154346072	MidTest
554	Bacteroidetes	Unassigned	Unassigned	Unassigned	Unassigned	Unassigned	Health_QTL	QTL_ID=21324	Name=White blood cell number	trait_ID=99	49213455	2	21136167	53611728	MidTest
554	Bacteroidetes	Unassigned	Unassigned	Unassigned	Unassigned	Unassigned	Health_QTL	QTL_ID=21331	Name=White blood cell number	trait_ID=99	49213455	2	21136167	53611728	MidTest
554	Actinobacteria	Actinobacteria_1760	Unassigned	Unassigned	Unassigned	Unassigned	Meat_and_Carcass_QTL	QTL_ID=21355	Name=Carcass temperature (45 minutes post-mortem)	trait_ID=387	49213455	2	48775112	131656956	MidTest
554	Actinobacteria	Actinobacteria_1760	Unassigned	Unassigned	Unassigned	Unassigned	Meat_and_Carcass_QTL	QTL_ID=29690	Name=Carcass length	trait_ID=75	49213455	2	21136167	139359663	MidTest
554	Bacteroidetes	Unassigned	Unassigned	Unassigned	Unassigned	Unassigned	Meat_and_Carcass_QTL	QTL_ID=2973	Name=Shear force	trait_ID=42	49213455	2	48775112	75082926	MidTest
554	Bacteroidetes	Unassigned	Unassigned	Unassigned	Unassigned	Unassigned	Meat_and_Carcass_QTL	QTL_ID=2974	Name=chew score	trait_ID=35	49213455	2	48775112	75082926	MidTest
554	Bacteroidetes	Unassigned	Unassigned	Unassigned	Unassigned	Unassigned	Meat_and_Carcass_QTL	QTL_ID=307	Name=Average backfat thickness	trait_ID=2	49213455	2	21136167	59648728	MidTest
554	Bacteroidetes	Unassigned	Unassigned	Unassigned	Unassigned	Unassigned	Meat_and_Carcass_QTL	QTL_ID=3107	Name=Fat to meat ratio	trait_ID=652	49213455	2	29530258	53611728	MidTest
554	Bacteroidetes	Unassigned	Unassigned	Unassigned	Unassigned	Unassigned	Meat_and_Carcass_Association	QTL_ID=31525	Name=pH 24 hr post mortem (ham)	trait_ID=200	49213455	2	48733873	49473746	MidTest
554	Actinobacteria	Actinobacteria_1760	Unassigned	Unassigned	Unassigned	Unassigned	Meat_and_Carcass_QTL	QTL_ID=3225	Name=Off-Flavor scorf	trait_ID=174	49213455	2	48775112	131656956	MidTest
554	Actinobacteria	Actinobacteria_1760	Unassigned	Unassigned	Unassigned	Unassigned	Health_QTL	QTL_ID=37557	Name=Actinobacillus pleuropneumoniae susceptibility	trait_ID=817	49213455	2	8499847	155788186	MidTest
554	Actinobacteria	Actinobacteria_1760	Unassigned	Unassigned	Unassigned	Unassigned	Health_QTL	QTL_ID=37558	Name=Actinobacillus pleuropneumoniae susceptibility	trait_ID=817	49213455	2	15946890	150651729	MidTest
554	Actinobacteria	Actinobacteria_1760	Unassigned	Unassigned	Unassigned	Unassigned	Health_QTL	QTL_ID=37559	Name=Actinobacillus pleuropneumoniae susceptibility	trait_ID=817	49213455	2	17473237	149212234	MidTest
554	Actinobacteria	Actinobacteria_1760	Unassigned	Unassigned	Unassigned	Unassigned	Health_QTL	QTL_ID=37560	Name=Actinobacillus pleuropneumoniae susceptibility	trait_ID=817	49213455	2	23613810	149813245	MidTest
554	Actinobacteria	Actinobacteria_1760	Unassigned	Unassigned	Unassigned	Unassigned	Health_QTL	QTL_ID=37561	Name=Actinobacillus pleuropneumoniae susceptibility	trait_ID=817	49213455	2	26478024	147163597	MidTest
554	Actinobacteria	Actinobacteria_1760	Unassigned	Unassigned	Unassigned	Unassigned	Health_QTL	QTL_ID=37568	Name=Actinobacillus pleuropneumoniae susceptibility	trait_ID=817	49213455	2	19681588	149212234	MidTest
554	Actinobacteria	Actinobacteria_1760	Unassigned	Unassigned	Unassigned	Unassigned	Health_QTL	QTL_ID=37569	Name=Actinobacillus pleuropneumoniae susceptibility	trait_ID=817	49213455	2	609757	152938765	MidTest
554	Actinobacteria	Actinobacteria_1760	Unassigned	Unassigned	Unassigned	Unassigned	Production_QTL	QTL_ID=3778	Name=Body weight (16 days)	trait_ID=155	49213455	2	34221548	100385940	MidTest
554	Actinobacteria	Actinobacteria_1760	Unassigned	Unassigned	Unassigned	Unassigned	Production_QTL	QTL_ID=3779	Name=Average daily gain	trait_ID=144	49213455	2	34221548	133160620	MidTest
554	Actinobacteria	Actinobacteria_1760	Unassigned	Unassigned	Unassigned	Unassigned	Meat_and_Carcass_QTL	QTL_ID=3780	Name=Drip loss	trait_ID=37	49213455	2	13366532	100385940	MidTest
554	Actinobacteria	Actinobacteria_1760	Unassigned	Unassigned	Unassigned	Unassigned	Meat_and_Carcass_QTL	QTL_ID=38074	Name=Shear force	trait_ID=42	49213455	2	2387169	139359663	MidTest
554	Actinobacteria	Actinobacteria_1760	Unassigned	Unassigned	Unassigned	Unassigned	Meat_and_Carcass_QTL	QTL_ID=38075	Name=Drip loss	trait_ID=37	49213455	2	7440323	131656956	MidTest
554	Actinobacteria	Actinobacteria_1760	Unassigned	Unassigned	Unassigned	Unassigned	Meat_and_Carcass_QTL	QTL_ID=38076	Name=Meat color L*	trait_ID=424	49213455	2	2387169	139359663	MidTest
554	Actinobacteria	Actinobacteria_1760	Unassigned	Unassigned	Unassigned	Unassigned	Meat_and_Carcass_QTL	QTL_ID=3809	Name=Firmness	trait_ID=40	49213455	2	13366532	100385940	MidTest
554	Actinobacteria	Actinobacteria_1760	Unassigned	Unassigned	Unassigned	Unassigned	Meat_and_Carcass_QTL	QTL_ID=3810	Name=Off-Flavor scorf	trait_ID=174	49213455	2	13366532	100385940	MidTest
554	Actinobacteria	Actinobacteria_1760	Unassigned	Unassigned	Unassigned	Unassigned	Meat_and_Carcass_QTL	QTL_ID=3938	Name=Ham fat thickness	trait_ID=427	49213455	2	41353385	157789611	MidTest
554	Actinobacteria	Actinobacteria_1760	Unassigned	Unassigned	Unassigned	Unassigned	Meat_and_Carcass_QTL	QTL_ID=3982	Name=Meat color b*	trait_ID=423	49213455	2	41353385	157789611	MidTest
554	Actinobacteria	Actinobacteria_1760	Unassigned	Unassigned	Unassigned	Unassigned	Meat_and_Carcass_QTL	QTL_ID=3984	Name=Water holding capacity	trait_ID=44	49213455	2	41353385	157789611	MidTest
554	Actinobacteria	Actinobacteria_1760	Unassigned	Unassigned	Unassigned	Unassigned	Meat_and_Carcass_QTL	QTL_ID=3985	Name=Cooking loss	trait_ID=36	49213455	2	41353385	133375944	MidTest
554	Bacteroidetes	Unassigned	Unassigned	Unassigned	Unassigned	Unassigned	Meat_and_Carcass_QTL	QTL_ID=4025	Name=Percentage type IIa fibers	trait_ID=440	49213455	2	21136167	75040316	MidTest
554	Actinobacteria	Actinobacteria_1760	Unassigned	Unassigned	Unassigned	Unassigned	Meat_and_Carcass_QTL	QTL_ID=4205	Name=androstenone	PUBMED_ID=15670126	49213455	2	21136167	122791407	MidTest
554	Actinobacteria	Actinobacteria_1760	Unassigned	Unassigned	Unassigned	Unassigned	Meat_and_Carcass_QTL	QTL_ID=4272	Name=Firmness	trait_ID=40	49213455	2	41690230	86250066	MidTest
554	Actinobacteria	Actinobacteria_1760	Unassigned	Unassigned	Unassigned	Unassigned	Production_QTL	QTL_ID=5199	Name=Body weight (end of test)	trait_ID=474	49213455	2	9758855	150135089	MidTest
554	Actinobacteria	Actinobacteria_1760	Unassigned	Unassigned	Unassigned	Unassigned	Meat_and_Carcass_QTL	QTL_ID=5208	Name=backfat at mid-back	trait_ID=11	49213455	2	7804743	150596593	MidTest
554	Actinobacteria	Actinobacteria_1760	Unassigned	Unassigned	Unassigned	Unassigned	Meat_and_Carcass_QTL	QTL_ID=5218	Name=Shoulder subcutaneous fat thickness	trait_ID=321	49213455	2	6662614	140912872	MidTest
554	Actinobacteria	Actinobacteria_1760	Unassigned	Unassigned	Unassigned	Unassigned	Meat_and_Carcass_QTL	QTL_ID=5242	Name=backfat at mid-back	trait_ID=11	49213455	2	5101784	150528181	MidTest
554	Actinobacteria	Actinobacteria_1760	Unassigned	Unassigned	Unassigned	Unassigned	Meat_and_Carcass_QTL	QTL_ID=5251	Name=Shoulder subcutaneous fat thickness	trait_ID=321	49213455	2	44409258	140000086	MidTest
554	Actinobacteria	Actinobacteria_1760	Unassigned	Unassigned	Unassigned	Unassigned	Meat_and_Carcass_QTL	QTL_ID=5432	Name=Carcass weight (hot)	trait_ID=77	49213455	2	609757	157789611	MidTest
554	Actinobacteria	Actinobacteria_1760	Unassigned	Unassigned	Unassigned	Unassigned	Meat_and_Carcass_QTL	QTL_ID=5437	Name=Ham weight	trait_ID=216	49213455	2	609757	157789611	MidTest
554	Actinobacteria	Actinobacteria_1760	Unassigned	Unassigned	Unassigned	Unassigned	Meat_and_Carcass_QTL	QTL_ID=5438	Name=Shoulder weight	trait_ID=219	49213455	2	609757	157789611	MidTest
554	Actinobacteria	Actinobacteria_1760	Unassigned	Unassigned	Unassigned	Unassigned	Meat_and_Carcass_QTL	QTL_ID=5440	Name=Shear firmness	trait_ID=477	49213455	2	609757	157789611	MidTest
554	Actinobacteria	Actinobacteria_1760	Unassigned	Unassigned	Unassigned	Unassigned	Meat_and_Carcass_QTL	QTL_ID=5496	Name=Cutlet weight	trait_ID=481	49213455	2	609757	157789611	MidTest
554	Actinobacteria	Actinobacteria_1760	Unassigned	Unassigned	Unassigned	Unassigned	Meat_and_Carcass_QTL	QTL_ID=5682	Name=pH for Semimembranosus	trait_ID=403	49213455	2	38367026	157789611	MidTest
554	Actinobacteria	Actinobacteria_1760	Unassigned	Unassigned	Unassigned	Unassigned	Meat_and_Carcass_QTL	QTL_ID=5685	Name=Backfat at last rib	trait_ID=382	49213455	2	13366532	154953107	MidTest
554	Actinobacteria	Actinobacteria_1760	Unassigned	Unassigned	Unassigned	Unassigned	Meat_and_Carcass_QTL	QTL_ID=5688	Name=Loin muscle area	trait_ID=86	49213455	2	609757	133375944	MidTest
554	Actinobacteria	Actinobacteria_1760	Unassigned	Unassigned	Unassigned	Unassigned	Meat_and_Carcass_QTL	QTL_ID=5689	Name=Fat to meat ratio	trait_ID=652	49213455	2	609757	154953107	MidTest
554	Actinobacteria	Actinobacteria_1760	Unassigned	Unassigned	Unassigned	Unassigned	Meat_and_Carcass_QTL	QTL_ID=5690	Name=Belly meat content	trait_ID=473	49213455	2	2387169	154953107	MidTest
554	Actinobacteria	Actinobacteria_1760	Unassigned	Unassigned	Unassigned	Unassigned	Meat_and_Carcass_QTL	QTL_ID=5691	Name=Estimated carcass lean content	trait_ID=217	49213455	2	2387169	154953107	MidTest
554	Bacteroidetes	Unassigned	Unassigned	Unassigned	Unassigned	Unassigned	Production_QTL	QTL_ID=5936	Name=Body weight (slaughter)	trait_ID=154	49213455	2	38367026	59648728	MidTest
554	Bacteroidetes	Unassigned	Unassigned	Unassigned	Unassigned	Unassigned	Meat_and_Carcass_QTL	QTL_ID=5962	Name=Shoulder subcutaneous fat thickness	trait_ID=321	49213455	2	38367026	59648728	MidTest
554	Bacteroidetes	Unassigned	Unassigned	Unassigned	Unassigned	Unassigned	Meat_and_Carcass_QTL	QTL_ID=5963	Name=backfat above muscle dorsi	trait_ID=3	49213455	2	38367026	59648728	MidTest
554	Bacteroidetes	Unassigned	Unassigned	Unassigned	Unassigned	Unassigned	Meat_and_Carcass_QTL	QTL_ID=6447	Name=pH 24 hr post-mortem (loin)	trait_ID=30	49213455	2	43738502	50996077	MidTest
554	Actinobacteria	Actinobacteria_1760	Unassigned	Unassigned	Unassigned	Unassigned	Meat_and_Carcass_QTL	QTL_ID=65002	Name=Heart weight	trait_ID=282	49213455	2	920370	138042998	MidTest
554	Actinobacteria	Actinobacteria_1760	Unassigned	Unassigned	Unassigned	Unassigned	Meat_and_Carcass_QTL	QTL_ID=669	Name=Loin muscle depth	trait_ID=220	49213455	2	33031443	123480352	MidTest
554	Bacteroidetes	Unassigned	Unassigned	Unassigned	Unassigned	Unassigned	Meat_and_Carcass_QTL	QTL_ID=7016	Name=Percentage type IIa fibers	trait_ID=440	49213455	2	43333303	75040316	MidTest
554	Actinobacteria	Actinobacteria_1760	Unassigned	Unassigned	Unassigned	Unassigned	Health_QTL	QTL_ID=7576	Name=Melanoma susceptibility	trait_ID=553	49213455	2	2387169	133160620	MidTest
554	Bacteroidetes	Unassigned	Unassigned	Unassigned	Unassigned	Unassigned	Health_QTL	QTL_ID=7596	Name=Melanoma susceptibility	trait_ID=553	49213455	2	15441523	50079118	MidTest
554	Actinobacteria	Actinobacteria_1760	Unassigned	Unassigned	Unassigned	Unassigned	Meat_and_Carcass_QTL	QTL_ID=82	Name=Meat color-L	trait_ID=26	49213455	2	38367026	119359590	MidTest
554	Actinobacteria	Actinobacteria_1760	Unassigned	Unassigned	Unassigned	Unassigned	Meat_and_Carcass_QTL	QTL_ID=88	Name=Water holding capacity	trait_ID=44	49213455	2	38367026	100385940	MidTest
554	Bacteroidetes	Unassigned	Unassigned	Unassigned	Unassigned	Unassigned	Meat_and_Carcass_QTL	QTL_ID=906	Name=pH 24 hr post-mortem (loin)	trait_ID=30	49213455	2	44483418	75040316	MidTest
554	Bacteroidetes	Unassigned	Unassigned	Unassigned	Unassigned	Unassigned	Meat_and_Carcass_QTL	QTL_ID=907	Name=Abdominal fat weight	trait_ID=1	49213455	2	44483418	75040316	MidTest
554	Bacteroidetes	Unassigned	Unassigned	Unassigned	Unassigned	Unassigned	Meat_and_Carcass_QTL	QTL_ID=908	Name=Backfat weight	trait_ID=221	49213455	2	44483418	75040316	MidTest
554	Bacteroidetes	Unassigned	Unassigned	Unassigned	Unassigned	Unassigned	Meat_and_Carcass_QTL	QTL_ID=911	Name=Liver weight	trait_ID=322	49213455	2	44483418	75040316	MidTest
554	Bacteroidetes	Unassigned	Unassigned	Unassigned	Unassigned	Unassigned	Meat_and_Carcass_QTL	QTL_ID=912	Name=Shoulder external fat weight	trait_ID=318	49213455	2	44483418	75040316	MidTest
554	Bacteroidetes	Unassigned	Unassigned	Unassigned	Unassigned	Unassigned	Meat_and_Carcass_QTL	QTL_ID=913	Name=Loin muscle area	trait_ID=86	49213455	2	44483418	75040316	MidTest
554	Bacteroidetes	Unassigned	Unassigned	Unassigned	Unassigned	Unassigned	Meat_and_Carcass_QTL	QTL_ID=9580	Name=Linoleic acid content	trait_ID=93	49213455	2	25252518	64352885	MidTest
554	Actinobacteria	Actinobacteria_1760	Unassigned	Unassigned	Unassigned	Unassigned	Health_QTL	QTL_ID=9612	Name=C3c concentration	trait_ID=614	49213455	2	609757	162569375	MidTest
554	Actinobacteria	Actinobacteria_1760	Unassigned	Unassigned	Unassigned	Unassigned	Health_QTL	QTL_ID=9613	Name=C3c concentration	trait_ID=614	49213455	2	609757	162569375	MidTest
554	Actinobacteria	Actinobacteria_1760	Unassigned	Unassigned	Unassigned	Unassigned	Health_QTL	QTL_ID=9614	Name=C3c concentration	trait_ID=614	49213455	2	609757	162569375	MidTest
554	Actinobacteria	Actinobacteria_1760	Unassigned	Unassigned	Unassigned	Unassigned	Health_QTL	QTL_ID=9615	Name=C3c concentration	trait_ID=614	49213455	2	38367026	162569375	MidTest
554	Bacteroidetes	Unassigned	Unassigned	Unassigned	Unassigned	Unassigned	Meat_and_Carcass_Association	QTL_ID=9816	Name=Average backfat thickness	trait_ID=2	49213455	2	43738502	50996077	MidTest
554	Bacteroidetes	Unassigned	Unassigned	Unassigned	Unassigned	Unassigned	Meat_and_Carcass_Association	QTL_ID=9817	Name=Loin muscle area	trait_ID=86	49213455	2	43738502	50996077	MidTest
554	Bacteroidetes	Unassigned	Unassigned	Unassigned	Unassigned	Unassigned	Meat_and_Carcass_Association	QTL_ID=9818	Name=Backfat at last lumbar	trait_ID=10	49213455	2	43738502	50996077	MidTest
554	Bacteroidetes	Unassigned	Unassigned	Unassigned	Unassigned	Unassigned	Meat_and_Carcass_Association	QTL_ID=9819	Name=Marbling	trait_ID=17	49213455	2	43738502	50996077	MidTest
554	Bacteroidetes	Unassigned	Unassigned	Unassigned	Unassigned	Unassigned	Meat_and_Carcass_Association	QTL_ID=9820	Name=Backfat at tenth rib	trait_ID=7	49213455	2	43738502	50996077	MidTest
554	Bacteroidetes	Unassigned	Unassigned	Unassigned	Unassigned	Unassigned	Production_Association	QTL_ID=9821	Name=Average daily gain	trait_ID=144	49213455	2	43738502	50996077	MidTest
554	Bacteroidetes	Unassigned	Unassigned	Unassigned	Unassigned	Unassigned	Meat_and_Carcass_Association	QTL_ID=9822	Name=Drip loss	trait_ID=37	49213455	2	43738502	50996077	MidTest
554	Bacteroidetes	Unassigned	Unassigned	Unassigned	Unassigned	Unassigned	Meat_and_Carcass_Association	QTL_ID=9823	Name=Fiber type II myosin isoform ratio	trait_ID=39	49213455	2	43738502	50996077	MidTest
554	Bacteroidetes	Unassigned	Unassigned	Unassigned	Unassigned	Unassigned	Health_QTL	QTL_ID=12317	Name=Mycoplasma hyopneumoniae antibody titer	trait_ID=646	51076948	2	38367026	151463344	MidTest
554	Bacteroidetes	Unassigned	Unassigned	Unassigned	Unassigned	Unassigned	Health_QTL	QTL_ID=12318	Name=Tetanus antibody titer	trait_ID=648	51076948	2	19343556	150827358	MidTest
554	Bacteroidetes	Unassigned	Unassigned	Unassigned	Unassigned	Unassigned	Meat_and_Carcass_QTL	QTL_ID=12665	Name=Drip loss	trait_ID=37	51076948	2	35687241	65816994	MidTest
554	Bacteroidetes	Unassigned	Unassigned	Unassigned	Unassigned	Unassigned	Meat_and_Carcass_QTL	QTL_ID=12747	Name=Fat-cuts percentage	trait_ID=280	51076948	2	21136167	119359590	MidTest
554	Bacteroidetes	Unassigned	Unassigned	Unassigned	Unassigned	Unassigned	Meat_and_Carcass_QTL	QTL_ID=12748	Name=Fat to meat ratio	trait_ID=652	51076948	2	21136167	119359590	MidTest
554	Bacteroidetes	Unassigned	Unassigned	Unassigned	Unassigned	Unassigned	Health_QTL	QTL_ID=15066	Name=Cholesterol level	trait_ID=578	51076948	2	13366532	131656956	MidTest
554	Bacteroidetes	Unassigned	Unassigned	Unassigned	Unassigned	Unassigned	Health_QTL	QTL_ID=15090	Name=Creatine kinase level	trait_ID=202	51076948	2	609757	101614625	MidTest
554	Bacteroidetes	Unassigned	Unassigned	Unassigned	Unassigned	Unassigned	Meat_and_Carcass_QTL	QTL_ID=15856	Name=Stearic acid content	trait_ID=250	51076948	2	34221548	75082926	MidTest
554	Bacteroidetes	Unassigned	Unassigned	Unassigned	Unassigned	Unassigned	Meat_and_Carcass_QTL	QTL_ID=15857	Name=Linoleic acid content	trait_ID=93	51076948	2	34221548	75082926	MidTest
554	Bacteroidetes	Unassigned	Unassigned	Unassigned	Unassigned	Unassigned	Meat_and_Carcass_QTL	QTL_ID=16835	Name=Backfat at last rib	trait_ID=382	51076948	2	46505671	75040316	MidTest
554	Bacteroidetes	Unassigned	Unassigned	Unassigned	Unassigned	Unassigned	Meat_and_Carcass_QTL	QTL_ID=16860	Name=Carcass weight (hot)	trait_ID=77	51076948	2	44483418	75040316	MidTest
554	Bacteroidetes	Unassigned	Unassigned	Unassigned	Unassigned	Unassigned	Meat_and_Carcass_QTL	QTL_ID=16875	Name=Backfat at last rib	trait_ID=382	51076948	2	609757	85009446	MidTest
554	Bacteroidetes	Unassigned	Unassigned	Unassigned	Unassigned	Unassigned	Meat_and_Carcass_QTL	QTL_ID=16883	Name=Backfat at last rib	trait_ID=382	51076948	2	21136167	75040316	MidTest
554	Bacteroidetes	Unassigned	Unassigned	Unassigned	Unassigned	Unassigned	Production_QTL	QTL_ID=16888	Name=Average daily gain	trait_ID=144	51076948	2	21136167	119359590	MidTest
554	Bacteroidetes	Unassigned	Unassigned	Unassigned	Unassigned	Unassigned	Meat_and_Carcass_QTL	QTL_ID=16893	Name=Carcass weight (hot)	trait_ID=77	51076948	2	44483418	64352885	MidTest
554	Bacteroidetes	Unassigned	Unassigned	Unassigned	Unassigned	Unassigned	Meat_and_Carcass_QTL	QTL_ID=16898	Name=Carcass weight (hot)	trait_ID=77	51076948	2	21136167	75040316	MidTest
554	Bacteroidetes	Unassigned	Unassigned	Unassigned	Unassigned	Unassigned	Health_QTL	QTL_ID=17610	Name=Interferon-gamma level	trait_ID=639	51076948	2	21136167	59648728	MidTest
554	Bacteroidetes	Unassigned	Unassigned	Unassigned	Unassigned	Unassigned	Meat_and_Carcass_QTL	QTL_ID=17998	Name=Average backfat thickness	trait_ID=2	51076948	2	13366532	75040316	MidTest
554	Bacteroidetes	Unassigned	Unassigned	Unassigned	Unassigned	Unassigned	Meat_and_Carcass_QTL	QTL_ID=18004	Name=Subcutanous fat area	trait_ID=14	51076948	2	44483418	75040316	MidTest
554	Bacteroidetes	Unassigned	Unassigned	Unassigned	Unassigned	Unassigned	Meat_and_Carcass_QTL	QTL_ID=21212	Name=Average backfat thickness	trait_ID=2	51076948	2	2948442	137276970	MidTest
554	Bacteroidetes	Unassigned	Unassigned	Unassigned	Unassigned	Unassigned	Meat_and_Carcass_QTL	QTL_ID=21213	Name=Abdominal fat weight	trait_ID=1	51076948	2	4798534	131599097	MidTest
554	Bacteroidetes	Unassigned	Unassigned	Unassigned	Unassigned	Unassigned	Meat_and_Carcass_QTL	QTL_ID=21214	Name=Abdominal fat weight	trait_ID=1	51076948	2	2948442	138050552	MidTest
554	Bacteroidetes	Unassigned	Unassigned	Unassigned	Unassigned	Unassigned	Meat_and_Carcass_QTL	QTL_ID=21219	Name=Shoulder subcutaneous fat thickness	trait_ID=321	51076948	2	18576632	122130129	MidTest
554	Bacteroidetes	Unassigned	Unassigned	Unassigned	Unassigned	Unassigned	Exterior_QTL	QTL_ID=21303	Name=Lumbar vertebra number	trait_ID=732	51076948	2	12184677	154346072	MidTest
554	Bacteroidetes	Unassigned	Unassigned	Unassigned	Unassigned	Unassigned	Health_QTL	QTL_ID=21324	Name=White blood cell number	trait_ID=99	51076948	2	21136167	53611728	MidTest
554	Bacteroidetes	Unassigned	Unassigned	Unassigned	Unassigned	Unassigned	Health_QTL	QTL_ID=21331	Name=White blood cell number	trait_ID=99	51076948	2	21136167	53611728	MidTest
554	Actinobacteria	Actinobacteria_1760	Unassigned	Unassigned	Unassigned	Unassigned	Meat_and_Carcass_QTL	QTL_ID=21355	Name=Carcass temperature (45 minutes post-mortem)	trait_ID=387	51076948	2	48775112	131656956	MidTest
554	Bacteroidetes	Unassigned	Unassigned	Unassigned	Unassigned	Unassigned	Meat_and_Carcass_QTL	QTL_ID=29690	Name=Carcass length	trait_ID=75	51076948	2	21136167	139359663	MidTest
554	Bacteroidetes	Unassigned	Unassigned	Unassigned	Unassigned	Unassigned	Meat_and_Carcass_QTL	QTL_ID=2973	Name=Shear force	trait_ID=42	51076948	2	48775112	75082926	MidTest
554	Bacteroidetes	Unassigned	Unassigned	Unassigned	Unassigned	Unassigned	Meat_and_Carcass_QTL	QTL_ID=2974	Name=chew score	trait_ID=35	51076948	2	48775112	75082926	MidTest
554	Bacteroidetes	Unassigned	Unassigned	Unassigned	Unassigned	Unassigned	Meat_and_Carcass_QTL	QTL_ID=307	Name=Average backfat thickness	trait_ID=2	51076948	2	21136167	59648728	MidTest
554	Bacteroidetes	Unassigned	Unassigned	Unassigned	Unassigned	Unassigned	Meat_and_Carcass_QTL	QTL_ID=3107	Name=Fat to meat ratio	trait_ID=652	51076948	2	29530258	53611728	MidTest
554	Actinobacteria	Actinobacteria_1760	Unassigned	Unassigned	Unassigned	Unassigned	Meat_and_Carcass_QTL	QTL_ID=3225	Name=Off-Flavor scorf	trait_ID=174	51076948	2	48775112	131656956	MidTest
554	Bacteroidetes	Unassigned	Unassigned	Unassigned	Unassigned	Unassigned	Health_QTL	QTL_ID=37557	Name=Actinobacillus pleuropneumoniae susceptibility	trait_ID=817	51076948	2	8499847	155788186	MidTest
554	Bacteroidetes	Unassigned	Unassigned	Unassigned	Unassigned	Unassigned	Health_QTL	QTL_ID=37558	Name=Actinobacillus pleuropneumoniae susceptibility	trait_ID=817	51076948	2	15946890	150651729	MidTest
554	Bacteroidetes	Unassigned	Unassigned	Unassigned	Unassigned	Unassigned	Health_QTL	QTL_ID=37559	Name=Actinobacillus pleuropneumoniae susceptibility	trait_ID=817	51076948	2	17473237	149212234	MidTest
554	Bacteroidetes	Unassigned	Unassigned	Unassigned	Unassigned	Unassigned	Health_QTL	QTL_ID=37560	Name=Actinobacillus pleuropneumoniae susceptibility	trait_ID=817	51076948	2	23613810	149813245	MidTest
554	Bacteroidetes	Unassigned	Unassigned	Unassigned	Unassigned	Unassigned	Health_QTL	QTL_ID=37561	Name=Actinobacillus pleuropneumoniae susceptibility	trait_ID=817	51076948	2	26478024	147163597	MidTest
554	Bacteroidetes	Unassigned	Unassigned	Unassigned	Unassigned	Unassigned	Health_QTL	QTL_ID=37568	Name=Actinobacillus pleuropneumoniae susceptibility	trait_ID=817	51076948	2	19681588	149212234	MidTest
554	Bacteroidetes	Unassigned	Unassigned	Unassigned	Unassigned	Unassigned	Health_QTL	QTL_ID=37569	Name=Actinobacillus pleuropneumoniae susceptibility	trait_ID=817	51076948	2	609757	152938765	MidTest
554	Bacteroidetes	Unassigned	Unassigned	Unassigned	Unassigned	Unassigned	Production_QTL	QTL_ID=3778	Name=Body weight (16 days)	trait_ID=155	51076948	2	34221548	100385940	MidTest
554	Bacteroidetes	Unassigned	Unassigned	Unassigned	Unassigned	Unassigned	Production_QTL	QTL_ID=3779	Name=Average daily gain	trait_ID=144	51076948	2	34221548	133160620	MidTest
554	Bacteroidetes	Unassigned	Unassigned	Unassigned	Unassigned	Unassigned	Meat_and_Carcass_QTL	QTL_ID=3780	Name=Drip loss	trait_ID=37	51076948	2	13366532	100385940	MidTest
554	Bacteroidetes	Unassigned	Unassigned	Unassigned	Unassigned	Unassigned	Meat_and_Carcass_QTL	QTL_ID=38074	Name=Shear force	trait_ID=42	51076948	2	2387169	139359663	MidTest
554	Bacteroidetes	Unassigned	Unassigned	Unassigned	Unassigned	Unassigned	Meat_and_Carcass_QTL	QTL_ID=38075	Name=Drip loss	trait_ID=37	51076948	2	7440323	131656956	MidTest
554	Bacteroidetes	Unassigned	Unassigned	Unassigned	Unassigned	Unassigned	Meat_and_Carcass_QTL	QTL_ID=38076	Name=Meat color L*	trait_ID=424	51076948	2	2387169	139359663	MidTest
554	Bacteroidetes	Unassigned	Unassigned	Unassigned	Unassigned	Unassigned	Meat_and_Carcass_QTL	QTL_ID=3809	Name=Firmness	trait_ID=40	51076948	2	13366532	100385940	MidTest
554	Bacteroidetes	Unassigned	Unassigned	Unassigned	Unassigned	Unassigned	Meat_and_Carcass_QTL	QTL_ID=3810	Name=Off-Flavor scorf	trait_ID=174	51076948	2	13366532	100385940	MidTest
554	Bacteroidetes	Unassigned	Unassigned	Unassigned	Unassigned	Unassigned	Meat_and_Carcass_QTL	QTL_ID=3938	Name=Ham fat thickness	trait_ID=427	51076948	2	41353385	157789611	MidTest
554	Bacteroidetes	Unassigned	Unassigned	Unassigned	Unassigned	Unassigned	Meat_and_Carcass_QTL	QTL_ID=3982	Name=Meat color b*	trait_ID=423	51076948	2	41353385	157789611	MidTest
554	Bacteroidetes	Unassigned	Unassigned	Unassigned	Unassigned	Unassigned	Meat_and_Carcass_QTL	QTL_ID=3984	Name=Water holding capacity	trait_ID=44	51076948	2	41353385	157789611	MidTest
554	Bacteroidetes	Unassigned	Unassigned	Unassigned	Unassigned	Unassigned	Meat_and_Carcass_QTL	QTL_ID=3985	Name=Cooking loss	trait_ID=36	51076948	2	41353385	133375944	MidTest
554	Bacteroidetes	Unassigned	Unassigned	Unassigned	Unassigned	Unassigned	Meat_and_Carcass_QTL	QTL_ID=4025	Name=Percentage type IIa fibers	trait_ID=440	51076948	2	21136167	75040316	MidTest
554	Bacteroidetes	Unassigned	Unassigned	Unassigned	Unassigned	Unassigned	Meat_and_Carcass_QTL	QTL_ID=4205	Name=androstenone	PUBMED_ID=15670126	51076948	2	21136167	122791407	MidTest
554	Bacteroidetes	Unassigned	Unassigned	Unassigned	Unassigned	Unassigned	Meat_and_Carcass_QTL	QTL_ID=4272	Name=Firmness	trait_ID=40	51076948	2	41690230	86250066	MidTest
554	Bacteroidetes	Unassigned	Unassigned	Unassigned	Unassigned	Unassigned	Production_QTL	QTL_ID=5199	Name=Body weight (end of test)	trait_ID=474	51076948	2	9758855	150135089	MidTest
554	Bacteroidetes	Unassigned	Unassigned	Unassigned	Unassigned	Unassigned	Meat_and_Carcass_QTL	QTL_ID=5208	Name=backfat at mid-back	trait_ID=11	51076948	2	7804743	150596593	MidTest
554	Bacteroidetes	Unassigned	Unassigned	Unassigned	Unassigned	Unassigned	Meat_and_Carcass_QTL	QTL_ID=5218	Name=Shoulder subcutaneous fat thickness	trait_ID=321	51076948	2	6662614	140912872	MidTest
554	Bacteroidetes	Unassigned	Unassigned	Unassigned	Unassigned	Unassigned	Meat_and_Carcass_QTL	QTL_ID=5242	Name=backfat at mid-back	trait_ID=11	51076948	2	5101784	150528181	MidTest
554	Bacteroidetes	Unassigned	Unassigned	Unassigned	Unassigned	Unassigned	Meat_and_Carcass_QTL	QTL_ID=5251	Name=Shoulder subcutaneous fat thickness	trait_ID=321	51076948	2	44409258	140000086	MidTest
554	Bacteroidetes	Unassigned	Unassigned	Unassigned	Unassigned	Unassigned	Meat_and_Carcass_QTL	QTL_ID=5432	Name=Carcass weight (hot)	trait_ID=77	51076948	2	609757	157789611	MidTest
554	Bacteroidetes	Unassigned	Unassigned	Unassigned	Unassigned	Unassigned	Meat_and_Carcass_QTL	QTL_ID=5437	Name=Ham weight	trait_ID=216	51076948	2	609757	157789611	MidTest
554	Bacteroidetes	Unassigned	Unassigned	Unassigned	Unassigned	Unassigned	Meat_and_Carcass_QTL	QTL_ID=5438	Name=Shoulder weight	trait_ID=219	51076948	2	609757	157789611	MidTest
554	Bacteroidetes	Unassigned	Unassigned	Unassigned	Unassigned	Unassigned	Meat_and_Carcass_QTL	QTL_ID=5440	Name=Shear firmness	trait_ID=477	51076948	2	609757	157789611	MidTest
554	Bacteroidetes	Unassigned	Unassigned	Unassigned	Unassigned	Unassigned	Meat_and_Carcass_QTL	QTL_ID=5496	Name=Cutlet weight	trait_ID=481	51076948	2	609757	157789611	MidTest
554	Bacteroidetes	Unassigned	Unassigned	Unassigned	Unassigned	Unassigned	Meat_and_Carcass_QTL	QTL_ID=5682	Name=pH for Semimembranosus	trait_ID=403	51076948	2	38367026	157789611	MidTest
554	Bacteroidetes	Unassigned	Unassigned	Unassigned	Unassigned	Unassigned	Meat_and_Carcass_QTL	QTL_ID=5685	Name=Backfat at last rib	trait_ID=382	51076948	2	13366532	154953107	MidTest
554	Bacteroidetes	Unassigned	Unassigned	Unassigned	Unassigned	Unassigned	Meat_and_Carcass_QTL	QTL_ID=5688	Name=Loin muscle area	trait_ID=86	51076948	2	609757	133375944	MidTest
554	Bacteroidetes	Unassigned	Unassigned	Unassigned	Unassigned	Unassigned	Meat_and_Carcass_QTL	QTL_ID=5689	Name=Fat to meat ratio	trait_ID=652	51076948	2	609757	154953107	MidTest
554	Bacteroidetes	Unassigned	Unassigned	Unassigned	Unassigned	Unassigned	Meat_and_Carcass_QTL	QTL_ID=5690	Name=Belly meat content	trait_ID=473	51076948	2	2387169	154953107	MidTest
554	Bacteroidetes	Unassigned	Unassigned	Unassigned	Unassigned	Unassigned	Meat_and_Carcass_QTL	QTL_ID=5691	Name=Estimated carcass lean content	trait_ID=217	51076948	2	2387169	154953107	MidTest
554	Bacteroidetes	Unassigned	Unassigned	Unassigned	Unassigned	Unassigned	Production_QTL	QTL_ID=5936	Name=Body weight (slaughter)	trait_ID=154	51076948	2	38367026	59648728	MidTest
554	Bacteroidetes	Unassigned	Unassigned	Unassigned	Unassigned	Unassigned	Meat_and_Carcass_QTL	QTL_ID=5962	Name=Shoulder subcutaneous fat thickness	trait_ID=321	51076948	2	38367026	59648728	MidTest
554	Bacteroidetes	Unassigned	Unassigned	Unassigned	Unassigned	Unassigned	Meat_and_Carcass_QTL	QTL_ID=5963	Name=backfat above muscle dorsi	trait_ID=3	51076948	2	38367026	59648728	MidTest
554	Bacteroidetes	Unassigned	Unassigned	Unassigned	Unassigned	Unassigned	Meat_and_Carcass_QTL	QTL_ID=65002	Name=Heart weight	trait_ID=282	51076948	2	920370	138042998	MidTest
554	Bacteroidetes	Unassigned	Unassigned	Unassigned	Unassigned	Unassigned	Meat_and_Carcass_QTL	QTL_ID=669	Name=Loin muscle depth	trait_ID=220	51076948	2	33031443	123480352	MidTest
554	Bacteroidetes	Unassigned	Unassigned	Unassigned	Unassigned	Unassigned	Meat_and_Carcass_QTL	QTL_ID=7016	Name=Percentage type IIa fibers	trait_ID=440	51076948	2	43333303	75040316	MidTest
554	Bacteroidetes	Unassigned	Unassigned	Unassigned	Unassigned	Unassigned	Reproduction_QTL	QTL_ID=7471	Name=Nonfunctional nipples	trait_ID=444	51076948	2	51054270	59648728	MidTest
554	Bacteroidetes	Unassigned	Unassigned	Unassigned	Unassigned	Unassigned	Health_QTL	QTL_ID=7576	Name=Melanoma susceptibility	trait_ID=553	51076948	2	2387169	133160620	MidTest
554	Bacteroidetes	Unassigned	Unassigned	Unassigned	Unassigned	Unassigned	Meat_and_Carcass_QTL	QTL_ID=82	Name=Meat color-L	trait_ID=26	51076948	2	38367026	119359590	MidTest
554	Bacteroidetes	Unassigned	Unassigned	Unassigned	Unassigned	Unassigned	Meat_and_Carcass_QTL	QTL_ID=88	Name=Water holding capacity	trait_ID=44	51076948	2	38367026	100385940	MidTest
554	Bacteroidetes	Unassigned	Unassigned	Unassigned	Unassigned	Unassigned	Meat_and_Carcass_QTL	QTL_ID=906	Name=pH 24 hr post-mortem (loin)	trait_ID=30	51076948	2	44483418	75040316	MidTest
554	Bacteroidetes	Unassigned	Unassigned	Unassigned	Unassigned	Unassigned	Meat_and_Carcass_QTL	QTL_ID=907	Name=Abdominal fat weight	trait_ID=1	51076948	2	44483418	75040316	MidTest
554	Bacteroidetes	Unassigned	Unassigned	Unassigned	Unassigned	Unassigned	Meat_and_Carcass_QTL	QTL_ID=908	Name=Backfat weight	trait_ID=221	51076948	2	44483418	75040316	MidTest
554	Bacteroidetes	Unassigned	Unassigned	Unassigned	Unassigned	Unassigned	Meat_and_Carcass_QTL	QTL_ID=911	Name=Liver weight	trait_ID=322	51076948	2	44483418	75040316	MidTest
554	Bacteroidetes	Unassigned	Unassigned	Unassigned	Unassigned	Unassigned	Meat_and_Carcass_QTL	QTL_ID=912	Name=Shoulder external fat weight	trait_ID=318	51076948	2	44483418	75040316	MidTest
554	Bacteroidetes	Unassigned	Unassigned	Unassigned	Unassigned	Unassigned	Meat_and_Carcass_QTL	QTL_ID=913	Name=Loin muscle area	trait_ID=86	51076948	2	44483418	75040316	MidTest
554	Bacteroidetes	Unassigned	Unassigned	Unassigned	Unassigned	Unassigned	Meat_and_Carcass_QTL	QTL_ID=9580	Name=Linoleic acid content	trait_ID=93	51076948	2	25252518	64352885	MidTest
554	Bacteroidetes	Unassigned	Unassigned	Unassigned	Unassigned	Unassigned	Health_QTL	QTL_ID=9612	Name=C3c concentration	trait_ID=614	51076948	2	609757	162569375	MidTest
554	Bacteroidetes	Unassigned	Unassigned	Unassigned	Unassigned	Unassigned	Health_QTL	QTL_ID=9613	Name=C3c concentration	trait_ID=614	51076948	2	609757	162569375	MidTest
554	Bacteroidetes	Unassigned	Unassigned	Unassigned	Unassigned	Unassigned	Health_QTL	QTL_ID=9614	Name=C3c concentration	trait_ID=614	51076948	2	609757	162569375	MidTest
554	Bacteroidetes	Unassigned	Unassigned	Unassigned	Unassigned	Unassigned	Health_QTL	QTL_ID=9615	Name=C3c concentration	trait_ID=614	51076948	2	38367026	162569375	MidTest
554	Bacteroidetes	Unassigned	Unassigned	Unassigned	Unassigned	Unassigned	Health_QTL	QTL_ID=12317	Name=Mycoplasma hyopneumoniae antibody titer	trait_ID=646	51093802	2	38367026	151463344	MidTest
554	Bacteroidetes	Unassigned	Unassigned	Unassigned	Unassigned	Unassigned	Health_QTL	QTL_ID=12318	Name=Tetanus antibody titer	trait_ID=648	51093802	2	19343556	150827358	MidTest
554	Bacteroidetes	Unassigned	Unassigned	Unassigned	Unassigned	Unassigned	Meat_and_Carcass_QTL	QTL_ID=12665	Name=Drip loss	trait_ID=37	51093802	2	35687241	65816994	MidTest
554	Bacteroidetes	Unassigned	Unassigned	Unassigned	Unassigned	Unassigned	Meat_and_Carcass_QTL	QTL_ID=12747	Name=Fat-cuts percentage	trait_ID=280	51093802	2	21136167	119359590	MidTest
554	Bacteroidetes	Unassigned	Unassigned	Unassigned	Unassigned	Unassigned	Meat_and_Carcass_QTL	QTL_ID=12748	Name=Fat to meat ratio	trait_ID=652	51093802	2	21136167	119359590	MidTest
554	Bacteroidetes	Unassigned	Unassigned	Unassigned	Unassigned	Unassigned	Health_QTL	QTL_ID=15066	Name=Cholesterol level	trait_ID=578	51093802	2	13366532	131656956	MidTest
554	Bacteroidetes	Unassigned	Unassigned	Unassigned	Unassigned	Unassigned	Health_QTL	QTL_ID=15090	Name=Creatine kinase level	trait_ID=202	51093802	2	609757	101614625	MidTest
554	Bacteroidetes	Unassigned	Unassigned	Unassigned	Unassigned	Unassigned	Meat_and_Carcass_QTL	QTL_ID=15856	Name=Stearic acid content	trait_ID=250	51093802	2	34221548	75082926	MidTest
554	Bacteroidetes	Unassigned	Unassigned	Unassigned	Unassigned	Unassigned	Meat_and_Carcass_QTL	QTL_ID=15857	Name=Linoleic acid content	trait_ID=93	51093802	2	34221548	75082926	MidTest
554	Bacteroidetes	Unassigned	Unassigned	Unassigned	Unassigned	Unassigned	Meat_and_Carcass_QTL	QTL_ID=16835	Name=Backfat at last rib	trait_ID=382	51093802	2	46505671	75040316	MidTest
554	Bacteroidetes	Unassigned	Unassigned	Unassigned	Unassigned	Unassigned	Meat_and_Carcass_QTL	QTL_ID=16860	Name=Carcass weight (hot)	trait_ID=77	51093802	2	44483418	75040316	MidTest
554	Bacteroidetes	Unassigned	Unassigned	Unassigned	Unassigned	Unassigned	Meat_and_Carcass_QTL	QTL_ID=16875	Name=Backfat at last rib	trait_ID=382	51093802	2	609757	85009446	MidTest
554	Bacteroidetes	Unassigned	Unassigned	Unassigned	Unassigned	Unassigned	Meat_and_Carcass_QTL	QTL_ID=16883	Name=Backfat at last rib	trait_ID=382	51093802	2	21136167	75040316	MidTest
554	Bacteroidetes	Unassigned	Unassigned	Unassigned	Unassigned	Unassigned	Production_QTL	QTL_ID=16888	Name=Average daily gain	trait_ID=144	51093802	2	21136167	119359590	MidTest
554	Bacteroidetes	Unassigned	Unassigned	Unassigned	Unassigned	Unassigned	Meat_and_Carcass_QTL	QTL_ID=16893	Name=Carcass weight (hot)	trait_ID=77	51093802	2	44483418	64352885	MidTest
554	Bacteroidetes	Unassigned	Unassigned	Unassigned	Unassigned	Unassigned	Meat_and_Carcass_QTL	QTL_ID=16898	Name=Carcass weight (hot)	trait_ID=77	51093802	2	21136167	75040316	MidTest
554	Bacteroidetes	Unassigned	Unassigned	Unassigned	Unassigned	Unassigned	Health_QTL	QTL_ID=17610	Name=Interferon-gamma level	trait_ID=639	51093802	2	21136167	59648728	MidTest
554	Bacteroidetes	Unassigned	Unassigned	Unassigned	Unassigned	Unassigned	Meat_and_Carcass_QTL	QTL_ID=17998	Name=Average backfat thickness	trait_ID=2	51093802	2	13366532	75040316	MidTest
554	Bacteroidetes	Unassigned	Unassigned	Unassigned	Unassigned	Unassigned	Meat_and_Carcass_QTL	QTL_ID=18004	Name=Subcutanous fat area	trait_ID=14	51093802	2	44483418	75040316	MidTest
554	Bacteroidetes	Unassigned	Unassigned	Unassigned	Unassigned	Unassigned	Meat_and_Carcass_QTL	QTL_ID=21212	Name=Average backfat thickness	trait_ID=2	51093802	2	2948442	137276970	MidTest
554	Bacteroidetes	Unassigned	Unassigned	Unassigned	Unassigned	Unassigned	Meat_and_Carcass_QTL	QTL_ID=21213	Name=Abdominal fat weight	trait_ID=1	51093802	2	4798534	131599097	MidTest
554	Bacteroidetes	Unassigned	Unassigned	Unassigned	Unassigned	Unassigned	Meat_and_Carcass_QTL	QTL_ID=21214	Name=Abdominal fat weight	trait_ID=1	51093802	2	2948442	138050552	MidTest
554	Bacteroidetes	Unassigned	Unassigned	Unassigned	Unassigned	Unassigned	Meat_and_Carcass_QTL	QTL_ID=21219	Name=Shoulder subcutaneous fat thickness	trait_ID=321	51093802	2	18576632	122130129	MidTest
554	Bacteroidetes	Unassigned	Unassigned	Unassigned	Unassigned	Unassigned	Exterior_QTL	QTL_ID=21303	Name=Lumbar vertebra number	trait_ID=732	51093802	2	12184677	154346072	MidTest
554	Bacteroidetes	Unassigned	Unassigned	Unassigned	Unassigned	Unassigned	Health_QTL	QTL_ID=21324	Name=White blood cell number	trait_ID=99	51093802	2	21136167	53611728	MidTest
554	Bacteroidetes	Unassigned	Unassigned	Unassigned	Unassigned	Unassigned	Health_QTL	QTL_ID=21331	Name=White blood cell number	trait_ID=99	51093802	2	21136167	53611728	MidTest
554	Bacteroidetes	Unassigned	Unassigned	Unassigned	Unassigned	Unassigned	Meat_and_Carcass_QTL	QTL_ID=21355	Name=Carcass temperature (45 minutes post-mortem)	trait_ID=387	51093802	2	48775112	131656956	MidTest
554	Bacteroidetes	Unassigned	Unassigned	Unassigned	Unassigned	Unassigned	Meat_and_Carcass_QTL	QTL_ID=29690	Name=Carcass length	trait_ID=75	51093802	2	21136167	139359663	MidTest
554	Bacteroidetes	Unassigned	Unassigned	Unassigned	Unassigned	Unassigned	Meat_and_Carcass_QTL	QTL_ID=2973	Name=Shear force	trait_ID=42	51093802	2	48775112	75082926	MidTest
554	Bacteroidetes	Unassigned	Unassigned	Unassigned	Unassigned	Unassigned	Meat_and_Carcass_QTL	QTL_ID=2974	Name=chew score	trait_ID=35	51093802	2	48775112	75082926	MidTest
554	Bacteroidetes	Unassigned	Unassigned	Unassigned	Unassigned	Unassigned	Meat_and_Carcass_QTL	QTL_ID=307	Name=Average backfat thickness	trait_ID=2	51093802	2	21136167	59648728	MidTest
554	Bacteroidetes	Unassigned	Unassigned	Unassigned	Unassigned	Unassigned	Meat_and_Carcass_QTL	QTL_ID=3107	Name=Fat to meat ratio	trait_ID=652	51093802	2	29530258	53611728	MidTest
554	Bacteroidetes	Unassigned	Unassigned	Unassigned	Unassigned	Unassigned	Meat_and_Carcass_QTL	QTL_ID=3225	Name=Off-Flavor scorf	trait_ID=174	51093802	2	48775112	131656956	MidTest
554	Bacteroidetes	Unassigned	Unassigned	Unassigned	Unassigned	Unassigned	Health_QTL	QTL_ID=37557	Name=Actinobacillus pleuropneumoniae susceptibility	trait_ID=817	51093802	2	8499847	155788186	MidTest
554	Bacteroidetes	Unassigned	Unassigned	Unassigned	Unassigned	Unassigned	Health_QTL	QTL_ID=37558	Name=Actinobacillus pleuropneumoniae susceptibility	trait_ID=817	51093802	2	15946890	150651729	MidTest
554	Bacteroidetes	Unassigned	Unassigned	Unassigned	Unassigned	Unassigned	Health_QTL	QTL_ID=37559	Name=Actinobacillus pleuropneumoniae susceptibility	trait_ID=817	51093802	2	17473237	149212234	MidTest
554	Bacteroidetes	Unassigned	Unassigned	Unassigned	Unassigned	Unassigned	Health_QTL	QTL_ID=37560	Name=Actinobacillus pleuropneumoniae susceptibility	trait_ID=817	51093802	2	23613810	149813245	MidTest
554	Bacteroidetes	Unassigned	Unassigned	Unassigned	Unassigned	Unassigned	Health_QTL	QTL_ID=37561	Name=Actinobacillus pleuropneumoniae susceptibility	trait_ID=817	51093802	2	26478024	147163597	MidTest
554	Bacteroidetes	Unassigned	Unassigned	Unassigned	Unassigned	Unassigned	Health_QTL	QTL_ID=37568	Name=Actinobacillus pleuropneumoniae susceptibility	trait_ID=817	51093802	2	19681588	149212234	MidTest
554	Bacteroidetes	Unassigned	Unassigned	Unassigned	Unassigned	Unassigned	Health_QTL	QTL_ID=37569	Name=Actinobacillus pleuropneumoniae susceptibility	trait_ID=817	51093802	2	609757	152938765	MidTest
554	Bacteroidetes	Unassigned	Unassigned	Unassigned	Unassigned	Unassigned	Production_QTL	QTL_ID=3778	Name=Body weight (16 days)	trait_ID=155	51093802	2	34221548	100385940	MidTest
554	Bacteroidetes	Unassigned	Unassigned	Unassigned	Unassigned	Unassigned	Production_QTL	QTL_ID=3779	Name=Average daily gain	trait_ID=144	51093802	2	34221548	133160620	MidTest
554	Bacteroidetes	Unassigned	Unassigned	Unassigned	Unassigned	Unassigned	Meat_and_Carcass_QTL	QTL_ID=3780	Name=Drip loss	trait_ID=37	51093802	2	13366532	100385940	MidTest
554	Bacteroidetes	Unassigned	Unassigned	Unassigned	Unassigned	Unassigned	Meat_and_Carcass_QTL	QTL_ID=38074	Name=Shear force	trait_ID=42	51093802	2	2387169	139359663	MidTest
554	Bacteroidetes	Unassigned	Unassigned	Unassigned	Unassigned	Unassigned	Meat_and_Carcass_QTL	QTL_ID=38075	Name=Drip loss	trait_ID=37	51093802	2	7440323	131656956	MidTest
554	Bacteroidetes	Unassigned	Unassigned	Unassigned	Unassigned	Unassigned	Meat_and_Carcass_QTL	QTL_ID=38076	Name=Meat color L*	trait_ID=424	51093802	2	2387169	139359663	MidTest
554	Bacteroidetes	Unassigned	Unassigned	Unassigned	Unassigned	Unassigned	Meat_and_Carcass_QTL	QTL_ID=3809	Name=Firmness	trait_ID=40	51093802	2	13366532	100385940	MidTest
554	Bacteroidetes	Unassigned	Unassigned	Unassigned	Unassigned	Unassigned	Meat_and_Carcass_QTL	QTL_ID=3810	Name=Off-Flavor scorf	trait_ID=174	51093802	2	13366532	100385940	MidTest
554	Bacteroidetes	Unassigned	Unassigned	Unassigned	Unassigned	Unassigned	Meat_and_Carcass_QTL	QTL_ID=3938	Name=Ham fat thickness	trait_ID=427	51093802	2	41353385	157789611	MidTest
554	Bacteroidetes	Unassigned	Unassigned	Unassigned	Unassigned	Unassigned	Meat_and_Carcass_QTL	QTL_ID=3982	Name=Meat color b*	trait_ID=423	51093802	2	41353385	157789611	MidTest
554	Bacteroidetes	Unassigned	Unassigned	Unassigned	Unassigned	Unassigned	Meat_and_Carcass_QTL	QTL_ID=3984	Name=Water holding capacity	trait_ID=44	51093802	2	41353385	157789611	MidTest
554	Bacteroidetes	Unassigned	Unassigned	Unassigned	Unassigned	Unassigned	Meat_and_Carcass_QTL	QTL_ID=3985	Name=Cooking loss	trait_ID=36	51093802	2	41353385	133375944	MidTest
554	Bacteroidetes	Unassigned	Unassigned	Unassigned	Unassigned	Unassigned	Meat_and_Carcass_QTL	QTL_ID=4025	Name=Percentage type IIa fibers	trait_ID=440	51093802	2	21136167	75040316	MidTest
554	Bacteroidetes	Unassigned	Unassigned	Unassigned	Unassigned	Unassigned	Meat_and_Carcass_QTL	QTL_ID=4205	Name=androstenone	PUBMED_ID=15670126	51093802	2	21136167	122791407	MidTest
554	Bacteroidetes	Unassigned	Unassigned	Unassigned	Unassigned	Unassigned	Meat_and_Carcass_QTL	QTL_ID=4272	Name=Firmness	trait_ID=40	51093802	2	41690230	86250066	MidTest
554	Bacteroidetes	Unassigned	Unassigned	Unassigned	Unassigned	Unassigned	Production_QTL	QTL_ID=5199	Name=Body weight (end of test)	trait_ID=474	51093802	2	9758855	150135089	MidTest
554	Bacteroidetes	Unassigned	Unassigned	Unassigned	Unassigned	Unassigned	Meat_and_Carcass_QTL	QTL_ID=5208	Name=backfat at mid-back	trait_ID=11	51093802	2	7804743	150596593	MidTest
554	Bacteroidetes	Unassigned	Unassigned	Unassigned	Unassigned	Unassigned	Meat_and_Carcass_QTL	QTL_ID=5218	Name=Shoulder subcutaneous fat thickness	trait_ID=321	51093802	2	6662614	140912872	MidTest
554	Bacteroidetes	Unassigned	Unassigned	Unassigned	Unassigned	Unassigned	Meat_and_Carcass_QTL	QTL_ID=5242	Name=backfat at mid-back	trait_ID=11	51093802	2	5101784	150528181	MidTest
554	Bacteroidetes	Unassigned	Unassigned	Unassigned	Unassigned	Unassigned	Meat_and_Carcass_QTL	QTL_ID=5251	Name=Shoulder subcutaneous fat thickness	trait_ID=321	51093802	2	44409258	140000086	MidTest
554	Bacteroidetes	Unassigned	Unassigned	Unassigned	Unassigned	Unassigned	Meat_and_Carcass_QTL	QTL_ID=5432	Name=Carcass weight (hot)	trait_ID=77	51093802	2	609757	157789611	MidTest
554	Bacteroidetes	Unassigned	Unassigned	Unassigned	Unassigned	Unassigned	Meat_and_Carcass_QTL	QTL_ID=5437	Name=Ham weight	trait_ID=216	51093802	2	609757	157789611	MidTest
554	Bacteroidetes	Unassigned	Unassigned	Unassigned	Unassigned	Unassigned	Meat_and_Carcass_QTL	QTL_ID=5438	Name=Shoulder weight	trait_ID=219	51093802	2	609757	157789611	MidTest
554	Bacteroidetes	Unassigned	Unassigned	Unassigned	Unassigned	Unassigned	Meat_and_Carcass_QTL	QTL_ID=5440	Name=Shear firmness	trait_ID=477	51093802	2	609757	157789611	MidTest
554	Bacteroidetes	Unassigned	Unassigned	Unassigned	Unassigned	Unassigned	Meat_and_Carcass_QTL	QTL_ID=5496	Name=Cutlet weight	trait_ID=481	51093802	2	609757	157789611	MidTest
554	Bacteroidetes	Unassigned	Unassigned	Unassigned	Unassigned	Unassigned	Meat_and_Carcass_QTL	QTL_ID=5682	Name=pH for Semimembranosus	trait_ID=403	51093802	2	38367026	157789611	MidTest
554	Bacteroidetes	Unassigned	Unassigned	Unassigned	Unassigned	Unassigned	Meat_and_Carcass_QTL	QTL_ID=5685	Name=Backfat at last rib	trait_ID=382	51093802	2	13366532	154953107	MidTest
554	Bacteroidetes	Unassigned	Unassigned	Unassigned	Unassigned	Unassigned	Meat_and_Carcass_QTL	QTL_ID=5688	Name=Loin muscle area	trait_ID=86	51093802	2	609757	133375944	MidTest
554	Bacteroidetes	Unassigned	Unassigned	Unassigned	Unassigned	Unassigned	Meat_and_Carcass_QTL	QTL_ID=5689	Name=Fat to meat ratio	trait_ID=652	51093802	2	609757	154953107	MidTest
554	Bacteroidetes	Unassigned	Unassigned	Unassigned	Unassigned	Unassigned	Meat_and_Carcass_QTL	QTL_ID=5690	Name=Belly meat content	trait_ID=473	51093802	2	2387169	154953107	MidTest
554	Bacteroidetes	Unassigned	Unassigned	Unassigned	Unassigned	Unassigned	Meat_and_Carcass_QTL	QTL_ID=5691	Name=Estimated carcass lean content	trait_ID=217	51093802	2	2387169	154953107	MidTest
554	Bacteroidetes	Unassigned	Unassigned	Unassigned	Unassigned	Unassigned	Production_QTL	QTL_ID=5936	Name=Body weight (slaughter)	trait_ID=154	51093802	2	38367026	59648728	MidTest
554	Bacteroidetes	Unassigned	Unassigned	Unassigned	Unassigned	Unassigned	Meat_and_Carcass_QTL	QTL_ID=5962	Name=Shoulder subcutaneous fat thickness	trait_ID=321	51093802	2	38367026	59648728	MidTest
554	Bacteroidetes	Unassigned	Unassigned	Unassigned	Unassigned	Unassigned	Meat_and_Carcass_QTL	QTL_ID=5963	Name=backfat above muscle dorsi	trait_ID=3	51093802	2	38367026	59648728	MidTest
554	Bacteroidetes	Unassigned	Unassigned	Unassigned	Unassigned	Unassigned	Meat_and_Carcass_QTL	QTL_ID=65002	Name=Heart weight	trait_ID=282	51093802	2	920370	138042998	MidTest
554	Bacteroidetes	Unassigned	Unassigned	Unassigned	Unassigned	Unassigned	Meat_and_Carcass_QTL	QTL_ID=669	Name=Loin muscle depth	trait_ID=220	51093802	2	33031443	123480352	MidTest
554	Bacteroidetes	Unassigned	Unassigned	Unassigned	Unassigned	Unassigned	Meat_and_Carcass_QTL	QTL_ID=7016	Name=Percentage type IIa fibers	trait_ID=440	51093802	2	43333303	75040316	MidTest
554	Bacteroidetes	Unassigned	Unassigned	Unassigned	Unassigned	Unassigned	Reproduction_QTL	QTL_ID=7471	Name=Nonfunctional nipples	trait_ID=444	51093802	2	51054270	59648728	MidTest
554	Bacteroidetes	Unassigned	Unassigned	Unassigned	Unassigned	Unassigned	Health_QTL	QTL_ID=7576	Name=Melanoma susceptibility	trait_ID=553	51093802	2	2387169	133160620	MidTest
554	Bacteroidetes	Unassigned	Unassigned	Unassigned	Unassigned	Unassigned	Meat_and_Carcass_QTL	QTL_ID=82	Name=Meat color-L	trait_ID=26	51093802	2	38367026	119359590	MidTest
554	Bacteroidetes	Unassigned	Unassigned	Unassigned	Unassigned	Unassigned	Meat_and_Carcass_QTL	QTL_ID=88	Name=Water holding capacity	trait_ID=44	51093802	2	38367026	100385940	MidTest
554	Bacteroidetes	Unassigned	Unassigned	Unassigned	Unassigned	Unassigned	Meat_and_Carcass_QTL	QTL_ID=906	Name=pH 24 hr post-mortem (loin)	trait_ID=30	51093802	2	44483418	75040316	MidTest
554	Bacteroidetes	Unassigned	Unassigned	Unassigned	Unassigned	Unassigned	Meat_and_Carcass_QTL	QTL_ID=907	Name=Abdominal fat weight	trait_ID=1	51093802	2	44483418	75040316	MidTest
554	Bacteroidetes	Unassigned	Unassigned	Unassigned	Unassigned	Unassigned	Meat_and_Carcass_QTL	QTL_ID=908	Name=Backfat weight	trait_ID=221	51093802	2	44483418	75040316	MidTest
554	Bacteroidetes	Unassigned	Unassigned	Unassigned	Unassigned	Unassigned	Meat_and_Carcass_QTL	QTL_ID=911	Name=Liver weight	trait_ID=322	51093802	2	44483418	75040316	MidTest
554	Bacteroidetes	Unassigned	Unassigned	Unassigned	Unassigned	Unassigned	Meat_and_Carcass_QTL	QTL_ID=912	Name=Shoulder external fat weight	trait_ID=318	51093802	2	44483418	75040316	MidTest
554	Bacteroidetes	Unassigned	Unassigned	Unassigned	Unassigned	Unassigned	Meat_and_Carcass_QTL	QTL_ID=913	Name=Loin muscle area	trait_ID=86	51093802	2	44483418	75040316	MidTest
554	Bacteroidetes	Unassigned	Unassigned	Unassigned	Unassigned	Unassigned	Meat_and_Carcass_QTL	QTL_ID=9580	Name=Linoleic acid content	trait_ID=93	51093802	2	25252518	64352885	MidTest
554	Bacteroidetes	Unassigned	Unassigned	Unassigned	Unassigned	Unassigned	Health_QTL	QTL_ID=9612	Name=C3c concentration	trait_ID=614	51093802	2	609757	162569375	MidTest
554	Bacteroidetes	Unassigned	Unassigned	Unassigned	Unassigned	Unassigned	Health_QTL	QTL_ID=9613	Name=C3c concentration	trait_ID=614	51093802	2	609757	162569375	MidTest
554	Bacteroidetes	Unassigned	Unassigned	Unassigned	Unassigned	Unassigned	Health_QTL	QTL_ID=9614	Name=C3c concentration	trait_ID=614	51093802	2	609757	162569375	MidTest
554	Bacteroidetes	Unassigned	Unassigned	Unassigned	Unassigned	Unassigned	Health_QTL	QTL_ID=9615	Name=C3c concentration	trait_ID=614	51093802	2	38367026	162569375	MidTest
554	Bacteroidetes	Unassigned	Unassigned	Unassigned	Unassigned	Unassigned	Health_QTL	QTL_ID=12317	Name=Mycoplasma hyopneumoniae antibody titer	trait_ID=646	51143475	2	38367026	151463344	MidTest
554	Bacteroidetes	Unassigned	Unassigned	Unassigned	Unassigned	Unassigned	Health_QTL	QTL_ID=12318	Name=Tetanus antibody titer	trait_ID=648	51143475	2	19343556	150827358	MidTest
554	Bacteroidetes	Unassigned	Unassigned	Unassigned	Unassigned	Unassigned	Meat_and_Carcass_QTL	QTL_ID=12665	Name=Drip loss	trait_ID=37	51143475	2	35687241	65816994	MidTest
554	Bacteroidetes	Unassigned	Unassigned	Unassigned	Unassigned	Unassigned	Meat_and_Carcass_QTL	QTL_ID=12747	Name=Fat-cuts percentage	trait_ID=280	51143475	2	21136167	119359590	MidTest
554	Bacteroidetes	Unassigned	Unassigned	Unassigned	Unassigned	Unassigned	Meat_and_Carcass_QTL	QTL_ID=12748	Name=Fat to meat ratio	trait_ID=652	51143475	2	21136167	119359590	MidTest
554	Bacteroidetes	Unassigned	Unassigned	Unassigned	Unassigned	Unassigned	Health_QTL	QTL_ID=15066	Name=Cholesterol level	trait_ID=578	51143475	2	13366532	131656956	MidTest
554	Bacteroidetes	Unassigned	Unassigned	Unassigned	Unassigned	Unassigned	Health_QTL	QTL_ID=15090	Name=Creatine kinase level	trait_ID=202	51143475	2	609757	101614625	MidTest
554	Bacteroidetes	Unassigned	Unassigned	Unassigned	Unassigned	Unassigned	Meat_and_Carcass_QTL	QTL_ID=15856	Name=Stearic acid content	trait_ID=250	51143475	2	34221548	75082926	MidTest
554	Bacteroidetes	Unassigned	Unassigned	Unassigned	Unassigned	Unassigned	Meat_and_Carcass_QTL	QTL_ID=15857	Name=Linoleic acid content	trait_ID=93	51143475	2	34221548	75082926	MidTest
554	Bacteroidetes	Unassigned	Unassigned	Unassigned	Unassigned	Unassigned	Meat_and_Carcass_QTL	QTL_ID=16835	Name=Backfat at last rib	trait_ID=382	51143475	2	46505671	75040316	MidTest
554	Bacteroidetes	Unassigned	Unassigned	Unassigned	Unassigned	Unassigned	Meat_and_Carcass_QTL	QTL_ID=16860	Name=Carcass weight (hot)	trait_ID=77	51143475	2	44483418	75040316	MidTest
554	Bacteroidetes	Unassigned	Unassigned	Unassigned	Unassigned	Unassigned	Meat_and_Carcass_QTL	QTL_ID=16875	Name=Backfat at last rib	trait_ID=382	51143475	2	609757	85009446	MidTest
554	Bacteroidetes	Unassigned	Unassigned	Unassigned	Unassigned	Unassigned	Meat_and_Carcass_QTL	QTL_ID=16883	Name=Backfat at last rib	trait_ID=382	51143475	2	21136167	75040316	MidTest
554	Bacteroidetes	Unassigned	Unassigned	Unassigned	Unassigned	Unassigned	Production_QTL	QTL_ID=16888	Name=Average daily gain	trait_ID=144	51143475	2	21136167	119359590	MidTest
554	Bacteroidetes	Unassigned	Unassigned	Unassigned	Unassigned	Unassigned	Meat_and_Carcass_QTL	QTL_ID=16893	Name=Carcass weight (hot)	trait_ID=77	51143475	2	44483418	64352885	MidTest
554	Bacteroidetes	Unassigned	Unassigned	Unassigned	Unassigned	Unassigned	Meat_and_Carcass_QTL	QTL_ID=16898	Name=Carcass weight (hot)	trait_ID=77	51143475	2	21136167	75040316	MidTest
554	Bacteroidetes	Unassigned	Unassigned	Unassigned	Unassigned	Unassigned	Health_QTL	QTL_ID=17610	Name=Interferon-gamma level	trait_ID=639	51143475	2	21136167	59648728	MidTest
554	Bacteroidetes	Unassigned	Unassigned	Unassigned	Unassigned	Unassigned	Meat_and_Carcass_QTL	QTL_ID=17998	Name=Average backfat thickness	trait_ID=2	51143475	2	13366532	75040316	MidTest
554	Bacteroidetes	Unassigned	Unassigned	Unassigned	Unassigned	Unassigned	Meat_and_Carcass_QTL	QTL_ID=18004	Name=Subcutanous fat area	trait_ID=14	51143475	2	44483418	75040316	MidTest
554	Bacteroidetes	Unassigned	Unassigned	Unassigned	Unassigned	Unassigned	Meat_and_Carcass_QTL	QTL_ID=21212	Name=Average backfat thickness	trait_ID=2	51143475	2	2948442	137276970	MidTest
554	Bacteroidetes	Unassigned	Unassigned	Unassigned	Unassigned	Unassigned	Meat_and_Carcass_QTL	QTL_ID=21213	Name=Abdominal fat weight	trait_ID=1	51143475	2	4798534	131599097	MidTest
554	Bacteroidetes	Unassigned	Unassigned	Unassigned	Unassigned	Unassigned	Meat_and_Carcass_QTL	QTL_ID=21214	Name=Abdominal fat weight	trait_ID=1	51143475	2	2948442	138050552	MidTest
554	Bacteroidetes	Unassigned	Unassigned	Unassigned	Unassigned	Unassigned	Meat_and_Carcass_QTL	QTL_ID=21219	Name=Shoulder subcutaneous fat thickness	trait_ID=321	51143475	2	18576632	122130129	MidTest
554	Bacteroidetes	Unassigned	Unassigned	Unassigned	Unassigned	Unassigned	Exterior_QTL	QTL_ID=21303	Name=Lumbar vertebra number	trait_ID=732	51143475	2	12184677	154346072	MidTest
554	Bacteroidetes	Unassigned	Unassigned	Unassigned	Unassigned	Unassigned	Health_QTL	QTL_ID=21324	Name=White blood cell number	trait_ID=99	51143475	2	21136167	53611728	MidTest
554	Bacteroidetes	Unassigned	Unassigned	Unassigned	Unassigned	Unassigned	Health_QTL	QTL_ID=21331	Name=White blood cell number	trait_ID=99	51143475	2	21136167	53611728	MidTest
554	Bacteroidetes	Unassigned	Unassigned	Unassigned	Unassigned	Unassigned	Meat_and_Carcass_QTL	QTL_ID=21355	Name=Carcass temperature (45 minutes post-mortem)	trait_ID=387	51143475	2	48775112	131656956	MidTest
554	Bacteroidetes	Unassigned	Unassigned	Unassigned	Unassigned	Unassigned	Meat_and_Carcass_QTL	QTL_ID=29690	Name=Carcass length	trait_ID=75	51143475	2	21136167	139359663	MidTest
554	Bacteroidetes	Unassigned	Unassigned	Unassigned	Unassigned	Unassigned	Meat_and_Carcass_QTL	QTL_ID=2973	Name=Shear force	trait_ID=42	51143475	2	48775112	75082926	MidTest
554	Bacteroidetes	Unassigned	Unassigned	Unassigned	Unassigned	Unassigned	Meat_and_Carcass_QTL	QTL_ID=2974	Name=chew score	trait_ID=35	51143475	2	48775112	75082926	MidTest
554	Bacteroidetes	Unassigned	Unassigned	Unassigned	Unassigned	Unassigned	Meat_and_Carcass_QTL	QTL_ID=307	Name=Average backfat thickness	trait_ID=2	51143475	2	21136167	59648728	MidTest
554	Bacteroidetes	Unassigned	Unassigned	Unassigned	Unassigned	Unassigned	Meat_and_Carcass_QTL	QTL_ID=3107	Name=Fat to meat ratio	trait_ID=652	51143475	2	29530258	53611728	MidTest
554	Bacteroidetes	Unassigned	Unassigned	Unassigned	Unassigned	Unassigned	Meat_and_Carcass_QTL	QTL_ID=3225	Name=Off-Flavor scorf	trait_ID=174	51143475	2	48775112	131656956	MidTest
554	Bacteroidetes	Unassigned	Unassigned	Unassigned	Unassigned	Unassigned	Health_QTL	QTL_ID=37557	Name=Actinobacillus pleuropneumoniae susceptibility	trait_ID=817	51143475	2	8499847	155788186	MidTest
554	Bacteroidetes	Unassigned	Unassigned	Unassigned	Unassigned	Unassigned	Health_QTL	QTL_ID=37558	Name=Actinobacillus pleuropneumoniae susceptibility	trait_ID=817	51143475	2	15946890	150651729	MidTest
554	Bacteroidetes	Unassigned	Unassigned	Unassigned	Unassigned	Unassigned	Health_QTL	QTL_ID=37559	Name=Actinobacillus pleuropneumoniae susceptibility	trait_ID=817	51143475	2	17473237	149212234	MidTest
554	Bacteroidetes	Unassigned	Unassigned	Unassigned	Unassigned	Unassigned	Health_QTL	QTL_ID=37560	Name=Actinobacillus pleuropneumoniae susceptibility	trait_ID=817	51143475	2	23613810	149813245	MidTest
554	Bacteroidetes	Unassigned	Unassigned	Unassigned	Unassigned	Unassigned	Health_QTL	QTL_ID=37561	Name=Actinobacillus pleuropneumoniae susceptibility	trait_ID=817	51143475	2	26478024	147163597	MidTest
554	Bacteroidetes	Unassigned	Unassigned	Unassigned	Unassigned	Unassigned	Health_QTL	QTL_ID=37568	Name=Actinobacillus pleuropneumoniae susceptibility	trait_ID=817	51143475	2	19681588	149212234	MidTest
554	Bacteroidetes	Unassigned	Unassigned	Unassigned	Unassigned	Unassigned	Health_QTL	QTL_ID=37569	Name=Actinobacillus pleuropneumoniae susceptibility	trait_ID=817	51143475	2	609757	152938765	MidTest
554	Bacteroidetes	Unassigned	Unassigned	Unassigned	Unassigned	Unassigned	Production_QTL	QTL_ID=3778	Name=Body weight (16 days)	trait_ID=155	51143475	2	34221548	100385940	MidTest
554	Bacteroidetes	Unassigned	Unassigned	Unassigned	Unassigned	Unassigned	Production_QTL	QTL_ID=3779	Name=Average daily gain	trait_ID=144	51143475	2	34221548	133160620	MidTest
554	Bacteroidetes	Unassigned	Unassigned	Unassigned	Unassigned	Unassigned	Meat_and_Carcass_QTL	QTL_ID=3780	Name=Drip loss	trait_ID=37	51143475	2	13366532	100385940	MidTest
554	Bacteroidetes	Unassigned	Unassigned	Unassigned	Unassigned	Unassigned	Meat_and_Carcass_QTL	QTL_ID=38074	Name=Shear force	trait_ID=42	51143475	2	2387169	139359663	MidTest
554	Bacteroidetes	Unassigned	Unassigned	Unassigned	Unassigned	Unassigned	Meat_and_Carcass_QTL	QTL_ID=38075	Name=Drip loss	trait_ID=37	51143475	2	7440323	131656956	MidTest
554	Bacteroidetes	Unassigned	Unassigned	Unassigned	Unassigned	Unassigned	Meat_and_Carcass_QTL	QTL_ID=38076	Name=Meat color L*	trait_ID=424	51143475	2	2387169	139359663	MidTest
554	Bacteroidetes	Unassigned	Unassigned	Unassigned	Unassigned	Unassigned	Meat_and_Carcass_QTL	QTL_ID=3809	Name=Firmness	trait_ID=40	51143475	2	13366532	100385940	MidTest
554	Bacteroidetes	Unassigned	Unassigned	Unassigned	Unassigned	Unassigned	Meat_and_Carcass_QTL	QTL_ID=3810	Name=Off-Flavor scorf	trait_ID=174	51143475	2	13366532	100385940	MidTest
554	Bacteroidetes	Unassigned	Unassigned	Unassigned	Unassigned	Unassigned	Meat_and_Carcass_QTL	QTL_ID=3938	Name=Ham fat thickness	trait_ID=427	51143475	2	41353385	157789611	MidTest
554	Bacteroidetes	Unassigned	Unassigned	Unassigned	Unassigned	Unassigned	Meat_and_Carcass_QTL	QTL_ID=3982	Name=Meat color b*	trait_ID=423	51143475	2	41353385	157789611	MidTest
554	Bacteroidetes	Unassigned	Unassigned	Unassigned	Unassigned	Unassigned	Meat_and_Carcass_QTL	QTL_ID=3984	Name=Water holding capacity	trait_ID=44	51143475	2	41353385	157789611	MidTest
554	Bacteroidetes	Unassigned	Unassigned	Unassigned	Unassigned	Unassigned	Meat_and_Carcass_QTL	QTL_ID=3985	Name=Cooking loss	trait_ID=36	51143475	2	41353385	133375944	MidTest
554	Bacteroidetes	Unassigned	Unassigned	Unassigned	Unassigned	Unassigned	Meat_and_Carcass_QTL	QTL_ID=4025	Name=Percentage type IIa fibers	trait_ID=440	51143475	2	21136167	75040316	MidTest
554	Bacteroidetes	Unassigned	Unassigned	Unassigned	Unassigned	Unassigned	Meat_and_Carcass_QTL	QTL_ID=4205	Name=androstenone	PUBMED_ID=15670126	51143475	2	21136167	122791407	MidTest
554	Bacteroidetes	Unassigned	Unassigned	Unassigned	Unassigned	Unassigned	Meat_and_Carcass_QTL	QTL_ID=4272	Name=Firmness	trait_ID=40	51143475	2	41690230	86250066	MidTest
554	Bacteroidetes	Unassigned	Unassigned	Unassigned	Unassigned	Unassigned	Production_QTL	QTL_ID=5199	Name=Body weight (end of test)	trait_ID=474	51143475	2	9758855	150135089	MidTest
554	Bacteroidetes	Unassigned	Unassigned	Unassigned	Unassigned	Unassigned	Meat_and_Carcass_QTL	QTL_ID=5208	Name=backfat at mid-back	trait_ID=11	51143475	2	7804743	150596593	MidTest
554	Bacteroidetes	Unassigned	Unassigned	Unassigned	Unassigned	Unassigned	Meat_and_Carcass_QTL	QTL_ID=5218	Name=Shoulder subcutaneous fat thickness	trait_ID=321	51143475	2	6662614	140912872	MidTest
554	Bacteroidetes	Unassigned	Unassigned	Unassigned	Unassigned	Unassigned	Meat_and_Carcass_QTL	QTL_ID=5242	Name=backfat at mid-back	trait_ID=11	51143475	2	5101784	150528181	MidTest
554	Bacteroidetes	Unassigned	Unassigned	Unassigned	Unassigned	Unassigned	Meat_and_Carcass_QTL	QTL_ID=5251	Name=Shoulder subcutaneous fat thickness	trait_ID=321	51143475	2	44409258	140000086	MidTest
554	Bacteroidetes	Unassigned	Unassigned	Unassigned	Unassigned	Unassigned	Meat_and_Carcass_QTL	QTL_ID=5432	Name=Carcass weight (hot)	trait_ID=77	51143475	2	609757	157789611	MidTest
554	Bacteroidetes	Unassigned	Unassigned	Unassigned	Unassigned	Unassigned	Meat_and_Carcass_QTL	QTL_ID=5437	Name=Ham weight	trait_ID=216	51143475	2	609757	157789611	MidTest
554	Bacteroidetes	Unassigned	Unassigned	Unassigned	Unassigned	Unassigned	Meat_and_Carcass_QTL	QTL_ID=5438	Name=Shoulder weight	trait_ID=219	51143475	2	609757	157789611	MidTest
554	Bacteroidetes	Unassigned	Unassigned	Unassigned	Unassigned	Unassigned	Meat_and_Carcass_QTL	QTL_ID=5440	Name=Shear firmness	trait_ID=477	51143475	2	609757	157789611	MidTest
554	Bacteroidetes	Unassigned	Unassigned	Unassigned	Unassigned	Unassigned	Meat_and_Carcass_QTL	QTL_ID=5496	Name=Cutlet weight	trait_ID=481	51143475	2	609757	157789611	MidTest
554	Bacteroidetes	Unassigned	Unassigned	Unassigned	Unassigned	Unassigned	Meat_and_Carcass_QTL	QTL_ID=5682	Name=pH for Semimembranosus	trait_ID=403	51143475	2	38367026	157789611	MidTest
554	Bacteroidetes	Unassigned	Unassigned	Unassigned	Unassigned	Unassigned	Meat_and_Carcass_QTL	QTL_ID=5685	Name=Backfat at last rib	trait_ID=382	51143475	2	13366532	154953107	MidTest
554	Bacteroidetes	Unassigned	Unassigned	Unassigned	Unassigned	Unassigned	Meat_and_Carcass_QTL	QTL_ID=5688	Name=Loin muscle area	trait_ID=86	51143475	2	609757	133375944	MidTest
554	Bacteroidetes	Unassigned	Unassigned	Unassigned	Unassigned	Unassigned	Meat_and_Carcass_QTL	QTL_ID=5689	Name=Fat to meat ratio	trait_ID=652	51143475	2	609757	154953107	MidTest
554	Bacteroidetes	Unassigned	Unassigned	Unassigned	Unassigned	Unassigned	Meat_and_Carcass_QTL	QTL_ID=5690	Name=Belly meat content	trait_ID=473	51143475	2	2387169	154953107	MidTest
554	Bacteroidetes	Unassigned	Unassigned	Unassigned	Unassigned	Unassigned	Meat_and_Carcass_QTL	QTL_ID=5691	Name=Estimated carcass lean content	trait_ID=217	51143475	2	2387169	154953107	MidTest
554	Bacteroidetes	Unassigned	Unassigned	Unassigned	Unassigned	Unassigned	Production_QTL	QTL_ID=5936	Name=Body weight (slaughter)	trait_ID=154	51143475	2	38367026	59648728	MidTest
554	Bacteroidetes	Unassigned	Unassigned	Unassigned	Unassigned	Unassigned	Meat_and_Carcass_QTL	QTL_ID=5962	Name=Shoulder subcutaneous fat thickness	trait_ID=321	51143475	2	38367026	59648728	MidTest
554	Bacteroidetes	Unassigned	Unassigned	Unassigned	Unassigned	Unassigned	Meat_and_Carcass_QTL	QTL_ID=5963	Name=backfat above muscle dorsi	trait_ID=3	51143475	2	38367026	59648728	MidTest
554	Bacteroidetes	Unassigned	Unassigned	Unassigned	Unassigned	Unassigned	Meat_and_Carcass_QTL	QTL_ID=65002	Name=Heart weight	trait_ID=282	51143475	2	920370	138042998	MidTest
554	Bacteroidetes	Unassigned	Unassigned	Unassigned	Unassigned	Unassigned	Meat_and_Carcass_QTL	QTL_ID=669	Name=Loin muscle depth	trait_ID=220	51143475	2	33031443	123480352	MidTest
554	Bacteroidetes	Unassigned	Unassigned	Unassigned	Unassigned	Unassigned	Meat_and_Carcass_QTL	QTL_ID=7016	Name=Percentage type IIa fibers	trait_ID=440	51143475	2	43333303	75040316	MidTest
554	Bacteroidetes	Unassigned	Unassigned	Unassigned	Unassigned	Unassigned	Reproduction_QTL	QTL_ID=7471	Name=Nonfunctional nipples	trait_ID=444	51143475	2	51054270	59648728	MidTest
554	Bacteroidetes	Unassigned	Unassigned	Unassigned	Unassigned	Unassigned	Health_QTL	QTL_ID=7576	Name=Melanoma susceptibility	trait_ID=553	51143475	2	2387169	133160620	MidTest
554	Bacteroidetes	Unassigned	Unassigned	Unassigned	Unassigned	Unassigned	Meat_and_Carcass_QTL	QTL_ID=82	Name=Meat color-L	trait_ID=26	51143475	2	38367026	119359590	MidTest
554	Bacteroidetes	Unassigned	Unassigned	Unassigned	Unassigned	Unassigned	Meat_and_Carcass_QTL	QTL_ID=88	Name=Water holding capacity	trait_ID=44	51143475	2	38367026	100385940	MidTest
554	Bacteroidetes	Unassigned	Unassigned	Unassigned	Unassigned	Unassigned	Meat_and_Carcass_QTL	QTL_ID=906	Name=pH 24 hr post-mortem (loin)	trait_ID=30	51143475	2	44483418	75040316	MidTest
554	Bacteroidetes	Unassigned	Unassigned	Unassigned	Unassigned	Unassigned	Meat_and_Carcass_QTL	QTL_ID=907	Name=Abdominal fat weight	trait_ID=1	51143475	2	44483418	75040316	MidTest
554	Bacteroidetes	Unassigned	Unassigned	Unassigned	Unassigned	Unassigned	Meat_and_Carcass_QTL	QTL_ID=908	Name=Backfat weight	trait_ID=221	51143475	2	44483418	75040316	MidTest
554	Bacteroidetes	Unassigned	Unassigned	Unassigned	Unassigned	Unassigned	Meat_and_Carcass_QTL	QTL_ID=911	Name=Liver weight	trait_ID=322	51143475	2	44483418	75040316	MidTest
554	Bacteroidetes	Unassigned	Unassigned	Unassigned	Unassigned	Unassigned	Meat_and_Carcass_QTL	QTL_ID=912	Name=Shoulder external fat weight	trait_ID=318	51143475	2	44483418	75040316	MidTest
554	Bacteroidetes	Unassigned	Unassigned	Unassigned	Unassigned	Unassigned	Meat_and_Carcass_QTL	QTL_ID=913	Name=Loin muscle area	trait_ID=86	51143475	2	44483418	75040316	MidTest
554	Bacteroidetes	Unassigned	Unassigned	Unassigned	Unassigned	Unassigned	Meat_and_Carcass_QTL	QTL_ID=9580	Name=Linoleic acid content	trait_ID=93	51143475	2	25252518	64352885	MidTest
554	Bacteroidetes	Unassigned	Unassigned	Unassigned	Unassigned	Unassigned	Health_QTL	QTL_ID=9612	Name=C3c concentration	trait_ID=614	51143475	2	609757	162569375	MidTest
554	Bacteroidetes	Unassigned	Unassigned	Unassigned	Unassigned	Unassigned	Health_QTL	QTL_ID=9613	Name=C3c concentration	trait_ID=614	51143475	2	609757	162569375	MidTest
554	Bacteroidetes	Unassigned	Unassigned	Unassigned	Unassigned	Unassigned	Health_QTL	QTL_ID=9614	Name=C3c concentration	trait_ID=614	51143475	2	609757	162569375	MidTest
554	Bacteroidetes	Unassigned	Unassigned	Unassigned	Unassigned	Unassigned	Health_QTL	QTL_ID=9615	Name=C3c concentration	trait_ID=614	51143475	2	38367026	162569375	MidTest
608	Bacteroidetes	Unassigned	Unassigned	Unassigned	Unassigned	Unassigned	Health_QTL	QTL_ID=12317	Name=Mycoplasma hyopneumoniae antibody titer	trait_ID=646	52593141	2	38367026	151463344	MidTest
608	Bacteroidetes	Unassigned	Unassigned	Unassigned	Unassigned	Unassigned	Health_QTL	QTL_ID=12318	Name=Tetanus antibody titer	trait_ID=648	52593141	2	19343556	150827358	MidTest
608	Firmicutes	Clostridia	Clostridiales	Unassigned	Unassigned	Unassigned	Meat_and_Carcass_QTL	QTL_ID=12665	Name=Drip loss	trait_ID=37	52593141	2	35687241	65816994	MidTest
608	Bacteroidetes	Unassigned	Unassigned	Unassigned	Unassigned	Unassigned	Meat_and_Carcass_QTL	QTL_ID=12747	Name=Fat-cuts percentage	trait_ID=280	52593141	2	21136167	119359590	MidTest
608	Bacteroidetes	Unassigned	Unassigned	Unassigned	Unassigned	Unassigned	Meat_and_Carcass_QTL	QTL_ID=12748	Name=Fat to meat ratio	trait_ID=652	52593141	2	21136167	119359590	MidTest
608	Bacteroidetes	Unassigned	Unassigned	Unassigned	Unassigned	Unassigned	Health_QTL	QTL_ID=15066	Name=Cholesterol level	trait_ID=578	52593141	2	13366532	131656956	MidTest
608	Bacteroidetes	Unassigned	Unassigned	Unassigned	Unassigned	Unassigned	Health_QTL	QTL_ID=15090	Name=Creatine kinase level	trait_ID=202	52593141	2	609757	101614625	MidTest
608	Firmicutes	Clostridia	Clostridiales	Unassigned	Unassigned	Unassigned	Meat_and_Carcass_QTL	QTL_ID=15856	Name=Stearic acid content	trait_ID=250	52593141	2	34221548	75082926	MidTest
608	Firmicutes	Clostridia	Clostridiales	Unassigned	Unassigned	Unassigned	Meat_and_Carcass_QTL	QTL_ID=15857	Name=Linoleic acid content	trait_ID=93	52593141	2	34221548	75082926	MidTest
608	Firmicutes	Clostridia	Clostridiales	Unassigned	Unassigned	Unassigned	Meat_and_Carcass_QTL	QTL_ID=16835	Name=Backfat at last rib	trait_ID=382	52593141	2	46505671	75040316	MidTest
608	Firmicutes	Clostridia	Clostridiales	Unassigned	Unassigned	Unassigned	Meat_and_Carcass_QTL	QTL_ID=16860	Name=Carcass weight (hot)	trait_ID=77	52593141	2	44483418	75040316	MidTest
608	Firmicutes	Clostridia	Clostridiales	Unassigned	Unassigned	Unassigned	Meat_and_Carcass_QTL	QTL_ID=16875	Name=Backfat at last rib	trait_ID=382	52593141	2	609757	85009446	MidTest
608	Firmicutes	Clostridia	Clostridiales	Unassigned	Unassigned	Unassigned	Meat_and_Carcass_QTL	QTL_ID=16883	Name=Backfat at last rib	trait_ID=382	52593141	2	21136167	75040316	MidTest
608	Bacteroidetes	Unassigned	Unassigned	Unassigned	Unassigned	Unassigned	Production_QTL	QTL_ID=16888	Name=Average daily gain	trait_ID=144	52593141	2	21136167	119359590	MidTest
608	Firmicutes	Clostridia	Clostridiales	Unassigned	Unassigned	Unassigned	Meat_and_Carcass_QTL	QTL_ID=16893	Name=Carcass weight (hot)	trait_ID=77	52593141	2	44483418	64352885	MidTest
608	Firmicutes	Clostridia	Clostridiales	Unassigned	Unassigned	Unassigned	Meat_and_Carcass_QTL	QTL_ID=16898	Name=Carcass weight (hot)	trait_ID=77	52593141	2	21136167	75040316	MidTest
608	Firmicutes	Clostridia	Clostridiales	Unassigned	Unassigned	Unassigned	Health_QTL	QTL_ID=17610	Name=Interferon-gamma level	trait_ID=639	52593141	2	21136167	59648728	MidTest
608	Firmicutes	Clostridia	Clostridiales	Unassigned	Unassigned	Unassigned	Meat_and_Carcass_QTL	QTL_ID=17998	Name=Average backfat thickness	trait_ID=2	52593141	2	13366532	75040316	MidTest
608	Firmicutes	Clostridia	Clostridiales	Unassigned	Unassigned	Unassigned	Meat_and_Carcass_QTL	QTL_ID=18004	Name=Subcutanous fat area	trait_ID=14	52593141	2	44483418	75040316	MidTest
608	Bacteroidetes	Unassigned	Unassigned	Unassigned	Unassigned	Unassigned	Meat_and_Carcass_QTL	QTL_ID=21212	Name=Average backfat thickness	trait_ID=2	52593141	2	2948442	137276970	MidTest
608	Bacteroidetes	Unassigned	Unassigned	Unassigned	Unassigned	Unassigned	Meat_and_Carcass_QTL	QTL_ID=21213	Name=Abdominal fat weight	trait_ID=1	52593141	2	4798534	131599097	MidTest
608	Bacteroidetes	Unassigned	Unassigned	Unassigned	Unassigned	Unassigned	Meat_and_Carcass_QTL	QTL_ID=21214	Name=Abdominal fat weight	trait_ID=1	52593141	2	2948442	138050552	MidTest
608	Bacteroidetes	Unassigned	Unassigned	Unassigned	Unassigned	Unassigned	Meat_and_Carcass_QTL	QTL_ID=21219	Name=Shoulder subcutaneous fat thickness	trait_ID=321	52593141	2	18576632	122130129	MidTest
608	Bacteroidetes	Unassigned	Unassigned	Unassigned	Unassigned	Unassigned	Exterior_QTL	QTL_ID=21303	Name=Lumbar vertebra number	trait_ID=732	52593141	2	12184677	154346072	MidTest
608	Firmicutes	Clostridia	Clostridiales	Unassigned	Unassigned	Unassigned	Health_QTL	QTL_ID=21324	Name=White blood cell number	trait_ID=99	52593141	2	21136167	53611728	MidTest
608	Firmicutes	Clostridia	Clostridiales	Unassigned	Unassigned	Unassigned	Health_QTL	QTL_ID=21331	Name=White blood cell number	trait_ID=99	52593141	2	21136167	53611728	MidTest
608	Bacteroidetes	Unassigned	Unassigned	Unassigned	Unassigned	Unassigned	Meat_and_Carcass_QTL	QTL_ID=21355	Name=Carcass temperature (45 minutes post-mortem)	trait_ID=387	52593141	2	48775112	131656956	MidTest
608	Bacteroidetes	Unassigned	Unassigned	Unassigned	Unassigned	Unassigned	Meat_and_Carcass_QTL	QTL_ID=29690	Name=Carcass length	trait_ID=75	52593141	2	21136167	139359663	MidTest
608	Firmicutes	Clostridia	Clostridiales	Unassigned	Unassigned	Unassigned	Meat_and_Carcass_QTL	QTL_ID=2973	Name=Shear force	trait_ID=42	52593141	2	48775112	75082926	MidTest
608	Firmicutes	Clostridia	Clostridiales	Unassigned	Unassigned	Unassigned	Meat_and_Carcass_QTL	QTL_ID=2974	Name=chew score	trait_ID=35	52593141	2	48775112	75082926	MidTest
608	Firmicutes	Clostridia	Clostridiales	Unassigned	Unassigned	Unassigned	Meat_and_Carcass_QTL	QTL_ID=307	Name=Average backfat thickness	trait_ID=2	52593141	2	21136167	59648728	MidTest
608	Firmicutes	Clostridia	Clostridiales	Unassigned	Unassigned	Unassigned	Meat_and_Carcass_QTL	QTL_ID=3107	Name=Fat to meat ratio	trait_ID=652	52593141	2	29530258	53611728	MidTest
608	Bacteroidetes	Unassigned	Unassigned	Unassigned	Unassigned	Unassigned	Meat_and_Carcass_QTL	QTL_ID=3225	Name=Off-Flavor scorf	trait_ID=174	52593141	2	48775112	131656956	MidTest
608	Bacteroidetes	Unassigned	Unassigned	Unassigned	Unassigned	Unassigned	Health_QTL	QTL_ID=37557	Name=Actinobacillus pleuropneumoniae susceptibility	trait_ID=817	52593141	2	8499847	155788186	MidTest
608	Bacteroidetes	Unassigned	Unassigned	Unassigned	Unassigned	Unassigned	Health_QTL	QTL_ID=37558	Name=Actinobacillus pleuropneumoniae susceptibility	trait_ID=817	52593141	2	15946890	150651729	MidTest
608	Bacteroidetes	Unassigned	Unassigned	Unassigned	Unassigned	Unassigned	Health_QTL	QTL_ID=37559	Name=Actinobacillus pleuropneumoniae susceptibility	trait_ID=817	52593141	2	17473237	149212234	MidTest
608	Bacteroidetes	Unassigned	Unassigned	Unassigned	Unassigned	Unassigned	Health_QTL	QTL_ID=37560	Name=Actinobacillus pleuropneumoniae susceptibility	trait_ID=817	52593141	2	23613810	149813245	MidTest
608	Bacteroidetes	Unassigned	Unassigned	Unassigned	Unassigned	Unassigned	Health_QTL	QTL_ID=37561	Name=Actinobacillus pleuropneumoniae susceptibility	trait_ID=817	52593141	2	26478024	147163597	MidTest
608	Bacteroidetes	Unassigned	Unassigned	Unassigned	Unassigned	Unassigned	Health_QTL	QTL_ID=37568	Name=Actinobacillus pleuropneumoniae susceptibility	trait_ID=817	52593141	2	19681588	149212234	MidTest
608	Bacteroidetes	Unassigned	Unassigned	Unassigned	Unassigned	Unassigned	Health_QTL	QTL_ID=37569	Name=Actinobacillus pleuropneumoniae susceptibility	trait_ID=817	52593141	2	609757	152938765	MidTest
608	Bacteroidetes	Unassigned	Unassigned	Unassigned	Unassigned	Unassigned	Production_QTL	QTL_ID=3778	Name=Body weight (16 days)	trait_ID=155	52593141	2	34221548	100385940	MidTest
608	Bacteroidetes	Unassigned	Unassigned	Unassigned	Unassigned	Unassigned	Production_QTL	QTL_ID=3779	Name=Average daily gain	trait_ID=144	52593141	2	34221548	133160620	MidTest
608	Bacteroidetes	Unassigned	Unassigned	Unassigned	Unassigned	Unassigned	Meat_and_Carcass_QTL	QTL_ID=3780	Name=Drip loss	trait_ID=37	52593141	2	13366532	100385940	MidTest
608	Bacteroidetes	Unassigned	Unassigned	Unassigned	Unassigned	Unassigned	Meat_and_Carcass_QTL	QTL_ID=38074	Name=Shear force	trait_ID=42	52593141	2	2387169	139359663	MidTest
608	Bacteroidetes	Unassigned	Unassigned	Unassigned	Unassigned	Unassigned	Meat_and_Carcass_QTL	QTL_ID=38075	Name=Drip loss	trait_ID=37	52593141	2	7440323	131656956	MidTest
608	Bacteroidetes	Unassigned	Unassigned	Unassigned	Unassigned	Unassigned	Meat_and_Carcass_QTL	QTL_ID=38076	Name=Meat color L*	trait_ID=424	52593141	2	2387169	139359663	MidTest
608	Bacteroidetes	Unassigned	Unassigned	Unassigned	Unassigned	Unassigned	Meat_and_Carcass_QTL	QTL_ID=3809	Name=Firmness	trait_ID=40	52593141	2	13366532	100385940	MidTest
608	Bacteroidetes	Unassigned	Unassigned	Unassigned	Unassigned	Unassigned	Meat_and_Carcass_QTL	QTL_ID=3810	Name=Off-Flavor scorf	trait_ID=174	52593141	2	13366532	100385940	MidTest
608	Bacteroidetes	Unassigned	Unassigned	Unassigned	Unassigned	Unassigned	Meat_and_Carcass_QTL	QTL_ID=3938	Name=Ham fat thickness	trait_ID=427	52593141	2	41353385	157789611	MidTest
608	Bacteroidetes	Unassigned	Unassigned	Unassigned	Unassigned	Unassigned	Meat_and_Carcass_QTL	QTL_ID=3982	Name=Meat color b*	trait_ID=423	52593141	2	41353385	157789611	MidTest
608	Bacteroidetes	Unassigned	Unassigned	Unassigned	Unassigned	Unassigned	Meat_and_Carcass_QTL	QTL_ID=3984	Name=Water holding capacity	trait_ID=44	52593141	2	41353385	157789611	MidTest
608	Bacteroidetes	Unassigned	Unassigned	Unassigned	Unassigned	Unassigned	Meat_and_Carcass_QTL	QTL_ID=3985	Name=Cooking loss	trait_ID=36	52593141	2	41353385	133375944	MidTest
608	Firmicutes	Clostridia	Clostridiales	Unassigned	Unassigned	Unassigned	Meat_and_Carcass_QTL	QTL_ID=4025	Name=Percentage type IIa fibers	trait_ID=440	52593141	2	21136167	75040316	MidTest
608	Bacteroidetes	Unassigned	Unassigned	Unassigned	Unassigned	Unassigned	Meat_and_Carcass_QTL	QTL_ID=4205	Name=androstenone	PUBMED_ID=15670126	52593141	2	21136167	122791407	MidTest
608	Bacteroidetes	Unassigned	Unassigned	Unassigned	Unassigned	Unassigned	Meat_and_Carcass_QTL	QTL_ID=4272	Name=Firmness	trait_ID=40	52593141	2	41690230	86250066	MidTest
608	Bacteroidetes	Unassigned	Unassigned	Unassigned	Unassigned	Unassigned	Production_QTL	QTL_ID=5199	Name=Body weight (end of test)	trait_ID=474	52593141	2	9758855	150135089	MidTest
608	Bacteroidetes	Unassigned	Unassigned	Unassigned	Unassigned	Unassigned	Meat_and_Carcass_QTL	QTL_ID=5208	Name=backfat at mid-back	trait_ID=11	52593141	2	7804743	150596593	MidTest
608	Bacteroidetes	Unassigned	Unassigned	Unassigned	Unassigned	Unassigned	Meat_and_Carcass_QTL	QTL_ID=5218	Name=Shoulder subcutaneous fat thickness	trait_ID=321	52593141	2	6662614	140912872	MidTest
608	Bacteroidetes	Unassigned	Unassigned	Unassigned	Unassigned	Unassigned	Meat_and_Carcass_QTL	QTL_ID=5242	Name=backfat at mid-back	trait_ID=11	52593141	2	5101784	150528181	MidTest
608	Bacteroidetes	Unassigned	Unassigned	Unassigned	Unassigned	Unassigned	Meat_and_Carcass_QTL	QTL_ID=5251	Name=Shoulder subcutaneous fat thickness	trait_ID=321	52593141	2	44409258	140000086	MidTest
608	Bacteroidetes	Unassigned	Unassigned	Unassigned	Unassigned	Unassigned	Meat_and_Carcass_QTL	QTL_ID=5432	Name=Carcass weight (hot)	trait_ID=77	52593141	2	609757	157789611	MidTest
608	Bacteroidetes	Unassigned	Unassigned	Unassigned	Unassigned	Unassigned	Meat_and_Carcass_QTL	QTL_ID=5437	Name=Ham weight	trait_ID=216	52593141	2	609757	157789611	MidTest
608	Bacteroidetes	Unassigned	Unassigned	Unassigned	Unassigned	Unassigned	Meat_and_Carcass_QTL	QTL_ID=5438	Name=Shoulder weight	trait_ID=219	52593141	2	609757	157789611	MidTest
608	Bacteroidetes	Unassigned	Unassigned	Unassigned	Unassigned	Unassigned	Meat_and_Carcass_QTL	QTL_ID=5440	Name=Shear firmness	trait_ID=477	52593141	2	609757	157789611	MidTest
608	Bacteroidetes	Unassigned	Unassigned	Unassigned	Unassigned	Unassigned	Meat_and_Carcass_QTL	QTL_ID=5496	Name=Cutlet weight	trait_ID=481	52593141	2	609757	157789611	MidTest
608	Bacteroidetes	Unassigned	Unassigned	Unassigned	Unassigned	Unassigned	Meat_and_Carcass_QTL	QTL_ID=5682	Name=pH for Semimembranosus	trait_ID=403	52593141	2	38367026	157789611	MidTest
608	Bacteroidetes	Unassigned	Unassigned	Unassigned	Unassigned	Unassigned	Meat_and_Carcass_QTL	QTL_ID=5685	Name=Backfat at last rib	trait_ID=382	52593141	2	13366532	154953107	MidTest
608	Bacteroidetes	Unassigned	Unassigned	Unassigned	Unassigned	Unassigned	Meat_and_Carcass_QTL	QTL_ID=5688	Name=Loin muscle area	trait_ID=86	52593141	2	609757	133375944	MidTest
608	Bacteroidetes	Unassigned	Unassigned	Unassigned	Unassigned	Unassigned	Meat_and_Carcass_QTL	QTL_ID=5689	Name=Fat to meat ratio	trait_ID=652	52593141	2	609757	154953107	MidTest
608	Bacteroidetes	Unassigned	Unassigned	Unassigned	Unassigned	Unassigned	Meat_and_Carcass_QTL	QTL_ID=5690	Name=Belly meat content	trait_ID=473	52593141	2	2387169	154953107	MidTest
608	Bacteroidetes	Unassigned	Unassigned	Unassigned	Unassigned	Unassigned	Meat_and_Carcass_QTL	QTL_ID=5691	Name=Estimated carcass lean content	trait_ID=217	52593141	2	2387169	154953107	MidTest
608	Firmicutes	Clostridia	Clostridiales	Unassigned	Unassigned	Unassigned	Production_QTL	QTL_ID=5936	Name=Body weight (slaughter)	trait_ID=154	52593141	2	38367026	59648728	MidTest
608	Firmicutes	Clostridia	Clostridiales	Unassigned	Unassigned	Unassigned	Meat_and_Carcass_QTL	QTL_ID=5962	Name=Shoulder subcutaneous fat thickness	trait_ID=321	52593141	2	38367026	59648728	MidTest
608	Firmicutes	Clostridia	Clostridiales	Unassigned	Unassigned	Unassigned	Meat_and_Carcass_QTL	QTL_ID=5963	Name=backfat above muscle dorsi	trait_ID=3	52593141	2	38367026	59648728	MidTest
608	Bacteroidetes	Unassigned	Unassigned	Unassigned	Unassigned	Unassigned	Meat_and_Carcass_QTL	QTL_ID=65002	Name=Heart weight	trait_ID=282	52593141	2	920370	138042998	MidTest
608	Bacteroidetes	Unassigned	Unassigned	Unassigned	Unassigned	Unassigned	Meat_and_Carcass_QTL	QTL_ID=669	Name=Loin muscle depth	trait_ID=220	52593141	2	33031443	123480352	MidTest
608	Firmicutes	Clostridia	Clostridiales	Unassigned	Unassigned	Unassigned	Meat_and_Carcass_QTL	QTL_ID=7016	Name=Percentage type IIa fibers	trait_ID=440	52593141	2	43333303	75040316	MidTest
608	Firmicutes	Clostridia	Clostridiales	Unassigned	Unassigned	Unassigned	Reproduction_QTL	QTL_ID=7471	Name=Nonfunctional nipples	trait_ID=444	52593141	2	51054270	59648728	MidTest
608	Bacteroidetes	Unassigned	Unassigned	Unassigned	Unassigned	Unassigned	Health_QTL	QTL_ID=7576	Name=Melanoma susceptibility	trait_ID=553	52593141	2	2387169	133160620	MidTest
608	Bacteroidetes	Unassigned	Unassigned	Unassigned	Unassigned	Unassigned	Meat_and_Carcass_QTL	QTL_ID=82	Name=Meat color-L	trait_ID=26	52593141	2	38367026	119359590	MidTest
608	Bacteroidetes	Unassigned	Unassigned	Unassigned	Unassigned	Unassigned	Meat_and_Carcass_QTL	QTL_ID=88	Name=Water holding capacity	trait_ID=44	52593141	2	38367026	100385940	MidTest
608	Firmicutes	Clostridia	Clostridiales	Unassigned	Unassigned	Unassigned	Meat_and_Carcass_QTL	QTL_ID=906	Name=pH 24 hr post-mortem (loin)	trait_ID=30	52593141	2	44483418	75040316	MidTest
608	Firmicutes	Clostridia	Clostridiales	Unassigned	Unassigned	Unassigned	Meat_and_Carcass_QTL	QTL_ID=907	Name=Abdominal fat weight	trait_ID=1	52593141	2	44483418	75040316	MidTest
608	Firmicutes	Clostridia	Clostridiales	Unassigned	Unassigned	Unassigned	Meat_and_Carcass_QTL	QTL_ID=908	Name=Backfat weight	trait_ID=221	52593141	2	44483418	75040316	MidTest
608	Firmicutes	Clostridia	Clostridiales	Unassigned	Unassigned	Unassigned	Meat_and_Carcass_QTL	QTL_ID=911	Name=Liver weight	trait_ID=322	52593141	2	44483418	75040316	MidTest
608	Firmicutes	Clostridia	Clostridiales	Unassigned	Unassigned	Unassigned	Meat_and_Carcass_QTL	QTL_ID=912	Name=Shoulder external fat weight	trait_ID=318	52593141	2	44483418	75040316	MidTest
608	Firmicutes	Clostridia	Clostridiales	Unassigned	Unassigned	Unassigned	Meat_and_Carcass_QTL	QTL_ID=913	Name=Loin muscle area	trait_ID=86	52593141	2	44483418	75040316	MidTest
608	Firmicutes	Clostridia	Clostridiales	Unassigned	Unassigned	Unassigned	Meat_and_Carcass_QTL	QTL_ID=9580	Name=Linoleic acid content	trait_ID=93	52593141	2	25252518	64352885	MidTest
608	Bacteroidetes	Unassigned	Unassigned	Unassigned	Unassigned	Unassigned	Health_QTL	QTL_ID=9612	Name=C3c concentration	trait_ID=614	52593141	2	609757	162569375	MidTest
608	Bacteroidetes	Unassigned	Unassigned	Unassigned	Unassigned	Unassigned	Health_QTL	QTL_ID=9613	Name=C3c concentration	trait_ID=614	52593141	2	609757	162569375	MidTest
608	Bacteroidetes	Unassigned	Unassigned	Unassigned	Unassigned	Unassigned	Health_QTL	QTL_ID=9614	Name=C3c concentration	trait_ID=614	52593141	2	609757	162569375	MidTest
608	Bacteroidetes	Unassigned	Unassigned	Unassigned	Unassigned	Unassigned	Health_QTL	QTL_ID=9615	Name=C3c concentration	trait_ID=614	52593141	2	38367026	162569375	MidTest
608	Bacteroidetes	Unassigned	Unassigned	Unassigned	Unassigned	Unassigned	Health_QTL	QTL_ID=12317	Name=Mycoplasma hyopneumoniae antibody titer	trait_ID=646	52652982	2	38367026	151463344	MidTest
608	Bacteroidetes	Unassigned	Unassigned	Unassigned	Unassigned	Unassigned	Health_QTL	QTL_ID=12318	Name=Tetanus antibody titer	trait_ID=648	52652982	2	19343556	150827358	MidTest
608	Firmicutes	Clostridia	Clostridiales	Unassigned	Unassigned	Unassigned	Meat_and_Carcass_QTL	QTL_ID=12665	Name=Drip loss	trait_ID=37	52652982	2	35687241	65816994	MidTest
608	Bacteroidetes	Unassigned	Unassigned	Unassigned	Unassigned	Unassigned	Meat_and_Carcass_QTL	QTL_ID=12747	Name=Fat-cuts percentage	trait_ID=280	52652982	2	21136167	119359590	MidTest
608	Bacteroidetes	Unassigned	Unassigned	Unassigned	Unassigned	Unassigned	Meat_and_Carcass_QTL	QTL_ID=12748	Name=Fat to meat ratio	trait_ID=652	52652982	2	21136167	119359590	MidTest
608	Bacteroidetes	Unassigned	Unassigned	Unassigned	Unassigned	Unassigned	Health_QTL	QTL_ID=15066	Name=Cholesterol level	trait_ID=578	52652982	2	13366532	131656956	MidTest
608	Bacteroidetes	Unassigned	Unassigned	Unassigned	Unassigned	Unassigned	Health_QTL	QTL_ID=15090	Name=Creatine kinase level	trait_ID=202	52652982	2	609757	101614625	MidTest
608	Firmicutes	Clostridia	Clostridiales	Unassigned	Unassigned	Unassigned	Meat_and_Carcass_QTL	QTL_ID=15856	Name=Stearic acid content	trait_ID=250	52652982	2	34221548	75082926	MidTest
608	Firmicutes	Clostridia	Clostridiales	Unassigned	Unassigned	Unassigned	Meat_and_Carcass_QTL	QTL_ID=15857	Name=Linoleic acid content	trait_ID=93	52652982	2	34221548	75082926	MidTest
608	Firmicutes	Clostridia	Clostridiales	Unassigned	Unassigned	Unassigned	Meat_and_Carcass_QTL	QTL_ID=16835	Name=Backfat at last rib	trait_ID=382	52652982	2	46505671	75040316	MidTest
608	Firmicutes	Clostridia	Clostridiales	Unassigned	Unassigned	Unassigned	Meat_and_Carcass_QTL	QTL_ID=16860	Name=Carcass weight (hot)	trait_ID=77	52652982	2	44483418	75040316	MidTest
608	Firmicutes	Clostridia	Clostridiales	Unassigned	Unassigned	Unassigned	Meat_and_Carcass_QTL	QTL_ID=16875	Name=Backfat at last rib	trait_ID=382	52652982	2	609757	85009446	MidTest
608	Firmicutes	Clostridia	Clostridiales	Unassigned	Unassigned	Unassigned	Meat_and_Carcass_QTL	QTL_ID=16883	Name=Backfat at last rib	trait_ID=382	52652982	2	21136167	75040316	MidTest
608	Bacteroidetes	Unassigned	Unassigned	Unassigned	Unassigned	Unassigned	Production_QTL	QTL_ID=16888	Name=Average daily gain	trait_ID=144	52652982	2	21136167	119359590	MidTest
608	Firmicutes	Clostridia	Clostridiales	Unassigned	Unassigned	Unassigned	Meat_and_Carcass_QTL	QTL_ID=16893	Name=Carcass weight (hot)	trait_ID=77	52652982	2	44483418	64352885	MidTest
608	Firmicutes	Clostridia	Clostridiales	Unassigned	Unassigned	Unassigned	Meat_and_Carcass_QTL	QTL_ID=16898	Name=Carcass weight (hot)	trait_ID=77	52652982	2	21136167	75040316	MidTest
608	Firmicutes	Clostridia	Clostridiales	Unassigned	Unassigned	Unassigned	Health_QTL	QTL_ID=17610	Name=Interferon-gamma level	trait_ID=639	52652982	2	21136167	59648728	MidTest
608	Firmicutes	Clostridia	Clostridiales	Unassigned	Unassigned	Unassigned	Meat_and_Carcass_QTL	QTL_ID=17998	Name=Average backfat thickness	trait_ID=2	52652982	2	13366532	75040316	MidTest
608	Firmicutes	Clostridia	Clostridiales	Unassigned	Unassigned	Unassigned	Meat_and_Carcass_QTL	QTL_ID=18004	Name=Subcutanous fat area	trait_ID=14	52652982	2	44483418	75040316	MidTest
608	Bacteroidetes	Unassigned	Unassigned	Unassigned	Unassigned	Unassigned	Meat_and_Carcass_QTL	QTL_ID=21212	Name=Average backfat thickness	trait_ID=2	52652982	2	2948442	137276970	MidTest
608	Bacteroidetes	Unassigned	Unassigned	Unassigned	Unassigned	Unassigned	Meat_and_Carcass_QTL	QTL_ID=21213	Name=Abdominal fat weight	trait_ID=1	52652982	2	4798534	131599097	MidTest
608	Bacteroidetes	Unassigned	Unassigned	Unassigned	Unassigned	Unassigned	Meat_and_Carcass_QTL	QTL_ID=21214	Name=Abdominal fat weight	trait_ID=1	52652982	2	2948442	138050552	MidTest
608	Bacteroidetes	Unassigned	Unassigned	Unassigned	Unassigned	Unassigned	Meat_and_Carcass_QTL	QTL_ID=21219	Name=Shoulder subcutaneous fat thickness	trait_ID=321	52652982	2	18576632	122130129	MidTest
608	Bacteroidetes	Unassigned	Unassigned	Unassigned	Unassigned	Unassigned	Exterior_QTL	QTL_ID=21303	Name=Lumbar vertebra number	trait_ID=732	52652982	2	12184677	154346072	MidTest
608	Firmicutes	Clostridia	Clostridiales	Unassigned	Unassigned	Unassigned	Health_QTL	QTL_ID=21324	Name=White blood cell number	trait_ID=99	52652982	2	21136167	53611728	MidTest
608	Firmicutes	Clostridia	Clostridiales	Unassigned	Unassigned	Unassigned	Health_QTL	QTL_ID=21331	Name=White blood cell number	trait_ID=99	52652982	2	21136167	53611728	MidTest
608	Bacteroidetes	Unassigned	Unassigned	Unassigned	Unassigned	Unassigned	Meat_and_Carcass_QTL	QTL_ID=21355	Name=Carcass temperature (45 minutes post-mortem)	trait_ID=387	52652982	2	48775112	131656956	MidTest
608	Bacteroidetes	Unassigned	Unassigned	Unassigned	Unassigned	Unassigned	Meat_and_Carcass_QTL	QTL_ID=29690	Name=Carcass length	trait_ID=75	52652982	2	21136167	139359663	MidTest
608	Firmicutes	Clostridia	Clostridiales	Unassigned	Unassigned	Unassigned	Meat_and_Carcass_QTL	QTL_ID=2973	Name=Shear force	trait_ID=42	52652982	2	48775112	75082926	MidTest
608	Firmicutes	Clostridia	Clostridiales	Unassigned	Unassigned	Unassigned	Meat_and_Carcass_QTL	QTL_ID=2974	Name=chew score	trait_ID=35	52652982	2	48775112	75082926	MidTest
608	Firmicutes	Clostridia	Clostridiales	Unassigned	Unassigned	Unassigned	Meat_and_Carcass_QTL	QTL_ID=307	Name=Average backfat thickness	trait_ID=2	52652982	2	21136167	59648728	MidTest
608	Firmicutes	Clostridia	Clostridiales	Unassigned	Unassigned	Unassigned	Meat_and_Carcass_QTL	QTL_ID=3107	Name=Fat to meat ratio	trait_ID=652	52652982	2	29530258	53611728	MidTest
608	Bacteroidetes	Unassigned	Unassigned	Unassigned	Unassigned	Unassigned	Meat_and_Carcass_QTL	QTL_ID=3225	Name=Off-Flavor scorf	trait_ID=174	52652982	2	48775112	131656956	MidTest
608	Bacteroidetes	Unassigned	Unassigned	Unassigned	Unassigned	Unassigned	Health_QTL	QTL_ID=37557	Name=Actinobacillus pleuropneumoniae susceptibility	trait_ID=817	52652982	2	8499847	155788186	MidTest
608	Bacteroidetes	Unassigned	Unassigned	Unassigned	Unassigned	Unassigned	Health_QTL	QTL_ID=37558	Name=Actinobacillus pleuropneumoniae susceptibility	trait_ID=817	52652982	2	15946890	150651729	MidTest
608	Bacteroidetes	Unassigned	Unassigned	Unassigned	Unassigned	Unassigned	Health_QTL	QTL_ID=37559	Name=Actinobacillus pleuropneumoniae susceptibility	trait_ID=817	52652982	2	17473237	149212234	MidTest
608	Bacteroidetes	Unassigned	Unassigned	Unassigned	Unassigned	Unassigned	Health_QTL	QTL_ID=37560	Name=Actinobacillus pleuropneumoniae susceptibility	trait_ID=817	52652982	2	23613810	149813245	MidTest
608	Bacteroidetes	Unassigned	Unassigned	Unassigned	Unassigned	Unassigned	Health_QTL	QTL_ID=37561	Name=Actinobacillus pleuropneumoniae susceptibility	trait_ID=817	52652982	2	26478024	147163597	MidTest
608	Bacteroidetes	Unassigned	Unassigned	Unassigned	Unassigned	Unassigned	Health_QTL	QTL_ID=37568	Name=Actinobacillus pleuropneumoniae susceptibility	trait_ID=817	52652982	2	19681588	149212234	MidTest
608	Bacteroidetes	Unassigned	Unassigned	Unassigned	Unassigned	Unassigned	Health_QTL	QTL_ID=37569	Name=Actinobacillus pleuropneumoniae susceptibility	trait_ID=817	52652982	2	609757	152938765	MidTest
608	Bacteroidetes	Unassigned	Unassigned	Unassigned	Unassigned	Unassigned	Production_QTL	QTL_ID=3778	Name=Body weight (16 days)	trait_ID=155	52652982	2	34221548	100385940	MidTest
608	Bacteroidetes	Unassigned	Unassigned	Unassigned	Unassigned	Unassigned	Production_QTL	QTL_ID=3779	Name=Average daily gain	trait_ID=144	52652982	2	34221548	133160620	MidTest
608	Bacteroidetes	Unassigned	Unassigned	Unassigned	Unassigned	Unassigned	Meat_and_Carcass_QTL	QTL_ID=3780	Name=Drip loss	trait_ID=37	52652982	2	13366532	100385940	MidTest
608	Bacteroidetes	Unassigned	Unassigned	Unassigned	Unassigned	Unassigned	Meat_and_Carcass_QTL	QTL_ID=38074	Name=Shear force	trait_ID=42	52652982	2	2387169	139359663	MidTest
608	Bacteroidetes	Unassigned	Unassigned	Unassigned	Unassigned	Unassigned	Meat_and_Carcass_QTL	QTL_ID=38075	Name=Drip loss	trait_ID=37	52652982	2	7440323	131656956	MidTest
608	Bacteroidetes	Unassigned	Unassigned	Unassigned	Unassigned	Unassigned	Meat_and_Carcass_QTL	QTL_ID=38076	Name=Meat color L*	trait_ID=424	52652982	2	2387169	139359663	MidTest
608	Bacteroidetes	Unassigned	Unassigned	Unassigned	Unassigned	Unassigned	Meat_and_Carcass_QTL	QTL_ID=3809	Name=Firmness	trait_ID=40	52652982	2	13366532	100385940	MidTest
608	Bacteroidetes	Unassigned	Unassigned	Unassigned	Unassigned	Unassigned	Meat_and_Carcass_QTL	QTL_ID=3810	Name=Off-Flavor scorf	trait_ID=174	52652982	2	13366532	100385940	MidTest
608	Bacteroidetes	Unassigned	Unassigned	Unassigned	Unassigned	Unassigned	Meat_and_Carcass_QTL	QTL_ID=3938	Name=Ham fat thickness	trait_ID=427	52652982	2	41353385	157789611	MidTest
608	Bacteroidetes	Unassigned	Unassigned	Unassigned	Unassigned	Unassigned	Meat_and_Carcass_QTL	QTL_ID=3982	Name=Meat color b*	trait_ID=423	52652982	2	41353385	157789611	MidTest
608	Bacteroidetes	Unassigned	Unassigned	Unassigned	Unassigned	Unassigned	Meat_and_Carcass_QTL	QTL_ID=3984	Name=Water holding capacity	trait_ID=44	52652982	2	41353385	157789611	MidTest
608	Bacteroidetes	Unassigned	Unassigned	Unassigned	Unassigned	Unassigned	Meat_and_Carcass_QTL	QTL_ID=3985	Name=Cooking loss	trait_ID=36	52652982	2	41353385	133375944	MidTest
608	Firmicutes	Clostridia	Clostridiales	Unassigned	Unassigned	Unassigned	Meat_and_Carcass_QTL	QTL_ID=4025	Name=Percentage type IIa fibers	trait_ID=440	52652982	2	21136167	75040316	MidTest
608	Bacteroidetes	Unassigned	Unassigned	Unassigned	Unassigned	Unassigned	Meat_and_Carcass_QTL	QTL_ID=4205	Name=androstenone	PUBMED_ID=15670126	52652982	2	21136167	122791407	MidTest
608	Bacteroidetes	Unassigned	Unassigned	Unassigned	Unassigned	Unassigned	Meat_and_Carcass_QTL	QTL_ID=4272	Name=Firmness	trait_ID=40	52652982	2	41690230	86250066	MidTest
608	Bacteroidetes	Unassigned	Unassigned	Unassigned	Unassigned	Unassigned	Production_QTL	QTL_ID=5199	Name=Body weight (end of test)	trait_ID=474	52652982	2	9758855	150135089	MidTest
608	Bacteroidetes	Unassigned	Unassigned	Unassigned	Unassigned	Unassigned	Meat_and_Carcass_QTL	QTL_ID=5208	Name=backfat at mid-back	trait_ID=11	52652982	2	7804743	150596593	MidTest
608	Bacteroidetes	Unassigned	Unassigned	Unassigned	Unassigned	Unassigned	Meat_and_Carcass_QTL	QTL_ID=5218	Name=Shoulder subcutaneous fat thickness	trait_ID=321	52652982	2	6662614	140912872	MidTest
608	Bacteroidetes	Unassigned	Unassigned	Unassigned	Unassigned	Unassigned	Meat_and_Carcass_QTL	QTL_ID=5242	Name=backfat at mid-back	trait_ID=11	52652982	2	5101784	150528181	MidTest
608	Bacteroidetes	Unassigned	Unassigned	Unassigned	Unassigned	Unassigned	Meat_and_Carcass_QTL	QTL_ID=5251	Name=Shoulder subcutaneous fat thickness	trait_ID=321	52652982	2	44409258	140000086	MidTest
608	Bacteroidetes	Unassigned	Unassigned	Unassigned	Unassigned	Unassigned	Meat_and_Carcass_QTL	QTL_ID=5432	Name=Carcass weight (hot)	trait_ID=77	52652982	2	609757	157789611	MidTest
608	Bacteroidetes	Unassigned	Unassigned	Unassigned	Unassigned	Unassigned	Meat_and_Carcass_QTL	QTL_ID=5437	Name=Ham weight	trait_ID=216	52652982	2	609757	157789611	MidTest
608	Bacteroidetes	Unassigned	Unassigned	Unassigned	Unassigned	Unassigned	Meat_and_Carcass_QTL	QTL_ID=5438	Name=Shoulder weight	trait_ID=219	52652982	2	609757	157789611	MidTest
608	Bacteroidetes	Unassigned	Unassigned	Unassigned	Unassigned	Unassigned	Meat_and_Carcass_QTL	QTL_ID=5440	Name=Shear firmness	trait_ID=477	52652982	2	609757	157789611	MidTest
608	Bacteroidetes	Unassigned	Unassigned	Unassigned	Unassigned	Unassigned	Meat_and_Carcass_QTL	QTL_ID=5496	Name=Cutlet weight	trait_ID=481	52652982	2	609757	157789611	MidTest
608	Bacteroidetes	Unassigned	Unassigned	Unassigned	Unassigned	Unassigned	Meat_and_Carcass_QTL	QTL_ID=5682	Name=pH for Semimembranosus	trait_ID=403	52652982	2	38367026	157789611	MidTest
608	Bacteroidetes	Unassigned	Unassigned	Unassigned	Unassigned	Unassigned	Meat_and_Carcass_QTL	QTL_ID=5685	Name=Backfat at last rib	trait_ID=382	52652982	2	13366532	154953107	MidTest
608	Bacteroidetes	Unassigned	Unassigned	Unassigned	Unassigned	Unassigned	Meat_and_Carcass_QTL	QTL_ID=5688	Name=Loin muscle area	trait_ID=86	52652982	2	609757	133375944	MidTest
608	Bacteroidetes	Unassigned	Unassigned	Unassigned	Unassigned	Unassigned	Meat_and_Carcass_QTL	QTL_ID=5689	Name=Fat to meat ratio	trait_ID=652	52652982	2	609757	154953107	MidTest
608	Bacteroidetes	Unassigned	Unassigned	Unassigned	Unassigned	Unassigned	Meat_and_Carcass_QTL	QTL_ID=5690	Name=Belly meat content	trait_ID=473	52652982	2	2387169	154953107	MidTest
608	Bacteroidetes	Unassigned	Unassigned	Unassigned	Unassigned	Unassigned	Meat_and_Carcass_QTL	QTL_ID=5691	Name=Estimated carcass lean content	trait_ID=217	52652982	2	2387169	154953107	MidTest
608	Firmicutes	Clostridia	Clostridiales	Unassigned	Unassigned	Unassigned	Production_QTL	QTL_ID=5936	Name=Body weight (slaughter)	trait_ID=154	52652982	2	38367026	59648728	MidTest
608	Firmicutes	Clostridia	Clostridiales	Unassigned	Unassigned	Unassigned	Meat_and_Carcass_QTL	QTL_ID=5962	Name=Shoulder subcutaneous fat thickness	trait_ID=321	52652982	2	38367026	59648728	MidTest
608	Firmicutes	Clostridia	Clostridiales	Unassigned	Unassigned	Unassigned	Meat_and_Carcass_QTL	QTL_ID=5963	Name=backfat above muscle dorsi	trait_ID=3	52652982	2	38367026	59648728	MidTest
608	Bacteroidetes	Unassigned	Unassigned	Unassigned	Unassigned	Unassigned	Meat_and_Carcass_QTL	QTL_ID=65002	Name=Heart weight	trait_ID=282	52652982	2	920370	138042998	MidTest
608	Bacteroidetes	Unassigned	Unassigned	Unassigned	Unassigned	Unassigned	Meat_and_Carcass_QTL	QTL_ID=669	Name=Loin muscle depth	trait_ID=220	52652982	2	33031443	123480352	MidTest
608	Firmicutes	Clostridia	Clostridiales	Unassigned	Unassigned	Unassigned	Meat_and_Carcass_QTL	QTL_ID=7016	Name=Percentage type IIa fibers	trait_ID=440	52652982	2	43333303	75040316	MidTest
608	Firmicutes	Clostridia	Clostridiales	Unassigned	Unassigned	Unassigned	Reproduction_QTL	QTL_ID=7471	Name=Nonfunctional nipples	trait_ID=444	52652982	2	51054270	59648728	MidTest
608	Bacteroidetes	Unassigned	Unassigned	Unassigned	Unassigned	Unassigned	Health_QTL	QTL_ID=7576	Name=Melanoma susceptibility	trait_ID=553	52652982	2	2387169	133160620	MidTest
608	Bacteroidetes	Unassigned	Unassigned	Unassigned	Unassigned	Unassigned	Meat_and_Carcass_QTL	QTL_ID=82	Name=Meat color-L	trait_ID=26	52652982	2	38367026	119359590	MidTest
608	Bacteroidetes	Unassigned	Unassigned	Unassigned	Unassigned	Unassigned	Meat_and_Carcass_QTL	QTL_ID=88	Name=Water holding capacity	trait_ID=44	52652982	2	38367026	100385940	MidTest
608	Firmicutes	Clostridia	Clostridiales	Unassigned	Unassigned	Unassigned	Meat_and_Carcass_QTL	QTL_ID=906	Name=pH 24 hr post-mortem (loin)	trait_ID=30	52652982	2	44483418	75040316	MidTest
608	Firmicutes	Clostridia	Clostridiales	Unassigned	Unassigned	Unassigned	Meat_and_Carcass_QTL	QTL_ID=907	Name=Abdominal fat weight	trait_ID=1	52652982	2	44483418	75040316	MidTest
608	Firmicutes	Clostridia	Clostridiales	Unassigned	Unassigned	Unassigned	Meat_and_Carcass_QTL	QTL_ID=908	Name=Backfat weight	trait_ID=221	52652982	2	44483418	75040316	MidTest
608	Firmicutes	Clostridia	Clostridiales	Unassigned	Unassigned	Unassigned	Meat_and_Carcass_QTL	QTL_ID=911	Name=Liver weight	trait_ID=322	52652982	2	44483418	75040316	MidTest
608	Firmicutes	Clostridia	Clostridiales	Unassigned	Unassigned	Unassigned	Meat_and_Carcass_QTL	QTL_ID=912	Name=Shoulder external fat weight	trait_ID=318	52652982	2	44483418	75040316	MidTest
608	Firmicutes	Clostridia	Clostridiales	Unassigned	Unassigned	Unassigned	Meat_and_Carcass_QTL	QTL_ID=913	Name=Loin muscle area	trait_ID=86	52652982	2	44483418	75040316	MidTest
608	Firmicutes	Clostridia	Clostridiales	Unassigned	Unassigned	Unassigned	Meat_and_Carcass_QTL	QTL_ID=9580	Name=Linoleic acid content	trait_ID=93	52652982	2	25252518	64352885	MidTest
608	Bacteroidetes	Unassigned	Unassigned	Unassigned	Unassigned	Unassigned	Health_QTL	QTL_ID=9612	Name=C3c concentration	trait_ID=614	52652982	2	609757	162569375	MidTest
608	Bacteroidetes	Unassigned	Unassigned	Unassigned	Unassigned	Unassigned	Health_QTL	QTL_ID=9613	Name=C3c concentration	trait_ID=614	52652982	2	609757	162569375	MidTest
608	Bacteroidetes	Unassigned	Unassigned	Unassigned	Unassigned	Unassigned	Health_QTL	QTL_ID=9614	Name=C3c concentration	trait_ID=614	52652982	2	609757	162569375	MidTest
608	Bacteroidetes	Unassigned	Unassigned	Unassigned	Unassigned	Unassigned	Health_QTL	QTL_ID=9615	Name=C3c concentration	trait_ID=614	52652982	2	38367026	162569375	MidTest
458	Actinobacteria	Actinobacteria_1760	Unassigned	Unassigned	Unassigned	Unassigned	Health_Association	QTL_ID=11558	Name=Salmonella count in liver and spleen	trait_ID=628	85596453	2	75040316	121864622	MidTest
458	Actinobacteria	Actinobacteria_1760	Unassigned	Unassigned	Unassigned	Unassigned	Health_Association	QTL_ID=11559	Name=Salmonella count in liver	trait_ID=97	85596453	2	75040316	121864622	MidTest
458	Actinobacteria	Actinobacteria_1760	Unassigned	Unassigned	Unassigned	Unassigned	Meat_and_Carcass_Association	QTL_ID=12102	Name=pH 24 hr post-mortem (loin)	trait_ID=30	85596453	2	59648728	157789611	MidTest
458	Actinobacteria	Actinobacteria_1760	Unassigned	Unassigned	Unassigned	Unassigned	Meat_and_Carcass_Association	QTL_ID=12103	Name=Cooking loss	trait_ID=36	85596453	2	59648728	157789611	MidTest
458	Actinobacteria	Actinobacteria_1760	Unassigned	Unassigned	Unassigned	Unassigned	Meat_and_Carcass_Association	QTL_ID=12104	Name=Cooking loss	trait_ID=36	85596453	2	59648728	157789611	MidTest
458	Actinobacteria	Actinobacteria_1760	Unassigned	Unassigned	Unassigned	Unassigned	Meat_and_Carcass_Association	QTL_ID=12105	Name=Intramuscular fat content	trait_ID=16	85596453	2	59648728	157789611	MidTest
458	Actinobacteria	Actinobacteria_1760	Unassigned	Unassigned	Unassigned	Unassigned	Meat_and_Carcass_Association	QTL_ID=12106	Name=Shear force	trait_ID=42	85596453	2	59648728	157789611	MidTest
458	Actinobacteria	Actinobacteria_1760	Unassigned	Unassigned	Unassigned	Unassigned	Meat_and_Carcass_Association	QTL_ID=12107	Name=Ham weight	trait_ID=216	85596453	2	59648728	157789611	MidTest
458	Actinobacteria	Actinobacteria_1760	Unassigned	Unassigned	Unassigned	Unassigned	Meat_and_Carcass_Association	QTL_ID=12108	Name=Estimated carcass lean content	trait_ID=217	85596453	2	59648728	157789611	MidTest
458	Actinobacteria	Actinobacteria_1760	Unassigned	Unassigned	Unassigned	Unassigned	Meat_and_Carcass_Association	QTL_ID=12109	Name=Ham weight	trait_ID=216	85596453	2	59648728	157789611	MidTest
458	Firmicutes	Clostridia	Clostridiales	Unassigned	Unassigned	Unassigned	Health_QTL	QTL_ID=12317	Name=Mycoplasma hyopneumoniae antibody titer	trait_ID=646	85596453	2	38367026	151463344	MidTest
458	Firmicutes	Clostridia	Clostridiales	Unassigned	Unassigned	Unassigned	Health_QTL	QTL_ID=12318	Name=Tetanus antibody titer	trait_ID=648	85596453	2	19343556	150827358	MidTest
458	Actinobacteria	Actinobacteria_1760	Unassigned	Unassigned	Unassigned	Unassigned	Meat_and_Carcass_QTL	QTL_ID=12743	Name=Carcass weight (cold)	trait_ID=76	85596453	2	75040316	119359590	MidTest
458	Actinobacteria	Actinobacteria_1760	Unassigned	Unassigned	Unassigned	Unassigned	Meat_and_Carcass_QTL	QTL_ID=12745	Name=Shoulder external fat weight	trait_ID=318	85596453	2	75040316	119359590	MidTest
458	Actinobacteria	Actinobacteria_1760	Unassigned	Unassigned	Unassigned	Unassigned	Meat_and_Carcass_QTL	QTL_ID=12746	Name=Backfat weight	trait_ID=221	85596453	2	75040316	119359590	MidTest
458	Firmicutes	Clostridia	Clostridiales	Unassigned	Unassigned	Unassigned	Meat_and_Carcass_QTL	QTL_ID=12747	Name=Fat-cuts percentage	trait_ID=280	85596453	2	21136167	119359590	MidTest
458	Firmicutes	Clostridia	Clostridiales	Unassigned	Unassigned	Unassigned	Meat_and_Carcass_QTL	QTL_ID=12748	Name=Fat to meat ratio	trait_ID=652	85596453	2	21136167	119359590	MidTest
458	Firmicutes	Clostridia	Clostridiales	Unassigned	Unassigned	Unassigned	Health_QTL	QTL_ID=15066	Name=Cholesterol level	trait_ID=578	85596453	2	13366532	131656956	MidTest
458	Firmicutes	Clostridia	Clostridiales	Unassigned	Unassigned	Unassigned	Health_QTL	QTL_ID=15090	Name=Creatine kinase level	trait_ID=202	85596453	2	609757	101614625	MidTest
458	Firmicutes	Clostridia	Clostridiales	Unassigned	Unassigned	Unassigned	Production_QTL	QTL_ID=16888	Name=Average daily gain	trait_ID=144	85596453	2	21136167	119359590	MidTest
458	Actinobacteria	Actinobacteria_1760	Unassigned	Unassigned	Unassigned	Unassigned	Meat_and_Carcass_QTL	QTL_ID=16899	Name=Carcass weight (hot)	trait_ID=77	85596453	2	75040316	135266453	MidTest
458	Actinobacteria	Actinobacteria_1760	Unassigned	Unassigned	Unassigned	Unassigned	Meat_and_Carcass_QTL	QTL_ID=18655	Name=androstenone	PUBMED_ID=22244367	85596453	2	85522336	106398399	MidTest
458	Firmicutes	Clostridia	Clostridiales	Unassigned	Unassigned	Unassigned	Meat_and_Carcass_QTL	QTL_ID=21212	Name=Average backfat thickness	trait_ID=2	85596453	2	2948442	137276970	MidTest
458	Firmicutes	Clostridia	Clostridiales	Unassigned	Unassigned	Unassigned	Meat_and_Carcass_QTL	QTL_ID=21213	Name=Abdominal fat weight	trait_ID=1	85596453	2	4798534	131599097	MidTest
458	Firmicutes	Clostridia	Clostridiales	Unassigned	Unassigned	Unassigned	Meat_and_Carcass_QTL	QTL_ID=21214	Name=Abdominal fat weight	trait_ID=1	85596453	2	2948442	138050552	MidTest
458	Actinobacteria	Actinobacteria_1760	Unassigned	Unassigned	Unassigned	Unassigned	Meat_and_Carcass_QTL	QTL_ID=21215	Name=Backfat at first rib	trait_ID=171	85596453	2	70124078	125622966	MidTest
458	Actinobacteria	Actinobacteria_1760	Unassigned	Unassigned	Unassigned	Unassigned	Meat_and_Carcass_QTL	QTL_ID=21218	Name=Leaf fat weight	trait_ID=172	85596453	2	85135844	149834563	MidTest
458	Firmicutes	Clostridia	Clostridiales	Unassigned	Unassigned	Unassigned	Meat_and_Carcass_QTL	QTL_ID=21219	Name=Shoulder subcutaneous fat thickness	trait_ID=321	85596453	2	18576632	122130129	MidTest
458	Firmicutes	Clostridia	Clostridiales	Unassigned	Unassigned	Unassigned	Exterior_QTL	QTL_ID=21303	Name=Lumbar vertebra number	trait_ID=732	85596453	2	12184677	154346072	MidTest
458	Firmicutes	Clostridia	Clostridiales	Unassigned	Unassigned	Unassigned	Meat_and_Carcass_QTL	QTL_ID=21355	Name=Carcass temperature (45 minutes post-mortem)	trait_ID=387	85596453	2	48775112	131656956	MidTest
458	Actinobacteria	Actinobacteria_1760	Unassigned	Unassigned	Unassigned	Unassigned	Meat_and_Carcass_QTL	QTL_ID=2796	Name=Diameter of type IIb muscle fibers	trait_ID=552	85596453	2	82717608	128992198	MidTest
458	Actinobacteria	Actinobacteria_1760	Unassigned	Unassigned	Unassigned	Unassigned	Meat_and_Carcass_QTL	QTL_ID=2797	Name=Diameter of type IIa muscle fibers	trait_ID=551	85596453	2	82717608	128992198	MidTest
458	Actinobacteria	Actinobacteria_1760	Unassigned	Unassigned	Unassigned	Unassigned	Meat_and_Carcass_QTL	QTL_ID=2798	Name=Diameter of muscle fibers	trait_ID=336	85596453	2	82717608	128992198	MidTest
458	Actinobacteria	Actinobacteria_1760	Unassigned	Unassigned	Unassigned	Unassigned	Production_QTL	QTL_ID=29536	Name=Average daily gain	trait_ID=144	85596453	2	85036318	85956326	MidTest
458	Firmicutes	Clostridia	Clostridiales	Unassigned	Unassigned	Unassigned	Meat_and_Carcass_QTL	QTL_ID=29690	Name=Carcass length	trait_ID=75	85596453	2	21136167	139359663	MidTest
458	Actinobacteria	Actinobacteria_1760	Unassigned	Unassigned	Unassigned	Unassigned	Meat_and_Carcass_QTL	QTL_ID=2975	Name=Muscle moisture percentage	trait_ID=52	85596453	2	75082926	100385940	MidTest
458	Actinobacteria	Actinobacteria_1760	Unassigned	Unassigned	Unassigned	Unassigned	Meat_and_Carcass_QTL	QTL_ID=2976	Name=PH for Longissmus dorsi	trait_ID=313	85596453	2	75082926	100385940	MidTest
458	Firmicutes	Clostridia	Clostridiales	Unassigned	Unassigned	Unassigned	Meat_and_Carcass_QTL	QTL_ID=3225	Name=Off-Flavor scorf	trait_ID=174	85596453	2	48775112	131656956	MidTest
458	Firmicutes	Clostridia	Clostridiales	Unassigned	Unassigned	Unassigned	Health_QTL	QTL_ID=37557	Name=Actinobacillus pleuropneumoniae susceptibility	trait_ID=817	85596453	2	8499847	155788186	MidTest
458	Firmicutes	Clostridia	Clostridiales	Unassigned	Unassigned	Unassigned	Health_QTL	QTL_ID=37558	Name=Actinobacillus pleuropneumoniae susceptibility	trait_ID=817	85596453	2	15946890	150651729	MidTest
458	Firmicutes	Clostridia	Clostridiales	Unassigned	Unassigned	Unassigned	Health_QTL	QTL_ID=37559	Name=Actinobacillus pleuropneumoniae susceptibility	trait_ID=817	85596453	2	17473237	149212234	MidTest
458	Firmicutes	Clostridia	Clostridiales	Unassigned	Unassigned	Unassigned	Health_QTL	QTL_ID=37560	Name=Actinobacillus pleuropneumoniae susceptibility	trait_ID=817	85596453	2	23613810	149813245	MidTest
458	Firmicutes	Clostridia	Clostridiales	Unassigned	Unassigned	Unassigned	Health_QTL	QTL_ID=37561	Name=Actinobacillus pleuropneumoniae susceptibility	trait_ID=817	85596453	2	26478024	147163597	MidTest
458	Actinobacteria	Actinobacteria_1760	Unassigned	Unassigned	Unassigned	Unassigned	Health_QTL	QTL_ID=37562	Name=Actinobacillus pleuropneumoniae susceptibility	trait_ID=817	85596453	2	83714126	150929247	MidTest
458	Firmicutes	Clostridia	Clostridiales	Unassigned	Unassigned	Unassigned	Health_QTL	QTL_ID=37568	Name=Actinobacillus pleuropneumoniae susceptibility	trait_ID=817	85596453	2	19681588	149212234	MidTest
458	Firmicutes	Clostridia	Clostridiales	Unassigned	Unassigned	Unassigned	Health_QTL	QTL_ID=37569	Name=Actinobacillus pleuropneumoniae susceptibility	trait_ID=817	85596453	2	609757	152938765	MidTest
458	Firmicutes	Clostridia	Clostridiales	Unassigned	Unassigned	Unassigned	Production_QTL	QTL_ID=3778	Name=Body weight (16 days)	trait_ID=155	85596453	2	34221548	100385940	MidTest
458	Firmicutes	Clostridia	Clostridiales	Unassigned	Unassigned	Unassigned	Production_QTL	QTL_ID=3779	Name=Average daily gain	trait_ID=144	85596453	2	34221548	133160620	MidTest
458	Firmicutes	Clostridia	Clostridiales	Unassigned	Unassigned	Unassigned	Meat_and_Carcass_QTL	QTL_ID=3780	Name=Drip loss	trait_ID=37	85596453	2	13366532	100385940	MidTest
458	Firmicutes	Clostridia	Clostridiales	Unassigned	Unassigned	Unassigned	Meat_and_Carcass_QTL	QTL_ID=38074	Name=Shear force	trait_ID=42	85596453	2	2387169	139359663	MidTest
458	Firmicutes	Clostridia	Clostridiales	Unassigned	Unassigned	Unassigned	Meat_and_Carcass_QTL	QTL_ID=38075	Name=Drip loss	trait_ID=37	85596453	2	7440323	131656956	MidTest
458	Firmicutes	Clostridia	Clostridiales	Unassigned	Unassigned	Unassigned	Meat_and_Carcass_QTL	QTL_ID=38076	Name=Meat color L*	trait_ID=424	85596453	2	2387169	139359663	MidTest
458	Firmicutes	Clostridia	Clostridiales	Unassigned	Unassigned	Unassigned	Meat_and_Carcass_QTL	QTL_ID=3809	Name=Firmness	trait_ID=40	85596453	2	13366532	100385940	MidTest
458	Firmicutes	Clostridia	Clostridiales	Unassigned	Unassigned	Unassigned	Meat_and_Carcass_QTL	QTL_ID=3810	Name=Off-Flavor scorf	trait_ID=174	85596453	2	13366532	100385940	MidTest
458	Firmicutes	Clostridia	Clostridiales	Unassigned	Unassigned	Unassigned	Meat_and_Carcass_QTL	QTL_ID=3938	Name=Ham fat thickness	trait_ID=427	85596453	2	41353385	157789611	MidTest
458	Firmicutes	Clostridia	Clostridiales	Unassigned	Unassigned	Unassigned	Meat_and_Carcass_QTL	QTL_ID=3982	Name=Meat color b*	trait_ID=423	85596453	2	41353385	157789611	MidTest
458	Firmicutes	Clostridia	Clostridiales	Unassigned	Unassigned	Unassigned	Meat_and_Carcass_QTL	QTL_ID=3984	Name=Water holding capacity	trait_ID=44	85596453	2	41353385	157789611	MidTest
458	Firmicutes	Clostridia	Clostridiales	Unassigned	Unassigned	Unassigned	Meat_and_Carcass_QTL	QTL_ID=3985	Name=Cooking loss	trait_ID=36	85596453	2	41353385	133375944	MidTest
458	Firmicutes	Clostridia	Clostridiales	Unassigned	Unassigned	Unassigned	Meat_and_Carcass_QTL	QTL_ID=4205	Name=androstenone	PUBMED_ID=15670126	85596453	2	21136167	122791407	MidTest
458	Firmicutes	Clostridia	Clostridiales	Unassigned	Unassigned	Unassigned	Meat_and_Carcass_QTL	QTL_ID=4272	Name=Firmness	trait_ID=40	85596453	2	41690230	86250066	MidTest
458	Actinobacteria	Actinobacteria_1760	Unassigned	Unassigned	Unassigned	Unassigned	Meat_and_Carcass_QTL	QTL_ID=4327	Name=tenderness score	trait_ID=43	85596453	2	75082926	100385940	MidTest
458	Firmicutes	Clostridia	Clostridiales	Unassigned	Unassigned	Unassigned	Production_QTL	QTL_ID=5199	Name=Body weight (end of test)	trait_ID=474	85596453	2	9758855	150135089	MidTest
458	Firmicutes	Clostridia	Clostridiales	Unassigned	Unassigned	Unassigned	Meat_and_Carcass_QTL	QTL_ID=5208	Name=backfat at mid-back	trait_ID=11	85596453	2	7804743	150596593	MidTest
458	Firmicutes	Clostridia	Clostridiales	Unassigned	Unassigned	Unassigned	Meat_and_Carcass_QTL	QTL_ID=5218	Name=Shoulder subcutaneous fat thickness	trait_ID=321	85596453	2	6662614	140912872	MidTest
458	Firmicutes	Clostridia	Clostridiales	Unassigned	Unassigned	Unassigned	Meat_and_Carcass_QTL	QTL_ID=5242	Name=backfat at mid-back	trait_ID=11	85596453	2	5101784	150528181	MidTest
458	Firmicutes	Clostridia	Clostridiales	Unassigned	Unassigned	Unassigned	Meat_and_Carcass_QTL	QTL_ID=5251	Name=Shoulder subcutaneous fat thickness	trait_ID=321	85596453	2	44409258	140000086	MidTest
458	Firmicutes	Clostridia	Clostridiales	Unassigned	Unassigned	Unassigned	Meat_and_Carcass_QTL	QTL_ID=5432	Name=Carcass weight (hot)	trait_ID=77	85596453	2	609757	157789611	MidTest
458	Firmicutes	Clostridia	Clostridiales	Unassigned	Unassigned	Unassigned	Meat_and_Carcass_QTL	QTL_ID=5437	Name=Ham weight	trait_ID=216	85596453	2	609757	157789611	MidTest
458	Firmicutes	Clostridia	Clostridiales	Unassigned	Unassigned	Unassigned	Meat_and_Carcass_QTL	QTL_ID=5438	Name=Shoulder weight	trait_ID=219	85596453	2	609757	157789611	MidTest
458	Firmicutes	Clostridia	Clostridiales	Unassigned	Unassigned	Unassigned	Meat_and_Carcass_QTL	QTL_ID=5440	Name=Shear firmness	trait_ID=477	85596453	2	609757	157789611	MidTest
458	Firmicutes	Clostridia	Clostridiales	Unassigned	Unassigned	Unassigned	Meat_and_Carcass_QTL	QTL_ID=5496	Name=Cutlet weight	trait_ID=481	85596453	2	609757	157789611	MidTest
458	Firmicutes	Clostridia	Clostridiales	Unassigned	Unassigned	Unassigned	Meat_and_Carcass_QTL	QTL_ID=5682	Name=pH for Semimembranosus	trait_ID=403	85596453	2	38367026	157789611	MidTest
458	Actinobacteria	Actinobacteria_1760	Unassigned	Unassigned	Unassigned	Unassigned	Meat_and_Carcass_QTL	QTL_ID=5684	Name=Shear force	trait_ID=42	85596453	2	59648728	157789611	MidTest
458	Firmicutes	Clostridia	Clostridiales	Unassigned	Unassigned	Unassigned	Meat_and_Carcass_QTL	QTL_ID=5685	Name=Backfat at last rib	trait_ID=382	85596453	2	13366532	154953107	MidTest
458	Firmicutes	Clostridia	Clostridiales	Unassigned	Unassigned	Unassigned	Meat_and_Carcass_QTL	QTL_ID=5688	Name=Loin muscle area	trait_ID=86	85596453	2	609757	133375944	MidTest
458	Firmicutes	Clostridia	Clostridiales	Unassigned	Unassigned	Unassigned	Meat_and_Carcass_QTL	QTL_ID=5689	Name=Fat to meat ratio	trait_ID=652	85596453	2	609757	154953107	MidTest
458	Firmicutes	Clostridia	Clostridiales	Unassigned	Unassigned	Unassigned	Meat_and_Carcass_QTL	QTL_ID=5690	Name=Belly meat content	trait_ID=473	85596453	2	2387169	154953107	MidTest
458	Firmicutes	Clostridia	Clostridiales	Unassigned	Unassigned	Unassigned	Meat_and_Carcass_QTL	QTL_ID=5691	Name=Estimated carcass lean content	trait_ID=217	85596453	2	2387169	154953107	MidTest
458	Actinobacteria	Actinobacteria_1760	Unassigned	Unassigned	Unassigned	Unassigned	Meat_and_Carcass_QTL	QTL_ID=5825	Name=PH for Longissmus dorsi	trait_ID=313	85596453	2	75040316	87954857	MidTest
458	Actinobacteria	Actinobacteria_1760	Unassigned	Unassigned	Unassigned	Unassigned	Health_QTL	QTL_ID=6313	Name=Platelet count	trait_ID=512	85596453	2	53611728	85636310	MidTest
458	Firmicutes	Clostridia	Clostridiales	Unassigned	Unassigned	Unassigned	Meat_and_Carcass_QTL	QTL_ID=65002	Name=Heart weight	trait_ID=282	85596453	2	920370	138042998	MidTest
458	Firmicutes	Clostridia	Clostridiales	Unassigned	Unassigned	Unassigned	Meat_and_Carcass_QTL	QTL_ID=669	Name=Loin muscle depth	trait_ID=220	85596453	2	33031443	123480352	MidTest
458	Actinobacteria	Actinobacteria_1760	Unassigned	Unassigned	Unassigned	Unassigned	Meat_and_Carcass_QTL	QTL_ID=670	Name=Loin muscle area	trait_ID=86	85596453	2	72813988	122153206	MidTest
458	Actinobacteria	Actinobacteria_1760	Unassigned	Unassigned	Unassigned	Unassigned	Meat_and_Carcass_QTL	QTL_ID=7309	Name=Carcass weight (hot)	trait_ID=77	85596453	2	75040316	125047558	MidTest
458	Actinobacteria	Actinobacteria_1760	Unassigned	Unassigned	Unassigned	Unassigned	Meat_and_Carcass_QTL	QTL_ID=7310	Name=Loin muscle area	trait_ID=86	85596453	2	75040316	125047558	MidTest
458	Actinobacteria	Actinobacteria_1760	Unassigned	Unassigned	Unassigned	Unassigned	Meat_and_Carcass_QTL	QTL_ID=7313	Name=pH 24 hr post mortem (ham)	trait_ID=200	85596453	2	53611728	85636310	MidTest
458	Firmicutes	Clostridia	Clostridiales	Unassigned	Unassigned	Unassigned	Health_QTL	QTL_ID=7576	Name=Melanoma susceptibility	trait_ID=553	85596453	2	2387169	133160620	MidTest
458	Firmicutes	Clostridia	Clostridiales	Unassigned	Unassigned	Unassigned	Meat_and_Carcass_QTL	QTL_ID=82	Name=Meat color-L	trait_ID=26	85596453	2	38367026	119359590	MidTest
458	Firmicutes	Clostridia	Clostridiales	Unassigned	Unassigned	Unassigned	Meat_and_Carcass_QTL	QTL_ID=88	Name=Water holding capacity	trait_ID=44	85596453	2	38367026	100385940	MidTest
458	Firmicutes	Clostridia	Clostridiales	Unassigned	Unassigned	Unassigned	Health_QTL	QTL_ID=9612	Name=C3c concentration	trait_ID=614	85596453	2	609757	162569375	MidTest
458	Firmicutes	Clostridia	Clostridiales	Unassigned	Unassigned	Unassigned	Health_QTL	QTL_ID=9613	Name=C3c concentration	trait_ID=614	85596453	2	609757	162569375	MidTest
458	Firmicutes	Clostridia	Clostridiales	Unassigned	Unassigned	Unassigned	Health_QTL	QTL_ID=9614	Name=C3c concentration	trait_ID=614	85596453	2	609757	162569375	MidTest
458	Firmicutes	Clostridia	Clostridiales	Unassigned	Unassigned	Unassigned	Health_QTL	QTL_ID=9615	Name=C3c concentration	trait_ID=614	85596453	2	38367026	162569375	MidTest
458	Actinobacteria	Actinobacteria_1760	Unassigned	Unassigned	Unassigned	Unassigned	Meat_and_Carcass_QTL	QTL_ID=10238	Name=Cross-sectional area of type IIa muscle fibers	trait_ID=621	85956326	2	85819449	86709599	MidTest
458	Actinobacteria	Actinobacteria_1760	Unassigned	Unassigned	Unassigned	Unassigned	Health_Association	QTL_ID=11558	Name=Salmonella count in liver and spleen	trait_ID=628	85956326	2	75040316	121864622	MidTest
458	Actinobacteria	Actinobacteria_1760	Unassigned	Unassigned	Unassigned	Unassigned	Health_Association	QTL_ID=11559	Name=Salmonella count in liver	trait_ID=97	85956326	2	75040316	121864622	MidTest
458	Actinobacteria	Actinobacteria_1760	Unassigned	Unassigned	Unassigned	Unassigned	Meat_and_Carcass_Association	QTL_ID=12102	Name=pH 24 hr post-mortem (loin)	trait_ID=30	85956326	2	59648728	157789611	MidTest
458	Actinobacteria	Actinobacteria_1760	Unassigned	Unassigned	Unassigned	Unassigned	Meat_and_Carcass_Association	QTL_ID=12103	Name=Cooking loss	trait_ID=36	85956326	2	59648728	157789611	MidTest
458	Actinobacteria	Actinobacteria_1760	Unassigned	Unassigned	Unassigned	Unassigned	Meat_and_Carcass_Association	QTL_ID=12104	Name=Cooking loss	trait_ID=36	85956326	2	59648728	157789611	MidTest
458	Actinobacteria	Actinobacteria_1760	Unassigned	Unassigned	Unassigned	Unassigned	Meat_and_Carcass_Association	QTL_ID=12105	Name=Intramuscular fat content	trait_ID=16	85956326	2	59648728	157789611	MidTest
458	Actinobacteria	Actinobacteria_1760	Unassigned	Unassigned	Unassigned	Unassigned	Meat_and_Carcass_Association	QTL_ID=12106	Name=Shear force	trait_ID=42	85956326	2	59648728	157789611	MidTest
458	Actinobacteria	Actinobacteria_1760	Unassigned	Unassigned	Unassigned	Unassigned	Meat_and_Carcass_Association	QTL_ID=12107	Name=Ham weight	trait_ID=216	85956326	2	59648728	157789611	MidTest
458	Actinobacteria	Actinobacteria_1760	Unassigned	Unassigned	Unassigned	Unassigned	Meat_and_Carcass_Association	QTL_ID=12108	Name=Estimated carcass lean content	trait_ID=217	85956326	2	59648728	157789611	MidTest
458	Actinobacteria	Actinobacteria_1760	Unassigned	Unassigned	Unassigned	Unassigned	Meat_and_Carcass_Association	QTL_ID=12109	Name=Ham weight	trait_ID=216	85956326	2	59648728	157789611	MidTest
458	Firmicutes	Clostridia	Clostridiales	Unassigned	Unassigned	Unassigned	Health_QTL	QTL_ID=12317	Name=Mycoplasma hyopneumoniae antibody titer	trait_ID=646	85956326	2	38367026	151463344	MidTest
458	Firmicutes	Clostridia	Clostridiales	Unassigned	Unassigned	Unassigned	Health_QTL	QTL_ID=12318	Name=Tetanus antibody titer	trait_ID=648	85956326	2	19343556	150827358	MidTest
458	Actinobacteria	Actinobacteria_1760	Unassigned	Unassigned	Unassigned	Unassigned	Meat_and_Carcass_QTL	QTL_ID=12743	Name=Carcass weight (cold)	trait_ID=76	85956326	2	75040316	119359590	MidTest
458	Actinobacteria	Actinobacteria_1760	Unassigned	Unassigned	Unassigned	Unassigned	Meat_and_Carcass_QTL	QTL_ID=12745	Name=Shoulder external fat weight	trait_ID=318	85956326	2	75040316	119359590	MidTest
458	Actinobacteria	Actinobacteria_1760	Unassigned	Unassigned	Unassigned	Unassigned	Meat_and_Carcass_QTL	QTL_ID=12746	Name=Backfat weight	trait_ID=221	85956326	2	75040316	119359590	MidTest
458	Firmicutes	Clostridia	Clostridiales	Unassigned	Unassigned	Unassigned	Meat_and_Carcass_QTL	QTL_ID=12747	Name=Fat-cuts percentage	trait_ID=280	85956326	2	21136167	119359590	MidTest
458	Firmicutes	Clostridia	Clostridiales	Unassigned	Unassigned	Unassigned	Meat_and_Carcass_QTL	QTL_ID=12748	Name=Fat to meat ratio	trait_ID=652	85956326	2	21136167	119359590	MidTest
458	Firmicutes	Clostridia	Clostridiales	Unassigned	Unassigned	Unassigned	Health_QTL	QTL_ID=15066	Name=Cholesterol level	trait_ID=578	85956326	2	13366532	131656956	MidTest
458	Firmicutes	Clostridia	Clostridiales	Unassigned	Unassigned	Unassigned	Health_QTL	QTL_ID=15090	Name=Creatine kinase level	trait_ID=202	85956326	2	609757	101614625	MidTest
458	Firmicutes	Clostridia	Clostridiales	Unassigned	Unassigned	Unassigned	Production_QTL	QTL_ID=16888	Name=Average daily gain	trait_ID=144	85956326	2	21136167	119359590	MidTest
458	Actinobacteria	Actinobacteria_1760	Unassigned	Unassigned	Unassigned	Unassigned	Meat_and_Carcass_QTL	QTL_ID=16899	Name=Carcass weight (hot)	trait_ID=77	85956326	2	75040316	135266453	MidTest
458	Actinobacteria	Actinobacteria_1760	Unassigned	Unassigned	Unassigned	Unassigned	Meat_and_Carcass_QTL	QTL_ID=18655	Name=androstenone	PUBMED_ID=22244367	85956326	2	85522336	106398399	MidTest
458	Firmicutes	Clostridia	Clostridiales	Unassigned	Unassigned	Unassigned	Meat_and_Carcass_QTL	QTL_ID=21212	Name=Average backfat thickness	trait_ID=2	85956326	2	2948442	137276970	MidTest
458	Firmicutes	Clostridia	Clostridiales	Unassigned	Unassigned	Unassigned	Meat_and_Carcass_QTL	QTL_ID=21213	Name=Abdominal fat weight	trait_ID=1	85956326	2	4798534	131599097	MidTest
458	Firmicutes	Clostridia	Clostridiales	Unassigned	Unassigned	Unassigned	Meat_and_Carcass_QTL	QTL_ID=21214	Name=Abdominal fat weight	trait_ID=1	85956326	2	2948442	138050552	MidTest
458	Actinobacteria	Actinobacteria_1760	Unassigned	Unassigned	Unassigned	Unassigned	Meat_and_Carcass_QTL	QTL_ID=21215	Name=Backfat at first rib	trait_ID=171	85956326	2	70124078	125622966	MidTest
458	Actinobacteria	Actinobacteria_1760	Unassigned	Unassigned	Unassigned	Unassigned	Meat_and_Carcass_QTL	QTL_ID=21218	Name=Leaf fat weight	trait_ID=172	85956326	2	85135844	149834563	MidTest
458	Firmicutes	Clostridia	Clostridiales	Unassigned	Unassigned	Unassigned	Meat_and_Carcass_QTL	QTL_ID=21219	Name=Shoulder subcutaneous fat thickness	trait_ID=321	85956326	2	18576632	122130129	MidTest
458	Firmicutes	Clostridia	Clostridiales	Unassigned	Unassigned	Unassigned	Exterior_QTL	QTL_ID=21303	Name=Lumbar vertebra number	trait_ID=732	85956326	2	12184677	154346072	MidTest
458	Firmicutes	Clostridia	Clostridiales	Unassigned	Unassigned	Unassigned	Meat_and_Carcass_QTL	QTL_ID=21355	Name=Carcass temperature (45 minutes post-mortem)	trait_ID=387	85956326	2	48775112	131656956	MidTest
458	Actinobacteria	Actinobacteria_1760	Unassigned	Unassigned	Unassigned	Unassigned	Meat_and_Carcass_QTL	QTL_ID=2796	Name=Diameter of type IIb muscle fibers	trait_ID=552	85956326	2	82717608	128992198	MidTest
458	Actinobacteria	Actinobacteria_1760	Unassigned	Unassigned	Unassigned	Unassigned	Meat_and_Carcass_QTL	QTL_ID=2797	Name=Diameter of type IIa muscle fibers	trait_ID=551	85956326	2	82717608	128992198	MidTest
458	Actinobacteria	Actinobacteria_1760	Unassigned	Unassigned	Unassigned	Unassigned	Meat_and_Carcass_QTL	QTL_ID=2798	Name=Diameter of muscle fibers	trait_ID=336	85956326	2	82717608	128992198	MidTest
458	Actinobacteria	Actinobacteria_1760	Unassigned	Unassigned	Unassigned	Unassigned	Production_QTL	QTL_ID=29536	Name=Average daily gain	trait_ID=144	85956326	2	85036318	85956326	MidTest
458	Firmicutes	Clostridia	Clostridiales	Unassigned	Unassigned	Unassigned	Meat_and_Carcass_QTL	QTL_ID=29690	Name=Carcass length	trait_ID=75	85956326	2	21136167	139359663	MidTest
458	Actinobacteria	Actinobacteria_1760	Unassigned	Unassigned	Unassigned	Unassigned	Meat_and_Carcass_QTL	QTL_ID=2975	Name=Muscle moisture percentage	trait_ID=52	85956326	2	75082926	100385940	MidTest
458	Actinobacteria	Actinobacteria_1760	Unassigned	Unassigned	Unassigned	Unassigned	Meat_and_Carcass_QTL	QTL_ID=2976	Name=PH for Longissmus dorsi	trait_ID=313	85956326	2	75082926	100385940	MidTest
458	Firmicutes	Clostridia	Clostridiales	Unassigned	Unassigned	Unassigned	Meat_and_Carcass_QTL	QTL_ID=3225	Name=Off-Flavor scorf	trait_ID=174	85956326	2	48775112	131656956	MidTest
458	Firmicutes	Clostridia	Clostridiales	Unassigned	Unassigned	Unassigned	Health_QTL	QTL_ID=37557	Name=Actinobacillus pleuropneumoniae susceptibility	trait_ID=817	85956326	2	8499847	155788186	MidTest
458	Firmicutes	Clostridia	Clostridiales	Unassigned	Unassigned	Unassigned	Health_QTL	QTL_ID=37558	Name=Actinobacillus pleuropneumoniae susceptibility	trait_ID=817	85956326	2	15946890	150651729	MidTest
458	Firmicutes	Clostridia	Clostridiales	Unassigned	Unassigned	Unassigned	Health_QTL	QTL_ID=37559	Name=Actinobacillus pleuropneumoniae susceptibility	trait_ID=817	85956326	2	17473237	149212234	MidTest
458	Firmicutes	Clostridia	Clostridiales	Unassigned	Unassigned	Unassigned	Health_QTL	QTL_ID=37560	Name=Actinobacillus pleuropneumoniae susceptibility	trait_ID=817	85956326	2	23613810	149813245	MidTest
458	Firmicutes	Clostridia	Clostridiales	Unassigned	Unassigned	Unassigned	Health_QTL	QTL_ID=37561	Name=Actinobacillus pleuropneumoniae susceptibility	trait_ID=817	85956326	2	26478024	147163597	MidTest
458	Actinobacteria	Actinobacteria_1760	Unassigned	Unassigned	Unassigned	Unassigned	Health_QTL	QTL_ID=37562	Name=Actinobacillus pleuropneumoniae susceptibility	trait_ID=817	85956326	2	83714126	150929247	MidTest
458	Firmicutes	Clostridia	Clostridiales	Unassigned	Unassigned	Unassigned	Health_QTL	QTL_ID=37568	Name=Actinobacillus pleuropneumoniae susceptibility	trait_ID=817	85956326	2	19681588	149212234	MidTest
458	Firmicutes	Clostridia	Clostridiales	Unassigned	Unassigned	Unassigned	Health_QTL	QTL_ID=37569	Name=Actinobacillus pleuropneumoniae susceptibility	trait_ID=817	85956326	2	609757	152938765	MidTest
458	Firmicutes	Clostridia	Clostridiales	Unassigned	Unassigned	Unassigned	Production_QTL	QTL_ID=3778	Name=Body weight (16 days)	trait_ID=155	85956326	2	34221548	100385940	MidTest
458	Firmicutes	Clostridia	Clostridiales	Unassigned	Unassigned	Unassigned	Production_QTL	QTL_ID=3779	Name=Average daily gain	trait_ID=144	85956326	2	34221548	133160620	MidTest
458	Firmicutes	Clostridia	Clostridiales	Unassigned	Unassigned	Unassigned	Meat_and_Carcass_QTL	QTL_ID=3780	Name=Drip loss	trait_ID=37	85956326	2	13366532	100385940	MidTest
458	Firmicutes	Clostridia	Clostridiales	Unassigned	Unassigned	Unassigned	Meat_and_Carcass_QTL	QTL_ID=38074	Name=Shear force	trait_ID=42	85956326	2	2387169	139359663	MidTest
458	Firmicutes	Clostridia	Clostridiales	Unassigned	Unassigned	Unassigned	Meat_and_Carcass_QTL	QTL_ID=38075	Name=Drip loss	trait_ID=37	85956326	2	7440323	131656956	MidTest
458	Firmicutes	Clostridia	Clostridiales	Unassigned	Unassigned	Unassigned	Meat_and_Carcass_QTL	QTL_ID=38076	Name=Meat color L*	trait_ID=424	85956326	2	2387169	139359663	MidTest
458	Firmicutes	Clostridia	Clostridiales	Unassigned	Unassigned	Unassigned	Meat_and_Carcass_QTL	QTL_ID=3809	Name=Firmness	trait_ID=40	85956326	2	13366532	100385940	MidTest
458	Firmicutes	Clostridia	Clostridiales	Unassigned	Unassigned	Unassigned	Meat_and_Carcass_QTL	QTL_ID=3810	Name=Off-Flavor scorf	trait_ID=174	85956326	2	13366532	100385940	MidTest
458	Firmicutes	Clostridia	Clostridiales	Unassigned	Unassigned	Unassigned	Meat_and_Carcass_QTL	QTL_ID=3938	Name=Ham fat thickness	trait_ID=427	85956326	2	41353385	157789611	MidTest
458	Firmicutes	Clostridia	Clostridiales	Unassigned	Unassigned	Unassigned	Meat_and_Carcass_QTL	QTL_ID=3982	Name=Meat color b*	trait_ID=423	85956326	2	41353385	157789611	MidTest
458	Firmicutes	Clostridia	Clostridiales	Unassigned	Unassigned	Unassigned	Meat_and_Carcass_QTL	QTL_ID=3984	Name=Water holding capacity	trait_ID=44	85956326	2	41353385	157789611	MidTest
458	Firmicutes	Clostridia	Clostridiales	Unassigned	Unassigned	Unassigned	Meat_and_Carcass_QTL	QTL_ID=3985	Name=Cooking loss	trait_ID=36	85956326	2	41353385	133375944	MidTest
458	Firmicutes	Clostridia	Clostridiales	Unassigned	Unassigned	Unassigned	Meat_and_Carcass_QTL	QTL_ID=4205	Name=androstenone	PUBMED_ID=15670126	85956326	2	21136167	122791407	MidTest
458	Firmicutes	Clostridia	Clostridiales	Unassigned	Unassigned	Unassigned	Meat_and_Carcass_QTL	QTL_ID=4272	Name=Firmness	trait_ID=40	85956326	2	41690230	86250066	MidTest
458	Actinobacteria	Actinobacteria_1760	Unassigned	Unassigned	Unassigned	Unassigned	Meat_and_Carcass_QTL	QTL_ID=4327	Name=tenderness score	trait_ID=43	85956326	2	75082926	100385940	MidTest
458	Firmicutes	Clostridia	Clostridiales	Unassigned	Unassigned	Unassigned	Production_QTL	QTL_ID=5199	Name=Body weight (end of test)	trait_ID=474	85956326	2	9758855	150135089	MidTest
458	Firmicutes	Clostridia	Clostridiales	Unassigned	Unassigned	Unassigned	Meat_and_Carcass_QTL	QTL_ID=5208	Name=backfat at mid-back	trait_ID=11	85956326	2	7804743	150596593	MidTest
458	Firmicutes	Clostridia	Clostridiales	Unassigned	Unassigned	Unassigned	Meat_and_Carcass_QTL	QTL_ID=5218	Name=Shoulder subcutaneous fat thickness	trait_ID=321	85956326	2	6662614	140912872	MidTest
458	Firmicutes	Clostridia	Clostridiales	Unassigned	Unassigned	Unassigned	Meat_and_Carcass_QTL	QTL_ID=5242	Name=backfat at mid-back	trait_ID=11	85956326	2	5101784	150528181	MidTest
458	Firmicutes	Clostridia	Clostridiales	Unassigned	Unassigned	Unassigned	Meat_and_Carcass_QTL	QTL_ID=5251	Name=Shoulder subcutaneous fat thickness	trait_ID=321	85956326	2	44409258	140000086	MidTest
458	Firmicutes	Clostridia	Clostridiales	Unassigned	Unassigned	Unassigned	Meat_and_Carcass_QTL	QTL_ID=5432	Name=Carcass weight (hot)	trait_ID=77	85956326	2	609757	157789611	MidTest
458	Firmicutes	Clostridia	Clostridiales	Unassigned	Unassigned	Unassigned	Meat_and_Carcass_QTL	QTL_ID=5437	Name=Ham weight	trait_ID=216	85956326	2	609757	157789611	MidTest
458	Firmicutes	Clostridia	Clostridiales	Unassigned	Unassigned	Unassigned	Meat_and_Carcass_QTL	QTL_ID=5438	Name=Shoulder weight	trait_ID=219	85956326	2	609757	157789611	MidTest
458	Firmicutes	Clostridia	Clostridiales	Unassigned	Unassigned	Unassigned	Meat_and_Carcass_QTL	QTL_ID=5440	Name=Shear firmness	trait_ID=477	85956326	2	609757	157789611	MidTest
458	Firmicutes	Clostridia	Clostridiales	Unassigned	Unassigned	Unassigned	Meat_and_Carcass_QTL	QTL_ID=5496	Name=Cutlet weight	trait_ID=481	85956326	2	609757	157789611	MidTest
458	Firmicutes	Clostridia	Clostridiales	Unassigned	Unassigned	Unassigned	Meat_and_Carcass_QTL	QTL_ID=5682	Name=pH for Semimembranosus	trait_ID=403	85956326	2	38367026	157789611	MidTest
458	Actinobacteria	Actinobacteria_1760	Unassigned	Unassigned	Unassigned	Unassigned	Meat_and_Carcass_QTL	QTL_ID=5684	Name=Shear force	trait_ID=42	85956326	2	59648728	157789611	MidTest
458	Firmicutes	Clostridia	Clostridiales	Unassigned	Unassigned	Unassigned	Meat_and_Carcass_QTL	QTL_ID=5685	Name=Backfat at last rib	trait_ID=382	85956326	2	13366532	154953107	MidTest
458	Firmicutes	Clostridia	Clostridiales	Unassigned	Unassigned	Unassigned	Meat_and_Carcass_QTL	QTL_ID=5688	Name=Loin muscle area	trait_ID=86	85956326	2	609757	133375944	MidTest
458	Firmicutes	Clostridia	Clostridiales	Unassigned	Unassigned	Unassigned	Meat_and_Carcass_QTL	QTL_ID=5689	Name=Fat to meat ratio	trait_ID=652	85956326	2	609757	154953107	MidTest
458	Firmicutes	Clostridia	Clostridiales	Unassigned	Unassigned	Unassigned	Meat_and_Carcass_QTL	QTL_ID=5690	Name=Belly meat content	trait_ID=473	85956326	2	2387169	154953107	MidTest
458	Firmicutes	Clostridia	Clostridiales	Unassigned	Unassigned	Unassigned	Meat_and_Carcass_QTL	QTL_ID=5691	Name=Estimated carcass lean content	trait_ID=217	85956326	2	2387169	154953107	MidTest
458	Actinobacteria	Actinobacteria_1760	Unassigned	Unassigned	Unassigned	Unassigned	Meat_and_Carcass_QTL	QTL_ID=5825	Name=PH for Longissmus dorsi	trait_ID=313	85956326	2	75040316	87954857	MidTest
458	Firmicutes	Clostridia	Clostridiales	Unassigned	Unassigned	Unassigned	Meat_and_Carcass_QTL	QTL_ID=65002	Name=Heart weight	trait_ID=282	85956326	2	920370	138042998	MidTest
458	Firmicutes	Clostridia	Clostridiales	Unassigned	Unassigned	Unassigned	Meat_and_Carcass_QTL	QTL_ID=669	Name=Loin muscle depth	trait_ID=220	85956326	2	33031443	123480352	MidTest
458	Actinobacteria	Actinobacteria_1760	Unassigned	Unassigned	Unassigned	Unassigned	Meat_and_Carcass_QTL	QTL_ID=670	Name=Loin muscle area	trait_ID=86	85956326	2	72813988	122153206	MidTest
458	Actinobacteria	Actinobacteria_1760	Unassigned	Unassigned	Unassigned	Unassigned	Meat_and_Carcass_QTL	QTL_ID=7309	Name=Carcass weight (hot)	trait_ID=77	85956326	2	75040316	125047558	MidTest
458	Actinobacteria	Actinobacteria_1760	Unassigned	Unassigned	Unassigned	Unassigned	Meat_and_Carcass_QTL	QTL_ID=7310	Name=Loin muscle area	trait_ID=86	85956326	2	75040316	125047558	MidTest
458	Actinobacteria	Actinobacteria_1760	Unassigned	Unassigned	Unassigned	Unassigned	Meat_and_Carcass_QTL	QTL_ID=747	Name=Backfat thickness between 3rd and 4th rib	trait_ID=8	85956326	2	85821787	86250066	MidTest
458	Firmicutes	Clostridia	Clostridiales	Unassigned	Unassigned	Unassigned	Health_QTL	QTL_ID=7576	Name=Melanoma susceptibility	trait_ID=553	85956326	2	2387169	133160620	MidTest
458	Firmicutes	Clostridia	Clostridiales	Unassigned	Unassigned	Unassigned	Meat_and_Carcass_QTL	QTL_ID=82	Name=Meat color-L	trait_ID=26	85956326	2	38367026	119359590	MidTest
458	Firmicutes	Clostridia	Clostridiales	Unassigned	Unassigned	Unassigned	Meat_and_Carcass_QTL	QTL_ID=88	Name=Water holding capacity	trait_ID=44	85956326	2	38367026	100385940	MidTest
458	Firmicutes	Clostridia	Clostridiales	Unassigned	Unassigned	Unassigned	Health_QTL	QTL_ID=9612	Name=C3c concentration	trait_ID=614	85956326	2	609757	162569375	MidTest
458	Firmicutes	Clostridia	Clostridiales	Unassigned	Unassigned	Unassigned	Health_QTL	QTL_ID=9613	Name=C3c concentration	trait_ID=614	85956326	2	609757	162569375	MidTest
458	Firmicutes	Clostridia	Clostridiales	Unassigned	Unassigned	Unassigned	Health_QTL	QTL_ID=9614	Name=C3c concentration	trait_ID=614	85956326	2	609757	162569375	MidTest
458	Firmicutes	Clostridia	Clostridiales	Unassigned	Unassigned	Unassigned	Health_QTL	QTL_ID=9615	Name=C3c concentration	trait_ID=614	85956326	2	38367026	162569375	MidTest
1092	Proteobacteria	Gammaproteobacteria	Aeromonadales	Succinivibrionaceae	Succinivibrio	dextrinosolvens	Meat_and_Carcass_Association	QTL_ID=12102	Name=pH 24 hr post-mortem (loin)	trait_ID=30	107157162	2	59648728	157789611	MidTest
1692	Proteobacteria	Gammaproteobacteria	Aeromonadales	Succinivibrionaceae	Succinivibrio	dextrinosolvens	Meat_and_Carcass_Association	QTL_ID=12102	Name=pH 24 hr post-mortem (loin)	trait_ID=30	107157162	2	59648728	157789611	MidTest
1092	Proteobacteria	Gammaproteobacteria	Aeromonadales	Succinivibrionaceae	Succinivibrio	dextrinosolvens	Meat_and_Carcass_Association	QTL_ID=12103	Name=Cooking loss	trait_ID=36	107157162	2	59648728	157789611	MidTest
1692	Proteobacteria	Gammaproteobacteria	Aeromonadales	Succinivibrionaceae	Succinivibrio	dextrinosolvens	Meat_and_Carcass_Association	QTL_ID=12103	Name=Cooking loss	trait_ID=36	107157162	2	59648728	157789611	MidTest
1092	Proteobacteria	Gammaproteobacteria	Aeromonadales	Succinivibrionaceae	Succinivibrio	dextrinosolvens	Meat_and_Carcass_Association	QTL_ID=12104	Name=Cooking loss	trait_ID=36	107157162	2	59648728	157789611	MidTest
1692	Proteobacteria	Gammaproteobacteria	Aeromonadales	Succinivibrionaceae	Succinivibrio	dextrinosolvens	Meat_and_Carcass_Association	QTL_ID=12104	Name=Cooking loss	trait_ID=36	107157162	2	59648728	157789611	MidTest
1092	Proteobacteria	Gammaproteobacteria	Aeromonadales	Succinivibrionaceae	Succinivibrio	dextrinosolvens	Meat_and_Carcass_Association	QTL_ID=12105	Name=Intramuscular fat content	trait_ID=16	107157162	2	59648728	157789611	MidTest
1692	Proteobacteria	Gammaproteobacteria	Aeromonadales	Succinivibrionaceae	Succinivibrio	dextrinosolvens	Meat_and_Carcass_Association	QTL_ID=12105	Name=Intramuscular fat content	trait_ID=16	107157162	2	59648728	157789611	MidTest
1092	Proteobacteria	Gammaproteobacteria	Aeromonadales	Succinivibrionaceae	Succinivibrio	dextrinosolvens	Meat_and_Carcass_Association	QTL_ID=12106	Name=Shear force	trait_ID=42	107157162	2	59648728	157789611	MidTest
1692	Proteobacteria	Gammaproteobacteria	Aeromonadales	Succinivibrionaceae	Succinivibrio	dextrinosolvens	Meat_and_Carcass_Association	QTL_ID=12106	Name=Shear force	trait_ID=42	107157162	2	59648728	157789611	MidTest
1092	Proteobacteria	Gammaproteobacteria	Aeromonadales	Succinivibrionaceae	Succinivibrio	dextrinosolvens	Meat_and_Carcass_Association	QTL_ID=12107	Name=Ham weight	trait_ID=216	107157162	2	59648728	157789611	MidTest
1692	Proteobacteria	Gammaproteobacteria	Aeromonadales	Succinivibrionaceae	Succinivibrio	dextrinosolvens	Meat_and_Carcass_Association	QTL_ID=12107	Name=Ham weight	trait_ID=216	107157162	2	59648728	157789611	MidTest
1092	Proteobacteria	Gammaproteobacteria	Aeromonadales	Succinivibrionaceae	Succinivibrio	dextrinosolvens	Meat_and_Carcass_Association	QTL_ID=12108	Name=Estimated carcass lean content	trait_ID=217	107157162	2	59648728	157789611	MidTest
1692	Proteobacteria	Gammaproteobacteria	Aeromonadales	Succinivibrionaceae	Succinivibrio	dextrinosolvens	Meat_and_Carcass_Association	QTL_ID=12108	Name=Estimated carcass lean content	trait_ID=217	107157162	2	59648728	157789611	MidTest
1092	Proteobacteria	Gammaproteobacteria	Aeromonadales	Succinivibrionaceae	Succinivibrio	dextrinosolvens	Meat_and_Carcass_Association	QTL_ID=12109	Name=Ham weight	trait_ID=216	107157162	2	59648728	157789611	MidTest
1692	Proteobacteria	Gammaproteobacteria	Aeromonadales	Succinivibrionaceae	Succinivibrio	dextrinosolvens	Meat_and_Carcass_Association	QTL_ID=12109	Name=Ham weight	trait_ID=216	107157162	2	59648728	157789611	MidTest
1092	Proteobacteria	Gammaproteobacteria	Aeromonadales	Succinivibrionaceae	Succinivibrio	dextrinosolvens	Health_QTL	QTL_ID=12317	Name=Mycoplasma hyopneumoniae antibody titer	trait_ID=646	107157162	2	38367026	151463344	MidTest
1692	Proteobacteria	Gammaproteobacteria	Aeromonadales	Succinivibrionaceae	Succinivibrio	dextrinosolvens	Health_QTL	QTL_ID=12317	Name=Mycoplasma hyopneumoniae antibody titer	trait_ID=646	107157162	2	38367026	151463344	MidTest
1092	Proteobacteria	Gammaproteobacteria	Aeromonadales	Succinivibrionaceae	Succinivibrio	dextrinosolvens	Health_QTL	QTL_ID=12318	Name=Tetanus antibody titer	trait_ID=648	107157162	2	19343556	150827358	MidTest
1692	Proteobacteria	Gammaproteobacteria	Aeromonadales	Succinivibrionaceae	Succinivibrio	dextrinosolvens	Health_QTL	QTL_ID=12318	Name=Tetanus antibody titer	trait_ID=648	107157162	2	19343556	150827358	MidTest
1092	Proteobacteria	Gammaproteobacteria	Aeromonadales	Succinivibrionaceae	Succinivibrio	dextrinosolvens	Meat_and_Carcass_QTL	QTL_ID=21218	Name=Leaf fat weight	trait_ID=172	107157162	2	85135844	149834563	MidTest
1692	Proteobacteria	Gammaproteobacteria	Aeromonadales	Succinivibrionaceae	Succinivibrio	dextrinosolvens	Meat_and_Carcass_QTL	QTL_ID=21218	Name=Leaf fat weight	trait_ID=172	107157162	2	85135844	149834563	MidTest
1092	Proteobacteria	Gammaproteobacteria	Aeromonadales	Succinivibrionaceae	Succinivibrio	dextrinosolvens	Exterior_QTL	QTL_ID=21303	Name=Lumbar vertebra number	trait_ID=732	107157162	2	12184677	154346072	MidTest
1692	Proteobacteria	Gammaproteobacteria	Aeromonadales	Succinivibrionaceae	Succinivibrio	dextrinosolvens	Exterior_QTL	QTL_ID=21303	Name=Lumbar vertebra number	trait_ID=732	107157162	2	12184677	154346072	MidTest
1092	Proteobacteria	Gammaproteobacteria	Aeromonadales	Succinivibrionaceae	Succinivibrio	dextrinosolvens	Health_QTL	QTL_ID=37557	Name=Actinobacillus pleuropneumoniae susceptibility	trait_ID=817	107157162	2	8499847	155788186	MidTest
1692	Proteobacteria	Gammaproteobacteria	Aeromonadales	Succinivibrionaceae	Succinivibrio	dextrinosolvens	Health_QTL	QTL_ID=37557	Name=Actinobacillus pleuropneumoniae susceptibility	trait_ID=817	107157162	2	8499847	155788186	MidTest
1092	Proteobacteria	Gammaproteobacteria	Aeromonadales	Succinivibrionaceae	Succinivibrio	dextrinosolvens	Health_QTL	QTL_ID=37558	Name=Actinobacillus pleuropneumoniae susceptibility	trait_ID=817	107157162	2	15946890	150651729	MidTest
1692	Proteobacteria	Gammaproteobacteria	Aeromonadales	Succinivibrionaceae	Succinivibrio	dextrinosolvens	Health_QTL	QTL_ID=37558	Name=Actinobacillus pleuropneumoniae susceptibility	trait_ID=817	107157162	2	15946890	150651729	MidTest
1092	Proteobacteria	Gammaproteobacteria	Aeromonadales	Succinivibrionaceae	Succinivibrio	dextrinosolvens	Health_QTL	QTL_ID=37559	Name=Actinobacillus pleuropneumoniae susceptibility	trait_ID=817	107157162	2	17473237	149212234	MidTest
1692	Proteobacteria	Gammaproteobacteria	Aeromonadales	Succinivibrionaceae	Succinivibrio	dextrinosolvens	Health_QTL	QTL_ID=37559	Name=Actinobacillus pleuropneumoniae susceptibility	trait_ID=817	107157162	2	17473237	149212234	MidTest
1092	Proteobacteria	Gammaproteobacteria	Aeromonadales	Succinivibrionaceae	Succinivibrio	dextrinosolvens	Health_QTL	QTL_ID=37560	Name=Actinobacillus pleuropneumoniae susceptibility	trait_ID=817	107157162	2	23613810	149813245	MidTest
1692	Proteobacteria	Gammaproteobacteria	Aeromonadales	Succinivibrionaceae	Succinivibrio	dextrinosolvens	Health_QTL	QTL_ID=37560	Name=Actinobacillus pleuropneumoniae susceptibility	trait_ID=817	107157162	2	23613810	149813245	MidTest
1092	Proteobacteria	Gammaproteobacteria	Aeromonadales	Succinivibrionaceae	Succinivibrio	dextrinosolvens	Health_QTL	QTL_ID=37562	Name=Actinobacillus pleuropneumoniae susceptibility	trait_ID=817	107157162	2	83714126	150929247	MidTest
1692	Proteobacteria	Gammaproteobacteria	Aeromonadales	Succinivibrionaceae	Succinivibrio	dextrinosolvens	Health_QTL	QTL_ID=37562	Name=Actinobacillus pleuropneumoniae susceptibility	trait_ID=817	107157162	2	83714126	150929247	MidTest
1092	Proteobacteria	Gammaproteobacteria	Aeromonadales	Succinivibrionaceae	Succinivibrio	dextrinosolvens	Health_QTL	QTL_ID=37568	Name=Actinobacillus pleuropneumoniae susceptibility	trait_ID=817	107157162	2	19681588	149212234	MidTest
1692	Proteobacteria	Gammaproteobacteria	Aeromonadales	Succinivibrionaceae	Succinivibrio	dextrinosolvens	Health_QTL	QTL_ID=37568	Name=Actinobacillus pleuropneumoniae susceptibility	trait_ID=817	107157162	2	19681588	149212234	MidTest
1092	Proteobacteria	Gammaproteobacteria	Aeromonadales	Succinivibrionaceae	Succinivibrio	dextrinosolvens	Health_QTL	QTL_ID=37569	Name=Actinobacillus pleuropneumoniae susceptibility	trait_ID=817	107157162	2	609757	152938765	MidTest
1692	Proteobacteria	Gammaproteobacteria	Aeromonadales	Succinivibrionaceae	Succinivibrio	dextrinosolvens	Health_QTL	QTL_ID=37569	Name=Actinobacillus pleuropneumoniae susceptibility	trait_ID=817	107157162	2	609757	152938765	MidTest
1092	Proteobacteria	Gammaproteobacteria	Aeromonadales	Succinivibrionaceae	Succinivibrio	dextrinosolvens	Meat_and_Carcass_QTL	QTL_ID=3938	Name=Ham fat thickness	trait_ID=427	107157162	2	41353385	157789611	MidTest
1692	Proteobacteria	Gammaproteobacteria	Aeromonadales	Succinivibrionaceae	Succinivibrio	dextrinosolvens	Meat_and_Carcass_QTL	QTL_ID=3938	Name=Ham fat thickness	trait_ID=427	107157162	2	41353385	157789611	MidTest
1092	Proteobacteria	Gammaproteobacteria	Aeromonadales	Succinivibrionaceae	Succinivibrio	dextrinosolvens	Meat_and_Carcass_QTL	QTL_ID=3982	Name=Meat color b*	trait_ID=423	107157162	2	41353385	157789611	MidTest
1692	Proteobacteria	Gammaproteobacteria	Aeromonadales	Succinivibrionaceae	Succinivibrio	dextrinosolvens	Meat_and_Carcass_QTL	QTL_ID=3982	Name=Meat color b*	trait_ID=423	107157162	2	41353385	157789611	MidTest
1092	Proteobacteria	Gammaproteobacteria	Aeromonadales	Succinivibrionaceae	Succinivibrio	dextrinosolvens	Meat_and_Carcass_QTL	QTL_ID=3984	Name=Water holding capacity	trait_ID=44	107157162	2	41353385	157789611	MidTest
1692	Proteobacteria	Gammaproteobacteria	Aeromonadales	Succinivibrionaceae	Succinivibrio	dextrinosolvens	Meat_and_Carcass_QTL	QTL_ID=3984	Name=Water holding capacity	trait_ID=44	107157162	2	41353385	157789611	MidTest
1092	Proteobacteria	Gammaproteobacteria	Aeromonadales	Succinivibrionaceae	Succinivibrio	dextrinosolvens	Production_QTL	QTL_ID=5199	Name=Body weight (end of test)	trait_ID=474	107157162	2	9758855	150135089	MidTest
1692	Proteobacteria	Gammaproteobacteria	Aeromonadales	Succinivibrionaceae	Succinivibrio	dextrinosolvens	Production_QTL	QTL_ID=5199	Name=Body weight (end of test)	trait_ID=474	107157162	2	9758855	150135089	MidTest
1092	Proteobacteria	Gammaproteobacteria	Aeromonadales	Succinivibrionaceae	Succinivibrio	dextrinosolvens	Meat_and_Carcass_QTL	QTL_ID=5208	Name=backfat at mid-back	trait_ID=11	107157162	2	7804743	150596593	MidTest
1692	Proteobacteria	Gammaproteobacteria	Aeromonadales	Succinivibrionaceae	Succinivibrio	dextrinosolvens	Meat_and_Carcass_QTL	QTL_ID=5208	Name=backfat at mid-back	trait_ID=11	107157162	2	7804743	150596593	MidTest
1092	Proteobacteria	Gammaproteobacteria	Aeromonadales	Succinivibrionaceae	Succinivibrio	dextrinosolvens	Meat_and_Carcass_QTL	QTL_ID=5242	Name=backfat at mid-back	trait_ID=11	107157162	2	5101784	150528181	MidTest
1692	Proteobacteria	Gammaproteobacteria	Aeromonadales	Succinivibrionaceae	Succinivibrio	dextrinosolvens	Meat_and_Carcass_QTL	QTL_ID=5242	Name=backfat at mid-back	trait_ID=11	107157162	2	5101784	150528181	MidTest
1092	Proteobacteria	Gammaproteobacteria	Aeromonadales	Succinivibrionaceae	Succinivibrio	dextrinosolvens	Meat_and_Carcass_QTL	QTL_ID=5432	Name=Carcass weight (hot)	trait_ID=77	107157162	2	609757	157789611	MidTest
1692	Proteobacteria	Gammaproteobacteria	Aeromonadales	Succinivibrionaceae	Succinivibrio	dextrinosolvens	Meat_and_Carcass_QTL	QTL_ID=5432	Name=Carcass weight (hot)	trait_ID=77	107157162	2	609757	157789611	MidTest
1092	Proteobacteria	Gammaproteobacteria	Aeromonadales	Succinivibrionaceae	Succinivibrio	dextrinosolvens	Meat_and_Carcass_QTL	QTL_ID=5437	Name=Ham weight	trait_ID=216	107157162	2	609757	157789611	MidTest
1692	Proteobacteria	Gammaproteobacteria	Aeromonadales	Succinivibrionaceae	Succinivibrio	dextrinosolvens	Meat_and_Carcass_QTL	QTL_ID=5437	Name=Ham weight	trait_ID=216	107157162	2	609757	157789611	MidTest
1092	Proteobacteria	Gammaproteobacteria	Aeromonadales	Succinivibrionaceae	Succinivibrio	dextrinosolvens	Meat_and_Carcass_QTL	QTL_ID=5438	Name=Shoulder weight	trait_ID=219	107157162	2	609757	157789611	MidTest
1692	Proteobacteria	Gammaproteobacteria	Aeromonadales	Succinivibrionaceae	Succinivibrio	dextrinosolvens	Meat_and_Carcass_QTL	QTL_ID=5438	Name=Shoulder weight	trait_ID=219	107157162	2	609757	157789611	MidTest
1092	Proteobacteria	Gammaproteobacteria	Aeromonadales	Succinivibrionaceae	Succinivibrio	dextrinosolvens	Meat_and_Carcass_QTL	QTL_ID=5440	Name=Shear firmness	trait_ID=477	107157162	2	609757	157789611	MidTest
1692	Proteobacteria	Gammaproteobacteria	Aeromonadales	Succinivibrionaceae	Succinivibrio	dextrinosolvens	Meat_and_Carcass_QTL	QTL_ID=5440	Name=Shear firmness	trait_ID=477	107157162	2	609757	157789611	MidTest
1092	Proteobacteria	Gammaproteobacteria	Aeromonadales	Succinivibrionaceae	Succinivibrio	dextrinosolvens	Meat_and_Carcass_QTL	QTL_ID=5496	Name=Cutlet weight	trait_ID=481	107157162	2	609757	157789611	MidTest
1692	Proteobacteria	Gammaproteobacteria	Aeromonadales	Succinivibrionaceae	Succinivibrio	dextrinosolvens	Meat_and_Carcass_QTL	QTL_ID=5496	Name=Cutlet weight	trait_ID=481	107157162	2	609757	157789611	MidTest
1092	Proteobacteria	Gammaproteobacteria	Aeromonadales	Succinivibrionaceae	Succinivibrio	dextrinosolvens	Meat_and_Carcass_QTL	QTL_ID=5682	Name=pH for Semimembranosus	trait_ID=403	107157162	2	38367026	157789611	MidTest
1692	Proteobacteria	Gammaproteobacteria	Aeromonadales	Succinivibrionaceae	Succinivibrio	dextrinosolvens	Meat_and_Carcass_QTL	QTL_ID=5682	Name=pH for Semimembranosus	trait_ID=403	107157162	2	38367026	157789611	MidTest
1092	Proteobacteria	Gammaproteobacteria	Aeromonadales	Succinivibrionaceae	Succinivibrio	dextrinosolvens	Meat_and_Carcass_QTL	QTL_ID=5684	Name=Shear force	trait_ID=42	107157162	2	59648728	157789611	MidTest
1692	Proteobacteria	Gammaproteobacteria	Aeromonadales	Succinivibrionaceae	Succinivibrio	dextrinosolvens	Meat_and_Carcass_QTL	QTL_ID=5684	Name=Shear force	trait_ID=42	107157162	2	59648728	157789611	MidTest
1092	Proteobacteria	Gammaproteobacteria	Aeromonadales	Succinivibrionaceae	Succinivibrio	dextrinosolvens	Meat_and_Carcass_QTL	QTL_ID=5685	Name=Backfat at last rib	trait_ID=382	107157162	2	13366532	154953107	MidTest
1692	Proteobacteria	Gammaproteobacteria	Aeromonadales	Succinivibrionaceae	Succinivibrio	dextrinosolvens	Meat_and_Carcass_QTL	QTL_ID=5685	Name=Backfat at last rib	trait_ID=382	107157162	2	13366532	154953107	MidTest
1092	Proteobacteria	Gammaproteobacteria	Aeromonadales	Succinivibrionaceae	Succinivibrio	dextrinosolvens	Meat_and_Carcass_QTL	QTL_ID=5689	Name=Fat to meat ratio	trait_ID=652	107157162	2	609757	154953107	MidTest
1692	Proteobacteria	Gammaproteobacteria	Aeromonadales	Succinivibrionaceae	Succinivibrio	dextrinosolvens	Meat_and_Carcass_QTL	QTL_ID=5689	Name=Fat to meat ratio	trait_ID=652	107157162	2	609757	154953107	MidTest
1092	Proteobacteria	Gammaproteobacteria	Aeromonadales	Succinivibrionaceae	Succinivibrio	dextrinosolvens	Meat_and_Carcass_QTL	QTL_ID=5690	Name=Belly meat content	trait_ID=473	107157162	2	2387169	154953107	MidTest
1692	Proteobacteria	Gammaproteobacteria	Aeromonadales	Succinivibrionaceae	Succinivibrio	dextrinosolvens	Meat_and_Carcass_QTL	QTL_ID=5690	Name=Belly meat content	trait_ID=473	107157162	2	2387169	154953107	MidTest
1092	Proteobacteria	Gammaproteobacteria	Aeromonadales	Succinivibrionaceae	Succinivibrio	dextrinosolvens	Meat_and_Carcass_QTL	QTL_ID=5691	Name=Estimated carcass lean content	trait_ID=217	107157162	2	2387169	154953107	MidTest
1692	Proteobacteria	Gammaproteobacteria	Aeromonadales	Succinivibrionaceae	Succinivibrio	dextrinosolvens	Meat_and_Carcass_QTL	QTL_ID=5691	Name=Estimated carcass lean content	trait_ID=217	107157162	2	2387169	154953107	MidTest
1092	Proteobacteria	Gammaproteobacteria	Aeromonadales	Succinivibrionaceae	Succinivibrio	dextrinosolvens	Health_QTL	QTL_ID=9612	Name=C3c concentration	trait_ID=614	107157162	2	609757	162569375	MidTest
1692	Proteobacteria	Gammaproteobacteria	Aeromonadales	Succinivibrionaceae	Succinivibrio	dextrinosolvens	Health_QTL	QTL_ID=9612	Name=C3c concentration	trait_ID=614	107157162	2	609757	162569375	MidTest
1092	Proteobacteria	Gammaproteobacteria	Aeromonadales	Succinivibrionaceae	Succinivibrio	dextrinosolvens	Health_QTL	QTL_ID=9613	Name=C3c concentration	trait_ID=614	107157162	2	609757	162569375	MidTest
1692	Proteobacteria	Gammaproteobacteria	Aeromonadales	Succinivibrionaceae	Succinivibrio	dextrinosolvens	Health_QTL	QTL_ID=9613	Name=C3c concentration	trait_ID=614	107157162	2	609757	162569375	MidTest
1092	Proteobacteria	Gammaproteobacteria	Aeromonadales	Succinivibrionaceae	Succinivibrio	dextrinosolvens	Health_QTL	QTL_ID=9614	Name=C3c concentration	trait_ID=614	107157162	2	609757	162569375	MidTest
1692	Proteobacteria	Gammaproteobacteria	Aeromonadales	Succinivibrionaceae	Succinivibrio	dextrinosolvens	Health_QTL	QTL_ID=9614	Name=C3c concentration	trait_ID=614	107157162	2	609757	162569375	MidTest
1092	Proteobacteria	Gammaproteobacteria	Aeromonadales	Succinivibrionaceae	Succinivibrio	dextrinosolvens	Health_QTL	QTL_ID=9615	Name=C3c concentration	trait_ID=614	107157162	2	38367026	162569375	MidTest
1692	Proteobacteria	Gammaproteobacteria	Aeromonadales	Succinivibrionaceae	Succinivibrio	dextrinosolvens	Health_QTL	QTL_ID=9615	Name=C3c concentration	trait_ID=614	107157162	2	38367026	162569375	MidTest
1092	Firmicutes	Clostridia	Clostridiales	Lachnospiraceae	Dorea	formicigenerans	Health_QTL	QTL_ID=107278	Name=Mean corpuscular volume	trait_ID=548	107157162	2	107011848	107975061	MidTest
1092	Firmicutes	Clostridia	Clostridiales	Lachnospiraceae	Dorea	formicigenerans	Health_Association	QTL_ID=11558	Name=Salmonella count in liver and spleen	trait_ID=628	107157162	2	75040316	121864622	MidTest
1092	Firmicutes	Clostridia	Clostridiales	Lachnospiraceae	Dorea	formicigenerans	Health_Association	QTL_ID=11559	Name=Salmonella count in liver	trait_ID=97	107157162	2	75040316	121864622	MidTest
1092	Firmicutes	Clostridia	Clostridiales	Lachnospiraceae	Dorea	formicigenerans	Meat_and_Carcass_QTL	QTL_ID=12743	Name=Carcass weight (cold)	trait_ID=76	107157162	2	75040316	119359590	MidTest
1092	Firmicutes	Clostridia	Clostridiales	Lachnospiraceae	Dorea	formicigenerans	Meat_and_Carcass_QTL	QTL_ID=12745	Name=Shoulder external fat weight	trait_ID=318	107157162	2	75040316	119359590	MidTest
1092	Firmicutes	Clostridia	Clostridiales	Lachnospiraceae	Dorea	formicigenerans	Meat_and_Carcass_QTL	QTL_ID=12746	Name=Backfat weight	trait_ID=221	107157162	2	75040316	119359590	MidTest
1092	Firmicutes	Clostridia	Clostridiales	Lachnospiraceae	Dorea	formicigenerans	Meat_and_Carcass_QTL	QTL_ID=12747	Name=Fat-cuts percentage	trait_ID=280	107157162	2	21136167	119359590	MidTest
1092	Firmicutes	Clostridia	Clostridiales	Lachnospiraceae	Dorea	formicigenerans	Meat_and_Carcass_QTL	QTL_ID=12748	Name=Fat to meat ratio	trait_ID=652	107157162	2	21136167	119359590	MidTest
1092	Firmicutes	Clostridia	Clostridiales	Lachnospiraceae	Dorea	formicigenerans	Meat_and_Carcass_QTL	QTL_ID=1278	Name=Ratio of back bone and meat weight to ham meat and bone weight	trait_ID=331	107157162	2	100385940	113025492	MidTest
1092	Firmicutes	Clostridia	Clostridiales	Lachnospiraceae	Dorea	formicigenerans	Health_QTL	QTL_ID=15066	Name=Cholesterol level	trait_ID=578	107157162	2	13366532	131656956	MidTest
1092	Firmicutes	Clostridia	Clostridiales	Lachnospiraceae	Dorea	formicigenerans	Production_QTL	QTL_ID=16888	Name=Average daily gain	trait_ID=144	107157162	2	21136167	119359590	MidTest
1092	Firmicutes	Clostridia	Clostridiales	Lachnospiraceae	Dorea	formicigenerans	Meat_and_Carcass_QTL	QTL_ID=16899	Name=Carcass weight (hot)	trait_ID=77	107157162	2	75040316	135266453	MidTest
1092	Firmicutes	Clostridia	Clostridiales	Lachnospiraceae	Dorea	formicigenerans	Meat_and_Carcass_QTL	QTL_ID=21211	Name=Average backfat thickness	trait_ID=2	107157162	2	89755188	131594228	MidTest
1092	Firmicutes	Clostridia	Clostridiales	Lachnospiraceae	Dorea	formicigenerans	Meat_and_Carcass_QTL	QTL_ID=21212	Name=Average backfat thickness	trait_ID=2	107157162	2	2948442	137276970	MidTest
1092	Firmicutes	Clostridia	Clostridiales	Lachnospiraceae	Dorea	formicigenerans	Meat_and_Carcass_QTL	QTL_ID=21213	Name=Abdominal fat weight	trait_ID=1	107157162	2	4798534	131599097	MidTest
1092	Firmicutes	Clostridia	Clostridiales	Lachnospiraceae	Dorea	formicigenerans	Meat_and_Carcass_QTL	QTL_ID=21214	Name=Abdominal fat weight	trait_ID=1	107157162	2	2948442	138050552	MidTest
1092	Firmicutes	Clostridia	Clostridiales	Lachnospiraceae	Dorea	formicigenerans	Meat_and_Carcass_QTL	QTL_ID=21215	Name=Backfat at first rib	trait_ID=171	107157162	2	70124078	125622966	MidTest
1092	Firmicutes	Clostridia	Clostridiales	Lachnospiraceae	Dorea	formicigenerans	Meat_and_Carcass_QTL	QTL_ID=21219	Name=Shoulder subcutaneous fat thickness	trait_ID=321	107157162	2	18576632	122130129	MidTest
1092	Firmicutes	Clostridia	Clostridiales	Lachnospiraceae	Dorea	formicigenerans	Meat_and_Carcass_QTL	QTL_ID=21355	Name=Carcass temperature (45 minutes post-mortem)	trait_ID=387	107157162	2	48775112	131656956	MidTest
1092	Firmicutes	Clostridia	Clostridiales	Lachnospiraceae	Dorea	formicigenerans	Reproduction_QTL	QTL_ID=21837	Name=Gestation length	trait_ID=286	107157162	2	100385940	125047558	MidTest
1092	Firmicutes	Clostridia	Clostridiales	Lachnospiraceae	Dorea	formicigenerans	Meat_and_Carcass_QTL	QTL_ID=2796	Name=Diameter of type IIb muscle fibers	trait_ID=552	107157162	2	82717608	128992198	MidTest
1092	Firmicutes	Clostridia	Clostridiales	Lachnospiraceae	Dorea	formicigenerans	Meat_and_Carcass_QTL	QTL_ID=2797	Name=Diameter of type IIa muscle fibers	trait_ID=551	107157162	2	82717608	128992198	MidTest
1092	Firmicutes	Clostridia	Clostridiales	Lachnospiraceae	Dorea	formicigenerans	Meat_and_Carcass_QTL	QTL_ID=2798	Name=Diameter of muscle fibers	trait_ID=336	107157162	2	82717608	128992198	MidTest
1092	Firmicutes	Clostridia	Clostridiales	Lachnospiraceae	Dorea	formicigenerans	Meat_and_Carcass_QTL	QTL_ID=29690	Name=Carcass length	trait_ID=75	107157162	2	21136167	139359663	MidTest
1092	Firmicutes	Clostridia	Clostridiales	Lachnospiraceae	Dorea	formicigenerans	Meat_and_Carcass_QTL	QTL_ID=3225	Name=Off-Flavor scorf	trait_ID=174	107157162	2	48775112	131656956	MidTest
1092	Firmicutes	Clostridia	Clostridiales	Lachnospiraceae	Dorea	formicigenerans	Health_QTL	QTL_ID=37561	Name=Actinobacillus pleuropneumoniae susceptibility	trait_ID=817	107157162	2	26478024	147163597	MidTest
1092	Firmicutes	Clostridia	Clostridiales	Lachnospiraceae	Dorea	formicigenerans	Production_QTL	QTL_ID=3779	Name=Average daily gain	trait_ID=144	107157162	2	34221548	133160620	MidTest
1092	Firmicutes	Clostridia	Clostridiales	Lachnospiraceae	Dorea	formicigenerans	Meat_and_Carcass_QTL	QTL_ID=38074	Name=Shear force	trait_ID=42	107157162	2	2387169	139359663	MidTest
1092	Firmicutes	Clostridia	Clostridiales	Lachnospiraceae	Dorea	formicigenerans	Meat_and_Carcass_QTL	QTL_ID=38075	Name=Drip loss	trait_ID=37	107157162	2	7440323	131656956	MidTest
1092	Firmicutes	Clostridia	Clostridiales	Lachnospiraceae	Dorea	formicigenerans	Meat_and_Carcass_QTL	QTL_ID=38076	Name=Meat color L*	trait_ID=424	107157162	2	2387169	139359663	MidTest
1092	Firmicutes	Clostridia	Clostridiales	Lachnospiraceae	Dorea	formicigenerans	Meat_and_Carcass_QTL	QTL_ID=3985	Name=Cooking loss	trait_ID=36	107157162	2	41353385	133375944	MidTest
1092	Firmicutes	Clostridia	Clostridiales	Lachnospiraceae	Dorea	formicigenerans	Meat_and_Carcass_QTL	QTL_ID=4205	Name=androstenone	PUBMED_ID=15670126	107157162	2	21136167	122791407	MidTest
1092	Firmicutes	Clostridia	Clostridiales	Lachnospiraceae	Dorea	formicigenerans	Meat_and_Carcass_QTL	QTL_ID=4273	Name=Average instron (star probe) force	trait_ID=34	107157162	2	91439752	108143287	MidTest
1092	Firmicutes	Clostridia	Clostridiales	Lachnospiraceae	Dorea	formicigenerans	Production_QTL	QTL_ID=5161	Name=Feed intake	trait_ID=143	107157162	2	100385940	133375944	MidTest
1092	Firmicutes	Clostridia	Clostridiales	Lachnospiraceae	Dorea	formicigenerans	Meat_and_Carcass_QTL	QTL_ID=5218	Name=Shoulder subcutaneous fat thickness	trait_ID=321	107157162	2	6662614	140912872	MidTest
1092	Firmicutes	Clostridia	Clostridiales	Lachnospiraceae	Dorea	formicigenerans	Meat_and_Carcass_QTL	QTL_ID=5251	Name=Shoulder subcutaneous fat thickness	trait_ID=321	107157162	2	44409258	140000086	MidTest
1092	Firmicutes	Clostridia	Clostridiales	Lachnospiraceae	Dorea	formicigenerans	Meat_and_Carcass_QTL	QTL_ID=5688	Name=Loin muscle area	trait_ID=86	107157162	2	609757	133375944	MidTest
1092	Firmicutes	Clostridia	Clostridiales	Lachnospiraceae	Dorea	formicigenerans	Meat_and_Carcass_QTL	QTL_ID=5761	Name=tenderness score	trait_ID=43	107157162	2	107119123	107336147	MidTest
1092	Firmicutes	Clostridia	Clostridiales	Lachnospiraceae	Dorea	formicigenerans	Meat_and_Carcass_QTL	QTL_ID=5763	Name=Average instron (star probe) force	trait_ID=34	107157162	2	107119123	107336147	MidTest
1092	Firmicutes	Clostridia	Clostridiales	Lachnospiraceae	Dorea	formicigenerans	Meat_and_Carcass_QTL	QTL_ID=65002	Name=Heart weight	trait_ID=282	107157162	2	920370	138042998	MidTest
1092	Firmicutes	Clostridia	Clostridiales	Lachnospiraceae	Dorea	formicigenerans	Meat_and_Carcass_QTL	QTL_ID=669	Name=Loin muscle depth	trait_ID=220	107157162	2	33031443	123480352	MidTest
1092	Firmicutes	Clostridia	Clostridiales	Lachnospiraceae	Dorea	formicigenerans	Meat_and_Carcass_QTL	QTL_ID=670	Name=Loin muscle area	trait_ID=86	107157162	2	72813988	122153206	MidTest
1092	Firmicutes	Clostridia	Clostridiales	Lachnospiraceae	Dorea	formicigenerans	Meat_and_Carcass_QTL	QTL_ID=7309	Name=Carcass weight (hot)	trait_ID=77	107157162	2	75040316	125047558	MidTest
1092	Firmicutes	Clostridia	Clostridiales	Lachnospiraceae	Dorea	formicigenerans	Meat_and_Carcass_QTL	QTL_ID=7310	Name=Loin muscle area	trait_ID=86	107157162	2	75040316	125047558	MidTest
1092	Firmicutes	Clostridia	Clostridiales	Lachnospiraceae	Dorea	formicigenerans	Meat_and_Carcass_QTL	QTL_ID=7370	Name=Shear force	trait_ID=42	107157162	2	107119123	107336147	MidTest
1092	Firmicutes	Clostridia	Clostridiales	Lachnospiraceae	Dorea	formicigenerans	Health_QTL	QTL_ID=7576	Name=Melanoma susceptibility	trait_ID=553	107157162	2	2387169	133160620	MidTest
1092	Firmicutes	Clostridia	Clostridiales	Lachnospiraceae	Dorea	formicigenerans	Meat_and_Carcass_QTL	QTL_ID=82	Name=Meat color-L	trait_ID=26	107157162	2	38367026	119359590	MidTest
1092	Firmicutes	Clostridia	Clostridiales	Lachnospiraceae	Dorea	formicigenerans	Exterior_QTL	QTL_ID=8899	Name=Ear erectness	trait_ID=136	107157162	2	100385940	125047558	MidTest
1692	Firmicutes	Clostridia	Clostridiales	Ruminococcaceae	Ruminococcus	sp_ce2	Health_QTL	QTL_ID=107278	Name=Mean corpuscular volume	trait_ID=548	107157162	2	107011848	107975061	MidTest
1692	Firmicutes	Clostridia	Clostridiales	Ruminococcaceae	Ruminococcus	sp_ce2	Health_Association	QTL_ID=11558	Name=Salmonella count in liver and spleen	trait_ID=628	107157162	2	75040316	121864622	MidTest
1692	Firmicutes	Clostridia	Clostridiales	Ruminococcaceae	Ruminococcus	sp_ce2	Health_Association	QTL_ID=11559	Name=Salmonella count in liver	trait_ID=97	107157162	2	75040316	121864622	MidTest
1692	Firmicutes	Clostridia	Clostridiales	Ruminococcaceae	Ruminococcus	sp_ce2	Meat_and_Carcass_QTL	QTL_ID=12743	Name=Carcass weight (cold)	trait_ID=76	107157162	2	75040316	119359590	MidTest
1692	Firmicutes	Clostridia	Clostridiales	Ruminococcaceae	Ruminococcus	sp_ce2	Meat_and_Carcass_QTL	QTL_ID=12745	Name=Shoulder external fat weight	trait_ID=318	107157162	2	75040316	119359590	MidTest
1692	Firmicutes	Clostridia	Clostridiales	Ruminococcaceae	Ruminococcus	sp_ce2	Meat_and_Carcass_QTL	QTL_ID=12746	Name=Backfat weight	trait_ID=221	107157162	2	75040316	119359590	MidTest
1692	Firmicutes	Clostridia	Clostridiales	Ruminococcaceae	Ruminococcus	sp_ce2	Meat_and_Carcass_QTL	QTL_ID=12747	Name=Fat-cuts percentage	trait_ID=280	107157162	2	21136167	119359590	MidTest
1692	Firmicutes	Clostridia	Clostridiales	Ruminococcaceae	Ruminococcus	sp_ce2	Meat_and_Carcass_QTL	QTL_ID=12748	Name=Fat to meat ratio	trait_ID=652	107157162	2	21136167	119359590	MidTest
1692	Firmicutes	Clostridia	Clostridiales	Ruminococcaceae	Ruminococcus	sp_ce2	Meat_and_Carcass_QTL	QTL_ID=1278	Name=Ratio of back bone and meat weight to ham meat and bone weight	trait_ID=331	107157162	2	100385940	113025492	MidTest
1692	Firmicutes	Clostridia	Clostridiales	Ruminococcaceae	Ruminococcus	sp_ce2	Health_QTL	QTL_ID=15066	Name=Cholesterol level	trait_ID=578	107157162	2	13366532	131656956	MidTest
1692	Firmicutes	Clostridia	Clostridiales	Ruminococcaceae	Ruminococcus	sp_ce2	Production_QTL	QTL_ID=16888	Name=Average daily gain	trait_ID=144	107157162	2	21136167	119359590	MidTest
1692	Firmicutes	Clostridia	Clostridiales	Ruminococcaceae	Ruminococcus	sp_ce2	Meat_and_Carcass_QTL	QTL_ID=16899	Name=Carcass weight (hot)	trait_ID=77	107157162	2	75040316	135266453	MidTest
1692	Firmicutes	Clostridia	Clostridiales	Ruminococcaceae	Ruminococcus	sp_ce2	Meat_and_Carcass_QTL	QTL_ID=21211	Name=Average backfat thickness	trait_ID=2	107157162	2	89755188	131594228	MidTest
1692	Firmicutes	Clostridia	Clostridiales	Ruminococcaceae	Ruminococcus	sp_ce2	Meat_and_Carcass_QTL	QTL_ID=21212	Name=Average backfat thickness	trait_ID=2	107157162	2	2948442	137276970	MidTest
1692	Firmicutes	Clostridia	Clostridiales	Ruminococcaceae	Ruminococcus	sp_ce2	Meat_and_Carcass_QTL	QTL_ID=21213	Name=Abdominal fat weight	trait_ID=1	107157162	2	4798534	131599097	MidTest
1692	Firmicutes	Clostridia	Clostridiales	Ruminococcaceae	Ruminococcus	sp_ce2	Meat_and_Carcass_QTL	QTL_ID=21214	Name=Abdominal fat weight	trait_ID=1	107157162	2	2948442	138050552	MidTest
1692	Firmicutes	Clostridia	Clostridiales	Ruminococcaceae	Ruminococcus	sp_ce2	Meat_and_Carcass_QTL	QTL_ID=21215	Name=Backfat at first rib	trait_ID=171	107157162	2	70124078	125622966	MidTest
1692	Firmicutes	Clostridia	Clostridiales	Ruminococcaceae	Ruminococcus	sp_ce2	Meat_and_Carcass_QTL	QTL_ID=21219	Name=Shoulder subcutaneous fat thickness	trait_ID=321	107157162	2	18576632	122130129	MidTest
1692	Firmicutes	Clostridia	Clostridiales	Ruminococcaceae	Ruminococcus	sp_ce2	Meat_and_Carcass_QTL	QTL_ID=21355	Name=Carcass temperature (45 minutes post-mortem)	trait_ID=387	107157162	2	48775112	131656956	MidTest
1692	Firmicutes	Clostridia	Clostridiales	Ruminococcaceae	Ruminococcus	sp_ce2	Reproduction_QTL	QTL_ID=21837	Name=Gestation length	trait_ID=286	107157162	2	100385940	125047558	MidTest
1692	Firmicutes	Clostridia	Clostridiales	Ruminococcaceae	Ruminococcus	sp_ce2	Meat_and_Carcass_QTL	QTL_ID=2796	Name=Diameter of type IIb muscle fibers	trait_ID=552	107157162	2	82717608	128992198	MidTest
1692	Firmicutes	Clostridia	Clostridiales	Ruminococcaceae	Ruminococcus	sp_ce2	Meat_and_Carcass_QTL	QTL_ID=2797	Name=Diameter of type IIa muscle fibers	trait_ID=551	107157162	2	82717608	128992198	MidTest
1692	Firmicutes	Clostridia	Clostridiales	Ruminococcaceae	Ruminococcus	sp_ce2	Meat_and_Carcass_QTL	QTL_ID=2798	Name=Diameter of muscle fibers	trait_ID=336	107157162	2	82717608	128992198	MidTest
1692	Firmicutes	Clostridia	Clostridiales	Ruminococcaceae	Ruminococcus	sp_ce2	Meat_and_Carcass_QTL	QTL_ID=29690	Name=Carcass length	trait_ID=75	107157162	2	21136167	139359663	MidTest
1692	Firmicutes	Clostridia	Clostridiales	Ruminococcaceae	Ruminococcus	sp_ce2	Meat_and_Carcass_QTL	QTL_ID=3225	Name=Off-Flavor scorf	trait_ID=174	107157162	2	48775112	131656956	MidTest
1692	Firmicutes	Clostridia	Clostridiales	Ruminococcaceae	Ruminococcus	sp_ce2	Health_QTL	QTL_ID=37561	Name=Actinobacillus pleuropneumoniae susceptibility	trait_ID=817	107157162	2	26478024	147163597	MidTest
1692	Firmicutes	Clostridia	Clostridiales	Ruminococcaceae	Ruminococcus	sp_ce2	Production_QTL	QTL_ID=3779	Name=Average daily gain	trait_ID=144	107157162	2	34221548	133160620	MidTest
1692	Firmicutes	Clostridia	Clostridiales	Ruminococcaceae	Ruminococcus	sp_ce2	Meat_and_Carcass_QTL	QTL_ID=38074	Name=Shear force	trait_ID=42	107157162	2	2387169	139359663	MidTest
1692	Firmicutes	Clostridia	Clostridiales	Ruminococcaceae	Ruminococcus	sp_ce2	Meat_and_Carcass_QTL	QTL_ID=38075	Name=Drip loss	trait_ID=37	107157162	2	7440323	131656956	MidTest
1692	Firmicutes	Clostridia	Clostridiales	Ruminococcaceae	Ruminococcus	sp_ce2	Meat_and_Carcass_QTL	QTL_ID=38076	Name=Meat color L*	trait_ID=424	107157162	2	2387169	139359663	MidTest
1692	Firmicutes	Clostridia	Clostridiales	Ruminococcaceae	Ruminococcus	sp_ce2	Meat_and_Carcass_QTL	QTL_ID=3985	Name=Cooking loss	trait_ID=36	107157162	2	41353385	133375944	MidTest
1692	Firmicutes	Clostridia	Clostridiales	Ruminococcaceae	Ruminococcus	sp_ce2	Meat_and_Carcass_QTL	QTL_ID=4205	Name=androstenone	PUBMED_ID=15670126	107157162	2	21136167	122791407	MidTest
1692	Firmicutes	Clostridia	Clostridiales	Ruminococcaceae	Ruminococcus	sp_ce2	Meat_and_Carcass_QTL	QTL_ID=4273	Name=Average instron (star probe) force	trait_ID=34	107157162	2	91439752	108143287	MidTest
1692	Firmicutes	Clostridia	Clostridiales	Ruminococcaceae	Ruminococcus	sp_ce2	Production_QTL	QTL_ID=5161	Name=Feed intake	trait_ID=143	107157162	2	100385940	133375944	MidTest
1692	Firmicutes	Clostridia	Clostridiales	Ruminococcaceae	Ruminococcus	sp_ce2	Meat_and_Carcass_QTL	QTL_ID=5218	Name=Shoulder subcutaneous fat thickness	trait_ID=321	107157162	2	6662614	140912872	MidTest
1692	Firmicutes	Clostridia	Clostridiales	Ruminococcaceae	Ruminococcus	sp_ce2	Meat_and_Carcass_QTL	QTL_ID=5251	Name=Shoulder subcutaneous fat thickness	trait_ID=321	107157162	2	44409258	140000086	MidTest
1692	Firmicutes	Clostridia	Clostridiales	Ruminococcaceae	Ruminococcus	sp_ce2	Meat_and_Carcass_QTL	QTL_ID=5688	Name=Loin muscle area	trait_ID=86	107157162	2	609757	133375944	MidTest
1692	Firmicutes	Clostridia	Clostridiales	Ruminococcaceae	Ruminococcus	sp_ce2	Meat_and_Carcass_QTL	QTL_ID=5761	Name=tenderness score	trait_ID=43	107157162	2	107119123	107336147	MidTest
1692	Firmicutes	Clostridia	Clostridiales	Ruminococcaceae	Ruminococcus	sp_ce2	Meat_and_Carcass_QTL	QTL_ID=5763	Name=Average instron (star probe) force	trait_ID=34	107157162	2	107119123	107336147	MidTest
1692	Firmicutes	Clostridia	Clostridiales	Ruminococcaceae	Ruminococcus	sp_ce2	Meat_and_Carcass_QTL	QTL_ID=65002	Name=Heart weight	trait_ID=282	107157162	2	920370	138042998	MidTest
1692	Firmicutes	Clostridia	Clostridiales	Ruminococcaceae	Ruminococcus	sp_ce2	Meat_and_Carcass_QTL	QTL_ID=669	Name=Loin muscle depth	trait_ID=220	107157162	2	33031443	123480352	MidTest
1692	Firmicutes	Clostridia	Clostridiales	Ruminococcaceae	Ruminococcus	sp_ce2	Meat_and_Carcass_QTL	QTL_ID=670	Name=Loin muscle area	trait_ID=86	107157162	2	72813988	122153206	MidTest
1692	Firmicutes	Clostridia	Clostridiales	Ruminococcaceae	Ruminococcus	sp_ce2	Meat_and_Carcass_QTL	QTL_ID=7309	Name=Carcass weight (hot)	trait_ID=77	107157162	2	75040316	125047558	MidTest
1692	Firmicutes	Clostridia	Clostridiales	Ruminococcaceae	Ruminococcus	sp_ce2	Meat_and_Carcass_QTL	QTL_ID=7310	Name=Loin muscle area	trait_ID=86	107157162	2	75040316	125047558	MidTest
1692	Firmicutes	Clostridia	Clostridiales	Ruminococcaceae	Ruminococcus	sp_ce2	Meat_and_Carcass_QTL	QTL_ID=7370	Name=Shear force	trait_ID=42	107157162	2	107119123	107336147	MidTest
1692	Firmicutes	Clostridia	Clostridiales	Ruminococcaceae	Ruminococcus	sp_ce2	Health_QTL	QTL_ID=7576	Name=Melanoma susceptibility	trait_ID=553	107157162	2	2387169	133160620	MidTest
1692	Firmicutes	Clostridia	Clostridiales	Ruminococcaceae	Ruminococcus	sp_ce2	Meat_and_Carcass_QTL	QTL_ID=82	Name=Meat color-L	trait_ID=26	107157162	2	38367026	119359590	MidTest
1692	Firmicutes	Clostridia	Clostridiales	Ruminococcaceae	Ruminococcus	sp_ce2	Exterior_QTL	QTL_ID=8899	Name=Ear erectness	trait_ID=136	107157162	2	100385940	125047558	MidTest
1104	Proteobacteria	Gammaproteobacteria	Aeromonadales	Succinivibrionaceae	Succinivibrio	dextrinosolvens	Health_QTL	QTL_ID=12316	Name=Change in Mycoplasma hyopneumoniae antibody titer	trait_ID=647	147952931	2	133375944	151463344	MidTest
1104	Proteobacteria	Gammaproteobacteria	Aeromonadales	Succinivibrionaceae	Succinivibrio	dextrinosolvens	Health_QTL	QTL_ID=17714	Name=Triglyceride level	trait_ID=576	147952931	2	143420936	154953107	MidTest
1104	Proteobacteria	Gammaproteobacteria	Aeromonadales	Succinivibrionaceae	Succinivibrio	dextrinosolvens	Meat_and_Carcass_QTL	QTL_ID=3802	Name=Meat color-L	trait_ID=26	147952931	2	143420936	154953107	MidTest
1104	Proteobacteria	Gammaproteobacteria	Aeromonadales	Succinivibrionaceae	Succinivibrio	dextrinosolvens	Meat_and_Carcass_QTL	QTL_ID=3803	Name=pH 48 hr post-mortem (loin)	trait_ID=353	147952931	2	143420936	154953107	MidTest
1104	Proteobacteria	Gammaproteobacteria	Aeromonadales	Succinivibrionaceae	Succinivibrio	dextrinosolvens	Reproduction_QTL	QTL_ID=4255	Name=Nonfunctional nipples	trait_ID=444	147952931	2	139359663	150135089	MidTest
1104	Proteobacteria	Gammaproteobacteria	Aeromonadales	Succinivibrionaceae	Succinivibrio	dextrinosolvens	Meat_and_Carcass_QTL	QTL_ID=433	Name=Head weight	trait_ID=83	147952931	2	142363071	162569375	MidTest
1104	Proteobacteria	Gammaproteobacteria	Aeromonadales	Succinivibrionaceae	Succinivibrio	dextrinosolvens	Meat_and_Carcass_QTL	QTL_ID=434	Name=Feet weight	trait_ID=80	147952931	2	142363071	155325316	MidTest
1104	Proteobacteria	Gammaproteobacteria	Aeromonadales	Succinivibrionaceae	Succinivibrio	dextrinosolvens	Production_QTL	QTL_ID=5933	Name=Average daily gain	trait_ID=144	147952931	2	143420936	154953107	MidTest
1104	Proteobacteria	Gammaproteobacteria	Aeromonadales	Succinivibrionaceae	Succinivibrio	dextrinosolvens	Meat_and_Carcass_QTL	QTL_ID=7040	Name=Percentage type IIb fibers	trait_ID=441	147952931	2	135266453	154953107	MidTest
1104	Proteobacteria	Gammaproteobacteria	Aeromonadales	Succinivibrionaceae	Succinivibrio	dextrinosolvens	Health_QTL	QTL_ID=7483	Name=Body temperature	trait_ID=559	147952931	2	135097924	152314760	MidTest
1104	Proteobacteria	Gammaproteobacteria	Aeromonadales	Succinivibrionaceae	Succinivibrio	dextrinosolvens	Meat_and_Carcass_QTL	QTL_ID=83	Name=Meat color-L	trait_ID=26	147952931	2	143420936	157789611	MidTest
1104	Proteobacteria	Gammaproteobacteria	Aeromonadales	Succinivibrionaceae	Succinivibrio	dextrinosolvens	Meat_and_Carcass_QTL	QTL_ID=84	Name=Meat color-L	trait_ID=26	147952931	2	143420936	157789611	MidTest
1104	Proteobacteria	Gammaproteobacteria	Aeromonadales	Succinivibrionaceae	Succinivibrio	dextrinosolvens	Meat_and_Carcass_QTL	QTL_ID=85	Name=Drip loss	trait_ID=37	147952931	2	133375944	154953107	MidTest
1104	Proteobacteria	Gammaproteobacteria	Aeromonadales	Succinivibrionaceae	Succinivibrio	dextrinosolvens	Meat_and_Carcass_QTL	QTL_ID=87	Name=Water holding capacity	trait_ID=44	147952931	2	143420936	154953107	MidTest
1104	Firmicutes	Clostridia	Clostridiales	Lachnospiraceae	Dorea	formicigenerans	Meat_and_Carcass_Association	QTL_ID=12102	Name=pH 24 hr post-mortem (loin)	trait_ID=30	147952931	2	59648728	157789611	MidTest
1104	Firmicutes	Clostridia	Clostridiales	Lachnospiraceae	Dorea	formicigenerans	Meat_and_Carcass_Association	QTL_ID=12103	Name=Cooking loss	trait_ID=36	147952931	2	59648728	157789611	MidTest
1104	Firmicutes	Clostridia	Clostridiales	Lachnospiraceae	Dorea	formicigenerans	Meat_and_Carcass_Association	QTL_ID=12104	Name=Cooking loss	trait_ID=36	147952931	2	59648728	157789611	MidTest
1104	Firmicutes	Clostridia	Clostridiales	Lachnospiraceae	Dorea	formicigenerans	Meat_and_Carcass_Association	QTL_ID=12105	Name=Intramuscular fat content	trait_ID=16	147952931	2	59648728	157789611	MidTest
1104	Firmicutes	Clostridia	Clostridiales	Lachnospiraceae	Dorea	formicigenerans	Meat_and_Carcass_Association	QTL_ID=12106	Name=Shear force	trait_ID=42	147952931	2	59648728	157789611	MidTest
1104	Firmicutes	Clostridia	Clostridiales	Lachnospiraceae	Dorea	formicigenerans	Meat_and_Carcass_Association	QTL_ID=12107	Name=Ham weight	trait_ID=216	147952931	2	59648728	157789611	MidTest
1104	Firmicutes	Clostridia	Clostridiales	Lachnospiraceae	Dorea	formicigenerans	Meat_and_Carcass_Association	QTL_ID=12108	Name=Estimated carcass lean content	trait_ID=217	147952931	2	59648728	157789611	MidTest
1104	Firmicutes	Clostridia	Clostridiales	Lachnospiraceae	Dorea	formicigenerans	Meat_and_Carcass_Association	QTL_ID=12109	Name=Ham weight	trait_ID=216	147952931	2	59648728	157789611	MidTest
1104	Firmicutes	Clostridia	Clostridiales	Lachnospiraceae	Dorea	formicigenerans	Health_QTL	QTL_ID=12317	Name=Mycoplasma hyopneumoniae antibody titer	trait_ID=646	147952931	2	38367026	151463344	MidTest
1104	Firmicutes	Clostridia	Clostridiales	Lachnospiraceae	Dorea	formicigenerans	Health_QTL	QTL_ID=12318	Name=Tetanus antibody titer	trait_ID=648	147952931	2	19343556	150827358	MidTest
1104	Firmicutes	Clostridia	Clostridiales	Lachnospiraceae	Dorea	formicigenerans	Meat_and_Carcass_QTL	QTL_ID=21218	Name=Leaf fat weight	trait_ID=172	147952931	2	85135844	149834563	MidTest
1104	Firmicutes	Clostridia	Clostridiales	Lachnospiraceae	Dorea	formicigenerans	Exterior_QTL	QTL_ID=21303	Name=Lumbar vertebra number	trait_ID=732	147952931	2	12184677	154346072	MidTest
1104	Firmicutes	Clostridia	Clostridiales	Lachnospiraceae	Dorea	formicigenerans	Health_QTL	QTL_ID=37557	Name=Actinobacillus pleuropneumoniae susceptibility	trait_ID=817	147952931	2	8499847	155788186	MidTest
1104	Firmicutes	Clostridia	Clostridiales	Lachnospiraceae	Dorea	formicigenerans	Health_QTL	QTL_ID=37558	Name=Actinobacillus pleuropneumoniae susceptibility	trait_ID=817	147952931	2	15946890	150651729	MidTest
1104	Firmicutes	Clostridia	Clostridiales	Lachnospiraceae	Dorea	formicigenerans	Health_QTL	QTL_ID=37559	Name=Actinobacillus pleuropneumoniae susceptibility	trait_ID=817	147952931	2	17473237	149212234	MidTest
1104	Firmicutes	Clostridia	Clostridiales	Lachnospiraceae	Dorea	formicigenerans	Health_QTL	QTL_ID=37560	Name=Actinobacillus pleuropneumoniae susceptibility	trait_ID=817	147952931	2	23613810	149813245	MidTest
1104	Firmicutes	Clostridia	Clostridiales	Lachnospiraceae	Dorea	formicigenerans	Health_QTL	QTL_ID=37562	Name=Actinobacillus pleuropneumoniae susceptibility	trait_ID=817	147952931	2	83714126	150929247	MidTest
1104	Firmicutes	Clostridia	Clostridiales	Lachnospiraceae	Dorea	formicigenerans	Health_QTL	QTL_ID=37568	Name=Actinobacillus pleuropneumoniae susceptibility	trait_ID=817	147952931	2	19681588	149212234	MidTest
1104	Firmicutes	Clostridia	Clostridiales	Lachnospiraceae	Dorea	formicigenerans	Health_QTL	QTL_ID=37569	Name=Actinobacillus pleuropneumoniae susceptibility	trait_ID=817	147952931	2	609757	152938765	MidTest
1104	Firmicutes	Clostridia	Clostridiales	Lachnospiraceae	Dorea	formicigenerans	Meat_and_Carcass_QTL	QTL_ID=3938	Name=Ham fat thickness	trait_ID=427	147952931	2	41353385	157789611	MidTest
1104	Firmicutes	Clostridia	Clostridiales	Lachnospiraceae	Dorea	formicigenerans	Meat_and_Carcass_QTL	QTL_ID=3982	Name=Meat color b*	trait_ID=423	147952931	2	41353385	157789611	MidTest
1104	Firmicutes	Clostridia	Clostridiales	Lachnospiraceae	Dorea	formicigenerans	Meat_and_Carcass_QTL	QTL_ID=3984	Name=Water holding capacity	trait_ID=44	147952931	2	41353385	157789611	MidTest
1104	Firmicutes	Clostridia	Clostridiales	Lachnospiraceae	Dorea	formicigenerans	Production_QTL	QTL_ID=5199	Name=Body weight (end of test)	trait_ID=474	147952931	2	9758855	150135089	MidTest
1104	Firmicutes	Clostridia	Clostridiales	Lachnospiraceae	Dorea	formicigenerans	Meat_and_Carcass_QTL	QTL_ID=5208	Name=backfat at mid-back	trait_ID=11	147952931	2	7804743	150596593	MidTest
1104	Firmicutes	Clostridia	Clostridiales	Lachnospiraceae	Dorea	formicigenerans	Meat_and_Carcass_QTL	QTL_ID=5242	Name=backfat at mid-back	trait_ID=11	147952931	2	5101784	150528181	MidTest
1104	Firmicutes	Clostridia	Clostridiales	Lachnospiraceae	Dorea	formicigenerans	Meat_and_Carcass_QTL	QTL_ID=5432	Name=Carcass weight (hot)	trait_ID=77	147952931	2	609757	157789611	MidTest
1104	Firmicutes	Clostridia	Clostridiales	Lachnospiraceae	Dorea	formicigenerans	Meat_and_Carcass_QTL	QTL_ID=5437	Name=Ham weight	trait_ID=216	147952931	2	609757	157789611	MidTest
1104	Firmicutes	Clostridia	Clostridiales	Lachnospiraceae	Dorea	formicigenerans	Meat_and_Carcass_QTL	QTL_ID=5438	Name=Shoulder weight	trait_ID=219	147952931	2	609757	157789611	MidTest
1104	Firmicutes	Clostridia	Clostridiales	Lachnospiraceae	Dorea	formicigenerans	Meat_and_Carcass_QTL	QTL_ID=5440	Name=Shear firmness	trait_ID=477	147952931	2	609757	157789611	MidTest
1104	Firmicutes	Clostridia	Clostridiales	Lachnospiraceae	Dorea	formicigenerans	Meat_and_Carcass_QTL	QTL_ID=5496	Name=Cutlet weight	trait_ID=481	147952931	2	609757	157789611	MidTest
1104	Firmicutes	Clostridia	Clostridiales	Lachnospiraceae	Dorea	formicigenerans	Meat_and_Carcass_QTL	QTL_ID=5682	Name=pH for Semimembranosus	trait_ID=403	147952931	2	38367026	157789611	MidTest
1104	Firmicutes	Clostridia	Clostridiales	Lachnospiraceae	Dorea	formicigenerans	Meat_and_Carcass_QTL	QTL_ID=5684	Name=Shear force	trait_ID=42	147952931	2	59648728	157789611	MidTest
1104	Firmicutes	Clostridia	Clostridiales	Lachnospiraceae	Dorea	formicigenerans	Meat_and_Carcass_QTL	QTL_ID=5685	Name=Backfat at last rib	trait_ID=382	147952931	2	13366532	154953107	MidTest
1104	Firmicutes	Clostridia	Clostridiales	Lachnospiraceae	Dorea	formicigenerans	Meat_and_Carcass_QTL	QTL_ID=5689	Name=Fat to meat ratio	trait_ID=652	147952931	2	609757	154953107	MidTest
1104	Firmicutes	Clostridia	Clostridiales	Lachnospiraceae	Dorea	formicigenerans	Meat_and_Carcass_QTL	QTL_ID=5690	Name=Belly meat content	trait_ID=473	147952931	2	2387169	154953107	MidTest
1104	Firmicutes	Clostridia	Clostridiales	Lachnospiraceae	Dorea	formicigenerans	Meat_and_Carcass_QTL	QTL_ID=5691	Name=Estimated carcass lean content	trait_ID=217	147952931	2	2387169	154953107	MidTest
1104	Firmicutes	Clostridia	Clostridiales	Lachnospiraceae	Dorea	formicigenerans	Health_QTL	QTL_ID=9612	Name=C3c concentration	trait_ID=614	147952931	2	609757	162569375	MidTest
1104	Firmicutes	Clostridia	Clostridiales	Lachnospiraceae	Dorea	formicigenerans	Health_QTL	QTL_ID=9613	Name=C3c concentration	trait_ID=614	147952931	2	609757	162569375	MidTest
1104	Firmicutes	Clostridia	Clostridiales	Lachnospiraceae	Dorea	formicigenerans	Health_QTL	QTL_ID=9614	Name=C3c concentration	trait_ID=614	147952931	2	609757	162569375	MidTest
1104	Firmicutes	Clostridia	Clostridiales	Lachnospiraceae	Dorea	formicigenerans	Health_QTL	QTL_ID=9615	Name=C3c concentration	trait_ID=614	147952931	2	38367026	162569375	MidTest
1104	Firmicutes	Clostridia	Clostridiales	Lachnospiraceae	Blautia	producta	Exterior_QTL	QTL_ID=11850	Name=Hind feet conformation	trait_ID=119	147952931	2	143420936	148081154	MidTest
1104	Firmicutes	Clostridia	Clostridiales	Lachnospiraceae	Blautia	producta	Meat_and_Carcass_QTL	QTL_ID=3983	Name=Meat color L*	trait_ID=424	147952931	2	139359663	148081154	MidTest
1104	Proteobacteria	Gammaproteobacteria	Aeromonadales	Succinivibrionaceae	Succinivibrio	dextrinosolvens	Health_QTL	QTL_ID=12316	Name=Change in Mycoplasma hyopneumoniae antibody titer	trait_ID=647	147973758	2	133375944	151463344	MidTest
1104	Proteobacteria	Gammaproteobacteria	Aeromonadales	Succinivibrionaceae	Succinivibrio	dextrinosolvens	Health_QTL	QTL_ID=17714	Name=Triglyceride level	trait_ID=576	147973758	2	143420936	154953107	MidTest
1104	Proteobacteria	Gammaproteobacteria	Aeromonadales	Succinivibrionaceae	Succinivibrio	dextrinosolvens	Meat_and_Carcass_QTL	QTL_ID=3802	Name=Meat color-L	trait_ID=26	147973758	2	143420936	154953107	MidTest
1104	Proteobacteria	Gammaproteobacteria	Aeromonadales	Succinivibrionaceae	Succinivibrio	dextrinosolvens	Meat_and_Carcass_QTL	QTL_ID=3803	Name=pH 48 hr post-mortem (loin)	trait_ID=353	147973758	2	143420936	154953107	MidTest
1104	Proteobacteria	Gammaproteobacteria	Aeromonadales	Succinivibrionaceae	Succinivibrio	dextrinosolvens	Reproduction_QTL	QTL_ID=4255	Name=Nonfunctional nipples	trait_ID=444	147973758	2	139359663	150135089	MidTest
1104	Proteobacteria	Gammaproteobacteria	Aeromonadales	Succinivibrionaceae	Succinivibrio	dextrinosolvens	Meat_and_Carcass_QTL	QTL_ID=433	Name=Head weight	trait_ID=83	147973758	2	142363071	162569375	MidTest
1104	Proteobacteria	Gammaproteobacteria	Aeromonadales	Succinivibrionaceae	Succinivibrio	dextrinosolvens	Meat_and_Carcass_QTL	QTL_ID=434	Name=Feet weight	trait_ID=80	147973758	2	142363071	155325316	MidTest
1104	Proteobacteria	Gammaproteobacteria	Aeromonadales	Succinivibrionaceae	Succinivibrio	dextrinosolvens	Production_QTL	QTL_ID=5933	Name=Average daily gain	trait_ID=144	147973758	2	143420936	154953107	MidTest
1104	Proteobacteria	Gammaproteobacteria	Aeromonadales	Succinivibrionaceae	Succinivibrio	dextrinosolvens	Meat_and_Carcass_QTL	QTL_ID=7040	Name=Percentage type IIb fibers	trait_ID=441	147973758	2	135266453	154953107	MidTest
1104	Proteobacteria	Gammaproteobacteria	Aeromonadales	Succinivibrionaceae	Succinivibrio	dextrinosolvens	Health_QTL	QTL_ID=7483	Name=Body temperature	trait_ID=559	147973758	2	135097924	152314760	MidTest
1104	Proteobacteria	Gammaproteobacteria	Aeromonadales	Succinivibrionaceae	Succinivibrio	dextrinosolvens	Meat_and_Carcass_QTL	QTL_ID=83	Name=Meat color-L	trait_ID=26	147973758	2	143420936	157789611	MidTest
1104	Proteobacteria	Gammaproteobacteria	Aeromonadales	Succinivibrionaceae	Succinivibrio	dextrinosolvens	Meat_and_Carcass_QTL	QTL_ID=84	Name=Meat color-L	trait_ID=26	147973758	2	143420936	157789611	MidTest
1104	Proteobacteria	Gammaproteobacteria	Aeromonadales	Succinivibrionaceae	Succinivibrio	dextrinosolvens	Meat_and_Carcass_QTL	QTL_ID=85	Name=Drip loss	trait_ID=37	147973758	2	133375944	154953107	MidTest
1104	Proteobacteria	Gammaproteobacteria	Aeromonadales	Succinivibrionaceae	Succinivibrio	dextrinosolvens	Meat_and_Carcass_QTL	QTL_ID=87	Name=Water holding capacity	trait_ID=44	147973758	2	143420936	154953107	MidTest
1104	Firmicutes	Clostridia	Clostridiales	Lachnospiraceae	Blautia	producta	Exterior_QTL	QTL_ID=11850	Name=Hind feet conformation	trait_ID=119	147973758	2	143420936	148081154	MidTest
1104	Firmicutes	Clostridia	Clostridiales	Lachnospiraceae	Blautia	producta	Meat_and_Carcass_Association	QTL_ID=12102	Name=pH 24 hr post-mortem (loin)	trait_ID=30	147973758	2	59648728	157789611	MidTest
1104	Firmicutes	Clostridia	Clostridiales	Lachnospiraceae	Blautia	producta	Meat_and_Carcass_Association	QTL_ID=12103	Name=Cooking loss	trait_ID=36	147973758	2	59648728	157789611	MidTest
1104	Firmicutes	Clostridia	Clostridiales	Lachnospiraceae	Blautia	producta	Meat_and_Carcass_Association	QTL_ID=12104	Name=Cooking loss	trait_ID=36	147973758	2	59648728	157789611	MidTest
1104	Firmicutes	Clostridia	Clostridiales	Lachnospiraceae	Blautia	producta	Meat_and_Carcass_Association	QTL_ID=12105	Name=Intramuscular fat content	trait_ID=16	147973758	2	59648728	157789611	MidTest
1104	Firmicutes	Clostridia	Clostridiales	Lachnospiraceae	Blautia	producta	Meat_and_Carcass_Association	QTL_ID=12106	Name=Shear force	trait_ID=42	147973758	2	59648728	157789611	MidTest
1104	Firmicutes	Clostridia	Clostridiales	Lachnospiraceae	Blautia	producta	Meat_and_Carcass_Association	QTL_ID=12107	Name=Ham weight	trait_ID=216	147973758	2	59648728	157789611	MidTest
1104	Firmicutes	Clostridia	Clostridiales	Lachnospiraceae	Blautia	producta	Meat_and_Carcass_Association	QTL_ID=12108	Name=Estimated carcass lean content	trait_ID=217	147973758	2	59648728	157789611	MidTest
1104	Firmicutes	Clostridia	Clostridiales	Lachnospiraceae	Blautia	producta	Meat_and_Carcass_Association	QTL_ID=12109	Name=Ham weight	trait_ID=216	147973758	2	59648728	157789611	MidTest
1104	Firmicutes	Clostridia	Clostridiales	Lachnospiraceae	Blautia	producta	Health_QTL	QTL_ID=12317	Name=Mycoplasma hyopneumoniae antibody titer	trait_ID=646	147973758	2	38367026	151463344	MidTest
1104	Firmicutes	Clostridia	Clostridiales	Lachnospiraceae	Blautia	producta	Health_QTL	QTL_ID=12318	Name=Tetanus antibody titer	trait_ID=648	147973758	2	19343556	150827358	MidTest
1104	Firmicutes	Clostridia	Clostridiales	Lachnospiraceae	Blautia	producta	Meat_and_Carcass_QTL	QTL_ID=21218	Name=Leaf fat weight	trait_ID=172	147973758	2	85135844	149834563	MidTest
1104	Firmicutes	Clostridia	Clostridiales	Lachnospiraceae	Blautia	producta	Exterior_QTL	QTL_ID=21303	Name=Lumbar vertebra number	trait_ID=732	147973758	2	12184677	154346072	MidTest
1104	Firmicutes	Clostridia	Clostridiales	Lachnospiraceae	Blautia	producta	Health_QTL	QTL_ID=37557	Name=Actinobacillus pleuropneumoniae susceptibility	trait_ID=817	147973758	2	8499847	155788186	MidTest
1104	Firmicutes	Clostridia	Clostridiales	Lachnospiraceae	Blautia	producta	Health_QTL	QTL_ID=37558	Name=Actinobacillus pleuropneumoniae susceptibility	trait_ID=817	147973758	2	15946890	150651729	MidTest
1104	Firmicutes	Clostridia	Clostridiales	Lachnospiraceae	Blautia	producta	Health_QTL	QTL_ID=37559	Name=Actinobacillus pleuropneumoniae susceptibility	trait_ID=817	147973758	2	17473237	149212234	MidTest
1104	Firmicutes	Clostridia	Clostridiales	Lachnospiraceae	Blautia	producta	Health_QTL	QTL_ID=37560	Name=Actinobacillus pleuropneumoniae susceptibility	trait_ID=817	147973758	2	23613810	149813245	MidTest
1104	Firmicutes	Clostridia	Clostridiales	Lachnospiraceae	Blautia	producta	Health_QTL	QTL_ID=37562	Name=Actinobacillus pleuropneumoniae susceptibility	trait_ID=817	147973758	2	83714126	150929247	MidTest
1104	Firmicutes	Clostridia	Clostridiales	Lachnospiraceae	Blautia	producta	Health_QTL	QTL_ID=37568	Name=Actinobacillus pleuropneumoniae susceptibility	trait_ID=817	147973758	2	19681588	149212234	MidTest
1104	Firmicutes	Clostridia	Clostridiales	Lachnospiraceae	Blautia	producta	Health_QTL	QTL_ID=37569	Name=Actinobacillus pleuropneumoniae susceptibility	trait_ID=817	147973758	2	609757	152938765	MidTest
1104	Firmicutes	Clostridia	Clostridiales	Lachnospiraceae	Blautia	producta	Meat_and_Carcass_QTL	QTL_ID=3938	Name=Ham fat thickness	trait_ID=427	147973758	2	41353385	157789611	MidTest
1104	Firmicutes	Clostridia	Clostridiales	Lachnospiraceae	Blautia	producta	Meat_and_Carcass_QTL	QTL_ID=3982	Name=Meat color b*	trait_ID=423	147973758	2	41353385	157789611	MidTest
1104	Firmicutes	Clostridia	Clostridiales	Lachnospiraceae	Blautia	producta	Meat_and_Carcass_QTL	QTL_ID=3983	Name=Meat color L*	trait_ID=424	147973758	2	139359663	148081154	MidTest
1104	Firmicutes	Clostridia	Clostridiales	Lachnospiraceae	Blautia	producta	Meat_and_Carcass_QTL	QTL_ID=3984	Name=Water holding capacity	trait_ID=44	147973758	2	41353385	157789611	MidTest
1104	Firmicutes	Clostridia	Clostridiales	Lachnospiraceae	Blautia	producta	Production_QTL	QTL_ID=5199	Name=Body weight (end of test)	trait_ID=474	147973758	2	9758855	150135089	MidTest
1104	Firmicutes	Clostridia	Clostridiales	Lachnospiraceae	Blautia	producta	Meat_and_Carcass_QTL	QTL_ID=5208	Name=backfat at mid-back	trait_ID=11	147973758	2	7804743	150596593	MidTest
1104	Firmicutes	Clostridia	Clostridiales	Lachnospiraceae	Blautia	producta	Meat_and_Carcass_QTL	QTL_ID=5242	Name=backfat at mid-back	trait_ID=11	147973758	2	5101784	150528181	MidTest
1104	Firmicutes	Clostridia	Clostridiales	Lachnospiraceae	Blautia	producta	Meat_and_Carcass_QTL	QTL_ID=5432	Name=Carcass weight (hot)	trait_ID=77	147973758	2	609757	157789611	MidTest
1104	Firmicutes	Clostridia	Clostridiales	Lachnospiraceae	Blautia	producta	Meat_and_Carcass_QTL	QTL_ID=5437	Name=Ham weight	trait_ID=216	147973758	2	609757	157789611	MidTest
1104	Firmicutes	Clostridia	Clostridiales	Lachnospiraceae	Blautia	producta	Meat_and_Carcass_QTL	QTL_ID=5438	Name=Shoulder weight	trait_ID=219	147973758	2	609757	157789611	MidTest
1104	Firmicutes	Clostridia	Clostridiales	Lachnospiraceae	Blautia	producta	Meat_and_Carcass_QTL	QTL_ID=5440	Name=Shear firmness	trait_ID=477	147973758	2	609757	157789611	MidTest
1104	Firmicutes	Clostridia	Clostridiales	Lachnospiraceae	Blautia	producta	Meat_and_Carcass_QTL	QTL_ID=5496	Name=Cutlet weight	trait_ID=481	147973758	2	609757	157789611	MidTest
1104	Firmicutes	Clostridia	Clostridiales	Lachnospiraceae	Blautia	producta	Meat_and_Carcass_QTL	QTL_ID=5682	Name=pH for Semimembranosus	trait_ID=403	147973758	2	38367026	157789611	MidTest
1104	Firmicutes	Clostridia	Clostridiales	Lachnospiraceae	Blautia	producta	Meat_and_Carcass_QTL	QTL_ID=5684	Name=Shear force	trait_ID=42	147973758	2	59648728	157789611	MidTest
1104	Firmicutes	Clostridia	Clostridiales	Lachnospiraceae	Blautia	producta	Meat_and_Carcass_QTL	QTL_ID=5685	Name=Backfat at last rib	trait_ID=382	147973758	2	13366532	154953107	MidTest
1104	Firmicutes	Clostridia	Clostridiales	Lachnospiraceae	Blautia	producta	Meat_and_Carcass_QTL	QTL_ID=5689	Name=Fat to meat ratio	trait_ID=652	147973758	2	609757	154953107	MidTest
1104	Firmicutes	Clostridia	Clostridiales	Lachnospiraceae	Blautia	producta	Meat_and_Carcass_QTL	QTL_ID=5690	Name=Belly meat content	trait_ID=473	147973758	2	2387169	154953107	MidTest
1104	Firmicutes	Clostridia	Clostridiales	Lachnospiraceae	Blautia	producta	Meat_and_Carcass_QTL	QTL_ID=5691	Name=Estimated carcass lean content	trait_ID=217	147973758	2	2387169	154953107	MidTest
1104	Firmicutes	Clostridia	Clostridiales	Lachnospiraceae	Blautia	producta	Health_QTL	QTL_ID=9612	Name=C3c concentration	trait_ID=614	147973758	2	609757	162569375	MidTest
1104	Firmicutes	Clostridia	Clostridiales	Lachnospiraceae	Blautia	producta	Health_QTL	QTL_ID=9613	Name=C3c concentration	trait_ID=614	147973758	2	609757	162569375	MidTest
1104	Firmicutes	Clostridia	Clostridiales	Lachnospiraceae	Blautia	producta	Health_QTL	QTL_ID=9614	Name=C3c concentration	trait_ID=614	147973758	2	609757	162569375	MidTest
1104	Firmicutes	Clostridia	Clostridiales	Lachnospiraceae	Blautia	producta	Health_QTL	QTL_ID=9615	Name=C3c concentration	trait_ID=614	147973758	2	38367026	162569375	MidTest
657	Proteobacteria	Gammaproteobacteria	Aeromonadales	Succinivibrionaceae	Succinivibrio	dextrinosolvens	Health_QTL	QTL_ID=6359	Name=Lactate level	trait_ID=523	148334906	2	148081154	154953107	MidTest
657	Firmicutes	Clostridia	Clostridiales	Lachnospiraceae	Blautia	producta	Meat_and_Carcass_Association	QTL_ID=12102	Name=pH 24 hr post-mortem (loin)	trait_ID=30	148334906	2	59648728	157789611	MidTest
657	Firmicutes	Clostridia	Clostridiales	Lachnospiraceae	Blautia	producta	Meat_and_Carcass_Association	QTL_ID=12103	Name=Cooking loss	trait_ID=36	148334906	2	59648728	157789611	MidTest
657	Firmicutes	Clostridia	Clostridiales	Lachnospiraceae	Blautia	producta	Meat_and_Carcass_Association	QTL_ID=12104	Name=Cooking loss	trait_ID=36	148334906	2	59648728	157789611	MidTest
657	Firmicutes	Clostridia	Clostridiales	Lachnospiraceae	Blautia	producta	Meat_and_Carcass_Association	QTL_ID=12105	Name=Intramuscular fat content	trait_ID=16	148334906	2	59648728	157789611	MidTest
657	Firmicutes	Clostridia	Clostridiales	Lachnospiraceae	Blautia	producta	Meat_and_Carcass_Association	QTL_ID=12106	Name=Shear force	trait_ID=42	148334906	2	59648728	157789611	MidTest
657	Firmicutes	Clostridia	Clostridiales	Lachnospiraceae	Blautia	producta	Meat_and_Carcass_Association	QTL_ID=12107	Name=Ham weight	trait_ID=216	148334906	2	59648728	157789611	MidTest
657	Firmicutes	Clostridia	Clostridiales	Lachnospiraceae	Blautia	producta	Meat_and_Carcass_Association	QTL_ID=12108	Name=Estimated carcass lean content	trait_ID=217	148334906	2	59648728	157789611	MidTest
657	Firmicutes	Clostridia	Clostridiales	Lachnospiraceae	Blautia	producta	Meat_and_Carcass_Association	QTL_ID=12109	Name=Ham weight	trait_ID=216	148334906	2	59648728	157789611	MidTest
657	Firmicutes	Clostridia	Clostridiales	Lachnospiraceae	Blautia	producta	Health_QTL	QTL_ID=12316	Name=Change in Mycoplasma hyopneumoniae antibody titer	trait_ID=647	148334906	2	133375944	151463344	MidTest
657	Firmicutes	Clostridia	Clostridiales	Lachnospiraceae	Blautia	producta	Health_QTL	QTL_ID=12317	Name=Mycoplasma hyopneumoniae antibody titer	trait_ID=646	148334906	2	38367026	151463344	MidTest
657	Firmicutes	Clostridia	Clostridiales	Lachnospiraceae	Blautia	producta	Health_QTL	QTL_ID=12318	Name=Tetanus antibody titer	trait_ID=648	148334906	2	19343556	150827358	MidTest
657	Firmicutes	Clostridia	Clostridiales	Lachnospiraceae	Blautia	producta	Health_QTL	QTL_ID=17714	Name=Triglyceride level	trait_ID=576	148334906	2	143420936	154953107	MidTest
657	Firmicutes	Clostridia	Clostridiales	Lachnospiraceae	Blautia	producta	Meat_and_Carcass_QTL	QTL_ID=21218	Name=Leaf fat weight	trait_ID=172	148334906	2	85135844	149834563	MidTest
657	Firmicutes	Clostridia	Clostridiales	Lachnospiraceae	Blautia	producta	Exterior_QTL	QTL_ID=21303	Name=Lumbar vertebra number	trait_ID=732	148334906	2	12184677	154346072	MidTest
657	Firmicutes	Clostridia	Clostridiales	Lachnospiraceae	Blautia	producta	Health_QTL	QTL_ID=37557	Name=Actinobacillus pleuropneumoniae susceptibility	trait_ID=817	148334906	2	8499847	155788186	MidTest
657	Firmicutes	Clostridia	Clostridiales	Lachnospiraceae	Blautia	producta	Health_QTL	QTL_ID=37558	Name=Actinobacillus pleuropneumoniae susceptibility	trait_ID=817	148334906	2	15946890	150651729	MidTest
657	Firmicutes	Clostridia	Clostridiales	Lachnospiraceae	Blautia	producta	Health_QTL	QTL_ID=37559	Name=Actinobacillus pleuropneumoniae susceptibility	trait_ID=817	148334906	2	17473237	149212234	MidTest
657	Firmicutes	Clostridia	Clostridiales	Lachnospiraceae	Blautia	producta	Health_QTL	QTL_ID=37560	Name=Actinobacillus pleuropneumoniae susceptibility	trait_ID=817	148334906	2	23613810	149813245	MidTest
657	Firmicutes	Clostridia	Clostridiales	Lachnospiraceae	Blautia	producta	Health_QTL	QTL_ID=37562	Name=Actinobacillus pleuropneumoniae susceptibility	trait_ID=817	148334906	2	83714126	150929247	MidTest
657	Firmicutes	Clostridia	Clostridiales	Lachnospiraceae	Blautia	producta	Health_QTL	QTL_ID=37568	Name=Actinobacillus pleuropneumoniae susceptibility	trait_ID=817	148334906	2	19681588	149212234	MidTest
657	Firmicutes	Clostridia	Clostridiales	Lachnospiraceae	Blautia	producta	Health_QTL	QTL_ID=37569	Name=Actinobacillus pleuropneumoniae susceptibility	trait_ID=817	148334906	2	609757	152938765	MidTest
657	Firmicutes	Clostridia	Clostridiales	Lachnospiraceae	Blautia	producta	Meat_and_Carcass_QTL	QTL_ID=3802	Name=Meat color-L	trait_ID=26	148334906	2	143420936	154953107	MidTest
657	Firmicutes	Clostridia	Clostridiales	Lachnospiraceae	Blautia	producta	Meat_and_Carcass_QTL	QTL_ID=3803	Name=pH 48 hr post-mortem (loin)	trait_ID=353	148334906	2	143420936	154953107	MidTest
657	Firmicutes	Clostridia	Clostridiales	Lachnospiraceae	Blautia	producta	Meat_and_Carcass_QTL	QTL_ID=3938	Name=Ham fat thickness	trait_ID=427	148334906	2	41353385	157789611	MidTest
657	Firmicutes	Clostridia	Clostridiales	Lachnospiraceae	Blautia	producta	Meat_and_Carcass_QTL	QTL_ID=3982	Name=Meat color b*	trait_ID=423	148334906	2	41353385	157789611	MidTest
657	Firmicutes	Clostridia	Clostridiales	Lachnospiraceae	Blautia	producta	Meat_and_Carcass_QTL	QTL_ID=3984	Name=Water holding capacity	trait_ID=44	148334906	2	41353385	157789611	MidTest
657	Firmicutes	Clostridia	Clostridiales	Lachnospiraceae	Blautia	producta	Reproduction_QTL	QTL_ID=4255	Name=Nonfunctional nipples	trait_ID=444	148334906	2	139359663	150135089	MidTest
657	Firmicutes	Clostridia	Clostridiales	Lachnospiraceae	Blautia	producta	Meat_and_Carcass_QTL	QTL_ID=433	Name=Head weight	trait_ID=83	148334906	2	142363071	162569375	MidTest
657	Firmicutes	Clostridia	Clostridiales	Lachnospiraceae	Blautia	producta	Meat_and_Carcass_QTL	QTL_ID=434	Name=Feet weight	trait_ID=80	148334906	2	142363071	155325316	MidTest
657	Firmicutes	Clostridia	Clostridiales	Lachnospiraceae	Blautia	producta	Production_QTL	QTL_ID=5199	Name=Body weight (end of test)	trait_ID=474	148334906	2	9758855	150135089	MidTest
657	Firmicutes	Clostridia	Clostridiales	Lachnospiraceae	Blautia	producta	Meat_and_Carcass_QTL	QTL_ID=5208	Name=backfat at mid-back	trait_ID=11	148334906	2	7804743	150596593	MidTest
657	Firmicutes	Clostridia	Clostridiales	Lachnospiraceae	Blautia	producta	Meat_and_Carcass_QTL	QTL_ID=5242	Name=backfat at mid-back	trait_ID=11	148334906	2	5101784	150528181	MidTest
657	Firmicutes	Clostridia	Clostridiales	Lachnospiraceae	Blautia	producta	Meat_and_Carcass_QTL	QTL_ID=5432	Name=Carcass weight (hot)	trait_ID=77	148334906	2	609757	157789611	MidTest
657	Firmicutes	Clostridia	Clostridiales	Lachnospiraceae	Blautia	producta	Meat_and_Carcass_QTL	QTL_ID=5437	Name=Ham weight	trait_ID=216	148334906	2	609757	157789611	MidTest
657	Firmicutes	Clostridia	Clostridiales	Lachnospiraceae	Blautia	producta	Meat_and_Carcass_QTL	QTL_ID=5438	Name=Shoulder weight	trait_ID=219	148334906	2	609757	157789611	MidTest
657	Firmicutes	Clostridia	Clostridiales	Lachnospiraceae	Blautia	producta	Meat_and_Carcass_QTL	QTL_ID=5440	Name=Shear firmness	trait_ID=477	148334906	2	609757	157789611	MidTest
657	Firmicutes	Clostridia	Clostridiales	Lachnospiraceae	Blautia	producta	Meat_and_Carcass_QTL	QTL_ID=5496	Name=Cutlet weight	trait_ID=481	148334906	2	609757	157789611	MidTest
657	Firmicutes	Clostridia	Clostridiales	Lachnospiraceae	Blautia	producta	Meat_and_Carcass_QTL	QTL_ID=5682	Name=pH for Semimembranosus	trait_ID=403	148334906	2	38367026	157789611	MidTest
657	Firmicutes	Clostridia	Clostridiales	Lachnospiraceae	Blautia	producta	Meat_and_Carcass_QTL	QTL_ID=5684	Name=Shear force	trait_ID=42	148334906	2	59648728	157789611	MidTest
657	Firmicutes	Clostridia	Clostridiales	Lachnospiraceae	Blautia	producta	Meat_and_Carcass_QTL	QTL_ID=5685	Name=Backfat at last rib	trait_ID=382	148334906	2	13366532	154953107	MidTest
657	Firmicutes	Clostridia	Clostridiales	Lachnospiraceae	Blautia	producta	Meat_and_Carcass_QTL	QTL_ID=5689	Name=Fat to meat ratio	trait_ID=652	148334906	2	609757	154953107	MidTest
657	Firmicutes	Clostridia	Clostridiales	Lachnospiraceae	Blautia	producta	Meat_and_Carcass_QTL	QTL_ID=5690	Name=Belly meat content	trait_ID=473	148334906	2	2387169	154953107	MidTest
657	Firmicutes	Clostridia	Clostridiales	Lachnospiraceae	Blautia	producta	Meat_and_Carcass_QTL	QTL_ID=5691	Name=Estimated carcass lean content	trait_ID=217	148334906	2	2387169	154953107	MidTest
657	Firmicutes	Clostridia	Clostridiales	Lachnospiraceae	Blautia	producta	Production_QTL	QTL_ID=5933	Name=Average daily gain	trait_ID=144	148334906	2	143420936	154953107	MidTest
657	Firmicutes	Clostridia	Clostridiales	Lachnospiraceae	Blautia	producta	Meat_and_Carcass_QTL	QTL_ID=7040	Name=Percentage type IIb fibers	trait_ID=441	148334906	2	135266453	154953107	MidTest
657	Firmicutes	Clostridia	Clostridiales	Lachnospiraceae	Blautia	producta	Health_QTL	QTL_ID=7483	Name=Body temperature	trait_ID=559	148334906	2	135097924	152314760	MidTest
657	Firmicutes	Clostridia	Clostridiales	Lachnospiraceae	Blautia	producta	Meat_and_Carcass_QTL	QTL_ID=83	Name=Meat color-L	trait_ID=26	148334906	2	143420936	157789611	MidTest
657	Firmicutes	Clostridia	Clostridiales	Lachnospiraceae	Blautia	producta	Meat_and_Carcass_QTL	QTL_ID=84	Name=Meat color-L	trait_ID=26	148334906	2	143420936	157789611	MidTest
657	Firmicutes	Clostridia	Clostridiales	Lachnospiraceae	Blautia	producta	Meat_and_Carcass_QTL	QTL_ID=85	Name=Drip loss	trait_ID=37	148334906	2	133375944	154953107	MidTest
657	Firmicutes	Clostridia	Clostridiales	Lachnospiraceae	Blautia	producta	Meat_and_Carcass_QTL	QTL_ID=87	Name=Water holding capacity	trait_ID=44	148334906	2	143420936	154953107	MidTest
657	Firmicutes	Clostridia	Clostridiales	Lachnospiraceae	Blautia	producta	Health_QTL	QTL_ID=9612	Name=C3c concentration	trait_ID=614	148334906	2	609757	162569375	MidTest
657	Firmicutes	Clostridia	Clostridiales	Lachnospiraceae	Blautia	producta	Health_QTL	QTL_ID=9613	Name=C3c concentration	trait_ID=614	148334906	2	609757	162569375	MidTest
657	Firmicutes	Clostridia	Clostridiales	Lachnospiraceae	Blautia	producta	Health_QTL	QTL_ID=9614	Name=C3c concentration	trait_ID=614	148334906	2	609757	162569375	MidTest
657	Firmicutes	Clostridia	Clostridiales	Lachnospiraceae	Blautia	producta	Health_QTL	QTL_ID=9615	Name=C3c concentration	trait_ID=614	148334906	2	38367026	162569375	MidTest
657	Proteobacteria	Gammaproteobacteria	Aeromonadales	Succinivibrionaceae	Succinivibrio	dextrinosolvens	Health_QTL	QTL_ID=6359	Name=Lactate level	trait_ID=523	148345545	2	148081154	154953107	MidTest
657	Firmicutes	Clostridia	Clostridiales	Lachnospiraceae	Blautia	producta	Health_QTL	QTL_ID=12316	Name=Change in Mycoplasma hyopneumoniae antibody titer	trait_ID=647	148345545	2	133375944	151463344	MidTest
657	Firmicutes	Clostridia	Clostridiales	Lachnospiraceae	Blautia	producta	Health_QTL	QTL_ID=17714	Name=Triglyceride level	trait_ID=576	148345545	2	143420936	154953107	MidTest
657	Firmicutes	Clostridia	Clostridiales	Lachnospiraceae	Blautia	producta	Meat_and_Carcass_QTL	QTL_ID=3802	Name=Meat color-L	trait_ID=26	148345545	2	143420936	154953107	MidTest
657	Firmicutes	Clostridia	Clostridiales	Lachnospiraceae	Blautia	producta	Meat_and_Carcass_QTL	QTL_ID=3803	Name=pH 48 hr post-mortem (loin)	trait_ID=353	148345545	2	143420936	154953107	MidTest
657	Firmicutes	Clostridia	Clostridiales	Lachnospiraceae	Blautia	producta	Reproduction_QTL	QTL_ID=4255	Name=Nonfunctional nipples	trait_ID=444	148345545	2	139359663	150135089	MidTest
657	Firmicutes	Clostridia	Clostridiales	Lachnospiraceae	Blautia	producta	Meat_and_Carcass_QTL	QTL_ID=433	Name=Head weight	trait_ID=83	148345545	2	142363071	162569375	MidTest
657	Firmicutes	Clostridia	Clostridiales	Lachnospiraceae	Blautia	producta	Meat_and_Carcass_QTL	QTL_ID=434	Name=Feet weight	trait_ID=80	148345545	2	142363071	155325316	MidTest
657	Firmicutes	Clostridia	Clostridiales	Lachnospiraceae	Blautia	producta	Production_QTL	QTL_ID=5933	Name=Average daily gain	trait_ID=144	148345545	2	143420936	154953107	MidTest
657	Firmicutes	Clostridia	Clostridiales	Lachnospiraceae	Blautia	producta	Meat_and_Carcass_QTL	QTL_ID=7040	Name=Percentage type IIb fibers	trait_ID=441	148345545	2	135266453	154953107	MidTest
657	Firmicutes	Clostridia	Clostridiales	Lachnospiraceae	Blautia	producta	Health_QTL	QTL_ID=7483	Name=Body temperature	trait_ID=559	148345545	2	135097924	152314760	MidTest
657	Firmicutes	Clostridia	Clostridiales	Lachnospiraceae	Blautia	producta	Meat_and_Carcass_QTL	QTL_ID=83	Name=Meat color-L	trait_ID=26	148345545	2	143420936	157789611	MidTest
657	Firmicutes	Clostridia	Clostridiales	Lachnospiraceae	Blautia	producta	Meat_and_Carcass_QTL	QTL_ID=84	Name=Meat color-L	trait_ID=26	148345545	2	143420936	157789611	MidTest
657	Firmicutes	Clostridia	Clostridiales	Lachnospiraceae	Blautia	producta	Meat_and_Carcass_QTL	QTL_ID=85	Name=Drip loss	trait_ID=37	148345545	2	133375944	154953107	MidTest
657	Firmicutes	Clostridia	Clostridiales	Lachnospiraceae	Blautia	producta	Meat_and_Carcass_QTL	QTL_ID=87	Name=Water holding capacity	trait_ID=44	148345545	2	143420936	154953107	MidTest
657	Firmicutes	Clostridia	Clostridiales	Ruminococcaceae	Ruminococcus	sp_ce2	Meat_and_Carcass_Association	QTL_ID=12102	Name=pH 24 hr post-mortem (loin)	trait_ID=30	148345545	2	59648728	157789611	MidTest
657	Firmicutes	Clostridia	Clostridiales	Ruminococcaceae	Ruminococcus	sp_ce2	Meat_and_Carcass_Association	QTL_ID=12103	Name=Cooking loss	trait_ID=36	148345545	2	59648728	157789611	MidTest
657	Firmicutes	Clostridia	Clostridiales	Ruminococcaceae	Ruminococcus	sp_ce2	Meat_and_Carcass_Association	QTL_ID=12104	Name=Cooking loss	trait_ID=36	148345545	2	59648728	157789611	MidTest
657	Firmicutes	Clostridia	Clostridiales	Ruminococcaceae	Ruminococcus	sp_ce2	Meat_and_Carcass_Association	QTL_ID=12105	Name=Intramuscular fat content	trait_ID=16	148345545	2	59648728	157789611	MidTest
657	Firmicutes	Clostridia	Clostridiales	Ruminococcaceae	Ruminococcus	sp_ce2	Meat_and_Carcass_Association	QTL_ID=12106	Name=Shear force	trait_ID=42	148345545	2	59648728	157789611	MidTest
657	Firmicutes	Clostridia	Clostridiales	Ruminococcaceae	Ruminococcus	sp_ce2	Meat_and_Carcass_Association	QTL_ID=12107	Name=Ham weight	trait_ID=216	148345545	2	59648728	157789611	MidTest
657	Firmicutes	Clostridia	Clostridiales	Ruminococcaceae	Ruminococcus	sp_ce2	Meat_and_Carcass_Association	QTL_ID=12108	Name=Estimated carcass lean content	trait_ID=217	148345545	2	59648728	157789611	MidTest
657	Firmicutes	Clostridia	Clostridiales	Ruminococcaceae	Ruminococcus	sp_ce2	Meat_and_Carcass_Association	QTL_ID=12109	Name=Ham weight	trait_ID=216	148345545	2	59648728	157789611	MidTest
657	Firmicutes	Clostridia	Clostridiales	Ruminococcaceae	Ruminococcus	sp_ce2	Health_QTL	QTL_ID=12317	Name=Mycoplasma hyopneumoniae antibody titer	trait_ID=646	148345545	2	38367026	151463344	MidTest
657	Firmicutes	Clostridia	Clostridiales	Ruminococcaceae	Ruminococcus	sp_ce2	Health_QTL	QTL_ID=12318	Name=Tetanus antibody titer	trait_ID=648	148345545	2	19343556	150827358	MidTest
657	Firmicutes	Clostridia	Clostridiales	Ruminococcaceae	Ruminococcus	sp_ce2	Meat_and_Carcass_QTL	QTL_ID=21218	Name=Leaf fat weight	trait_ID=172	148345545	2	85135844	149834563	MidTest
657	Firmicutes	Clostridia	Clostridiales	Ruminococcaceae	Ruminococcus	sp_ce2	Exterior_QTL	QTL_ID=21303	Name=Lumbar vertebra number	trait_ID=732	148345545	2	12184677	154346072	MidTest
657	Firmicutes	Clostridia	Clostridiales	Ruminococcaceae	Ruminococcus	sp_ce2	Health_QTL	QTL_ID=37557	Name=Actinobacillus pleuropneumoniae susceptibility	trait_ID=817	148345545	2	8499847	155788186	MidTest
657	Firmicutes	Clostridia	Clostridiales	Ruminococcaceae	Ruminococcus	sp_ce2	Health_QTL	QTL_ID=37558	Name=Actinobacillus pleuropneumoniae susceptibility	trait_ID=817	148345545	2	15946890	150651729	MidTest
657	Firmicutes	Clostridia	Clostridiales	Ruminococcaceae	Ruminococcus	sp_ce2	Health_QTL	QTL_ID=37559	Name=Actinobacillus pleuropneumoniae susceptibility	trait_ID=817	148345545	2	17473237	149212234	MidTest
657	Firmicutes	Clostridia	Clostridiales	Ruminococcaceae	Ruminococcus	sp_ce2	Health_QTL	QTL_ID=37560	Name=Actinobacillus pleuropneumoniae susceptibility	trait_ID=817	148345545	2	23613810	149813245	MidTest
657	Firmicutes	Clostridia	Clostridiales	Ruminococcaceae	Ruminococcus	sp_ce2	Health_QTL	QTL_ID=37562	Name=Actinobacillus pleuropneumoniae susceptibility	trait_ID=817	148345545	2	83714126	150929247	MidTest
657	Firmicutes	Clostridia	Clostridiales	Ruminococcaceae	Ruminococcus	sp_ce2	Health_QTL	QTL_ID=37568	Name=Actinobacillus pleuropneumoniae susceptibility	trait_ID=817	148345545	2	19681588	149212234	MidTest
657	Firmicutes	Clostridia	Clostridiales	Ruminococcaceae	Ruminococcus	sp_ce2	Health_QTL	QTL_ID=37569	Name=Actinobacillus pleuropneumoniae susceptibility	trait_ID=817	148345545	2	609757	152938765	MidTest
657	Firmicutes	Clostridia	Clostridiales	Ruminococcaceae	Ruminococcus	sp_ce2	Meat_and_Carcass_QTL	QTL_ID=3938	Name=Ham fat thickness	trait_ID=427	148345545	2	41353385	157789611	MidTest
657	Firmicutes	Clostridia	Clostridiales	Ruminococcaceae	Ruminococcus	sp_ce2	Meat_and_Carcass_QTL	QTL_ID=3982	Name=Meat color b*	trait_ID=423	148345545	2	41353385	157789611	MidTest
657	Firmicutes	Clostridia	Clostridiales	Ruminococcaceae	Ruminococcus	sp_ce2	Meat_and_Carcass_QTL	QTL_ID=3984	Name=Water holding capacity	trait_ID=44	148345545	2	41353385	157789611	MidTest
657	Firmicutes	Clostridia	Clostridiales	Ruminococcaceae	Ruminococcus	sp_ce2	Production_QTL	QTL_ID=5199	Name=Body weight (end of test)	trait_ID=474	148345545	2	9758855	150135089	MidTest
657	Firmicutes	Clostridia	Clostridiales	Ruminococcaceae	Ruminococcus	sp_ce2	Meat_and_Carcass_QTL	QTL_ID=5208	Name=backfat at mid-back	trait_ID=11	148345545	2	7804743	150596593	MidTest
657	Firmicutes	Clostridia	Clostridiales	Ruminococcaceae	Ruminococcus	sp_ce2	Meat_and_Carcass_QTL	QTL_ID=5242	Name=backfat at mid-back	trait_ID=11	148345545	2	5101784	150528181	MidTest
657	Firmicutes	Clostridia	Clostridiales	Ruminococcaceae	Ruminococcus	sp_ce2	Meat_and_Carcass_QTL	QTL_ID=5432	Name=Carcass weight (hot)	trait_ID=77	148345545	2	609757	157789611	MidTest
657	Firmicutes	Clostridia	Clostridiales	Ruminococcaceae	Ruminococcus	sp_ce2	Meat_and_Carcass_QTL	QTL_ID=5437	Name=Ham weight	trait_ID=216	148345545	2	609757	157789611	MidTest
657	Firmicutes	Clostridia	Clostridiales	Ruminococcaceae	Ruminococcus	sp_ce2	Meat_and_Carcass_QTL	QTL_ID=5438	Name=Shoulder weight	trait_ID=219	148345545	2	609757	157789611	MidTest
657	Firmicutes	Clostridia	Clostridiales	Ruminococcaceae	Ruminococcus	sp_ce2	Meat_and_Carcass_QTL	QTL_ID=5440	Name=Shear firmness	trait_ID=477	148345545	2	609757	157789611	MidTest
657	Firmicutes	Clostridia	Clostridiales	Ruminococcaceae	Ruminococcus	sp_ce2	Meat_and_Carcass_QTL	QTL_ID=5496	Name=Cutlet weight	trait_ID=481	148345545	2	609757	157789611	MidTest
657	Firmicutes	Clostridia	Clostridiales	Ruminococcaceae	Ruminococcus	sp_ce2	Meat_and_Carcass_QTL	QTL_ID=5682	Name=pH for Semimembranosus	trait_ID=403	148345545	2	38367026	157789611	MidTest
657	Firmicutes	Clostridia	Clostridiales	Ruminococcaceae	Ruminococcus	sp_ce2	Meat_and_Carcass_QTL	QTL_ID=5684	Name=Shear force	trait_ID=42	148345545	2	59648728	157789611	MidTest
657	Firmicutes	Clostridia	Clostridiales	Ruminococcaceae	Ruminococcus	sp_ce2	Meat_and_Carcass_QTL	QTL_ID=5685	Name=Backfat at last rib	trait_ID=382	148345545	2	13366532	154953107	MidTest
657	Firmicutes	Clostridia	Clostridiales	Ruminococcaceae	Ruminococcus	sp_ce2	Meat_and_Carcass_QTL	QTL_ID=5689	Name=Fat to meat ratio	trait_ID=652	148345545	2	609757	154953107	MidTest
657	Firmicutes	Clostridia	Clostridiales	Ruminococcaceae	Ruminococcus	sp_ce2	Meat_and_Carcass_QTL	QTL_ID=5690	Name=Belly meat content	trait_ID=473	148345545	2	2387169	154953107	MidTest
657	Firmicutes	Clostridia	Clostridiales	Ruminococcaceae	Ruminococcus	sp_ce2	Meat_and_Carcass_QTL	QTL_ID=5691	Name=Estimated carcass lean content	trait_ID=217	148345545	2	2387169	154953107	MidTest
657	Firmicutes	Clostridia	Clostridiales	Ruminococcaceae	Ruminococcus	sp_ce2	Health_QTL	QTL_ID=9612	Name=C3c concentration	trait_ID=614	148345545	2	609757	162569375	MidTest
657	Firmicutes	Clostridia	Clostridiales	Ruminococcaceae	Ruminococcus	sp_ce2	Health_QTL	QTL_ID=9613	Name=C3c concentration	trait_ID=614	148345545	2	609757	162569375	MidTest
657	Firmicutes	Clostridia	Clostridiales	Ruminococcaceae	Ruminococcus	sp_ce2	Health_QTL	QTL_ID=9614	Name=C3c concentration	trait_ID=614	148345545	2	609757	162569375	MidTest
657	Firmicutes	Clostridia	Clostridiales	Ruminococcaceae	Ruminococcus	sp_ce2	Health_QTL	QTL_ID=9615	Name=C3c concentration	trait_ID=614	148345545	2	38367026	162569375	MidTest
285	Bacteroidetes	Bacteroidia	Bacteroidales	Prevotellaceae	Unassigned	Unassigned	Health_QTL	QTL_ID=15085	Name=Lactate dehydrogenase level	trait_ID=769	4914049	3	1456046	98066155	Wean
285	Bacteroidetes	Bacteroidia	Bacteroidales	Prevotellaceae	Unassigned	Unassigned	Meat_and_Carcass_QTL	QTL_ID=2	Name=Carcass weight (hot)	trait_ID=77	4914049	3	1456046	14885297	Wean
285	Bacteroidetes	Bacteroidia	Bacteroidales	Prevotellaceae	Unassigned	Unassigned	Meat_and_Carcass_QTL	QTL_ID=2801	Name=Percentage giant fibers	trait_ID=569	4914049	3	1456046	14776389	Wean
285	Bacteroidetes	Bacteroidia	Bacteroidales	Prevotellaceae	Unassigned	Unassigned	Meat_and_Carcass_QTL	QTL_ID=3226	Name=45 min-24 h pH decline	trait_ID=383	4914049	3	1456046	21947993	Wean
285	Bacteroidetes	Bacteroidia	Bacteroidales	Prevotellaceae	Unassigned	Unassigned	Meat_and_Carcass_QTL	QTL_ID=38077	Name=Loin muscle area	trait_ID=86	4914049	3	1456046	140360108	Wean
285	Bacteroidetes	Bacteroidia	Bacteroidales	Prevotellaceae	Unassigned	Unassigned	Meat_and_Carcass_QTL	QTL_ID=38078	Name=Shear force	trait_ID=42	4914049	3	1456046	140360108	Wean
285	Bacteroidetes	Bacteroidia	Bacteroidales	Prevotellaceae	Unassigned	Unassigned	Meat_and_Carcass_QTL	QTL_ID=38080	Name=Meat color b*	trait_ID=423	4914049	3	1456046	140360108	Wean
285	Bacteroidetes	Bacteroidia	Bacteroidales	Prevotellaceae	Unassigned	Unassigned	Meat_and_Carcass_QTL	QTL_ID=38081	Name=Meat color chroma	trait_ID=459	4914049	3	1456046	140360108	Wean
285	Bacteroidetes	Bacteroidia	Bacteroidales	Prevotellaceae	Unassigned	Unassigned	Reproduction_QTL	QTL_ID=515	Name=Corpus luteum number	trait_ID=160	4914049	3	4571903	82495610	Wean
285	Bacteroidetes	Bacteroidia	Bacteroidales	Prevotellaceae	Unassigned	Unassigned	Reproduction_QTL	QTL_ID=5224	Name=Teat number	trait_ID=167	4914049	3	1456046	130209174	Wean
285	Bacteroidetes	Bacteroidia	Bacteroidales	Prevotellaceae	Unassigned	Unassigned	Production_QTL	QTL_ID=5234	Name=Body weight (end of test)	trait_ID=474	4914049	3	4656907	140465858	Wean
285	Bacteroidetes	Bacteroidia	Bacteroidales	Prevotellaceae	Unassigned	Unassigned	Meat_and_Carcass_QTL	QTL_ID=65044	Name=Fat weight (total)	trait_ID=307	4914049	3	1991646	5542226	Wean
285	Bacteroidetes	Bacteroidia	Bacteroidales	Prevotellaceae	Unassigned	Unassigned	Meat_and_Carcass_QTL	QTL_ID=65045	Name=Fat percentage in carcass	trait_ID=13	4914049	3	3725226	5487562	Wean
285	Bacteroidetes	Bacteroidia	Bacteroidales	Prevotellaceae	Unassigned	Unassigned	Meat_and_Carcass_QTL	QTL_ID=893	Name=Abdominal fat weight	trait_ID=1	4914049	3	1456046	21947993	Wean
285	Bacteroidetes	Bacteroidia	Bacteroidales	Unassigned	Unassigned	Unassigned	Health_QTL	QTL_ID=15085	Name=Lactate dehydrogenase level	trait_ID=769	4914049	3	1456046	98066155	OffTest
285	Bacteroidetes	Bacteroidia	Bacteroidales	Prevotellaceae	Unassigned	Unassigned	Meat_and_Carcass_QTL	QTL_ID=2	Name=Carcass weight (hot)	trait_ID=77	4914049	3	1456046	14885297	OffTest
285	Bacteroidetes	Bacteroidia	Bacteroidales	Prevotellaceae	Unassigned	Unassigned	Meat_and_Carcass_QTL	QTL_ID=2801	Name=Percentage giant fibers	trait_ID=569	4914049	3	1456046	14776389	OffTest
285	Bacteroidetes	Bacteroidia	Bacteroidales	Prevotellaceae	Unassigned	Unassigned	Meat_and_Carcass_QTL	QTL_ID=3226	Name=45 min-24 h pH decline	trait_ID=383	4914049	3	1456046	21947993	OffTest
285	Bacteroidetes	Bacteroidia	Bacteroidales	Unassigned	Unassigned	Unassigned	Meat_and_Carcass_QTL	QTL_ID=38077	Name=Loin muscle area	trait_ID=86	4914049	3	1456046	140360108	OffTest
285	Bacteroidetes	Bacteroidia	Bacteroidales	Unassigned	Unassigned	Unassigned	Meat_and_Carcass_QTL	QTL_ID=38078	Name=Shear force	trait_ID=42	4914049	3	1456046	140360108	OffTest
285	Bacteroidetes	Bacteroidia	Bacteroidales	Unassigned	Unassigned	Unassigned	Meat_and_Carcass_QTL	QTL_ID=38080	Name=Meat color b*	trait_ID=423	4914049	3	1456046	140360108	OffTest
285	Bacteroidetes	Bacteroidia	Bacteroidales	Unassigned	Unassigned	Unassigned	Meat_and_Carcass_QTL	QTL_ID=38081	Name=Meat color chroma	trait_ID=459	4914049	3	1456046	140360108	OffTest
285	Bacteroidetes	Bacteroidia	Bacteroidales	Unassigned	Unassigned	Unassigned	Reproduction_QTL	QTL_ID=515	Name=Corpus luteum number	trait_ID=160	4914049	3	4571903	82495610	OffTest
285	Bacteroidetes	Bacteroidia	Bacteroidales	Unassigned	Unassigned	Unassigned	Reproduction_QTL	QTL_ID=5224	Name=Teat number	trait_ID=167	4914049	3	1456046	130209174	OffTest
285	Bacteroidetes	Bacteroidia	Bacteroidales	Unassigned	Unassigned	Unassigned	Production_QTL	QTL_ID=5234	Name=Body weight (end of test)	trait_ID=474	4914049	3	4656907	140465858	OffTest
285	Bacteroidetes	Bacteroidia	Bacteroidales	Prevotellaceae	Unassigned	Unassigned	Meat_and_Carcass_QTL	QTL_ID=65044	Name=Fat weight (total)	trait_ID=307	4914049	3	1991646	5542226	OffTest
285	Bacteroidetes	Bacteroidia	Bacteroidales	Prevotellaceae	Unassigned	Unassigned	Meat_and_Carcass_QTL	QTL_ID=65045	Name=Fat percentage in carcass	trait_ID=13	4914049	3	3725226	5487562	OffTest
285	Bacteroidetes	Bacteroidia	Bacteroidales	Prevotellaceae	Unassigned	Unassigned	Meat_and_Carcass_QTL	QTL_ID=893	Name=Abdominal fat weight	trait_ID=1	4914049	3	1456046	21947993	OffTest
714	Bacteroidetes	Bacteroidia	Bacteroidales	Unassigned	Unassigned	Unassigned	Exterior_QTL	QTL_ID=11852	Name=Feet and leg conformation	trait_ID=117	78297058	3	56047063	101551719	MidTest
714	Bacteroidetes	Bacteroidia	Bacteroidales	Unassigned	Unassigned	Unassigned	Health_QTL	QTL_ID=12287	Name=Mean corpuscular hemoglobin concentration	trait_ID=643	78297058	3	62780348	100216075	MidTest
714	Bacteroidetes	Bacteroidia	Bacteroidales	Unassigned	Unassigned	Unassigned	Meat_and_Carcass_Association	QTL_ID=147273	Name=Intramuscular fat content	trait_ID=16	78297058	3	12373436	138992352	MidTest
714	Bacteroidetes	Bacteroidia	Bacteroidales	Unassigned	Unassigned	Unassigned	Meat_and_Carcass_Association	QTL_ID=147274	Name=Intramuscular fat content	trait_ID=16	78297058	3	18690733	138992352	MidTest
714	Bacteroidetes	Bacteroidia	Bacteroidales	Unassigned	Unassigned	Unassigned	Meat_and_Carcass_Association	QTL_ID=147275	Name=Intramuscular fat content	trait_ID=16	78297058	3	18873888	138992352	MidTest
714	Bacteroidetes	Bacteroidia	Bacteroidales	Unassigned	Unassigned	Unassigned	Meat_and_Carcass_Association	QTL_ID=147276	Name=Intramuscular fat content	trait_ID=16	78297058	3	18876323	138992352	MidTest
714	Bacteroidetes	Bacteroidia	Bacteroidales	Unassigned	Unassigned	Unassigned	Meat_and_Carcass_Association	QTL_ID=147277	Name=Intramuscular fat content	trait_ID=16	78297058	3	18943482	138992352	MidTest
714	Bacteroidetes	Bacteroidia	Bacteroidales	Unassigned	Unassigned	Unassigned	Meat_and_Carcass_Association	QTL_ID=147278	Name=Intramuscular fat content	trait_ID=16	78297058	3	32478826	138992352	MidTest
714	Bacteroidetes	Bacteroidia	Bacteroidales	Unassigned	Unassigned	Unassigned	Meat_and_Carcass_Association	QTL_ID=147279	Name=Intramuscular fat content	trait_ID=16	78297058	3	35759314	138992352	MidTest
714	Bacteroidetes	Bacteroidia	Bacteroidales	Unassigned	Unassigned	Unassigned	Meat_and_Carcass_Association	QTL_ID=147280	Name=Intramuscular fat content	trait_ID=16	78297058	3	49511915	138992352	MidTest
714	Bacteroidetes	Bacteroidia	Bacteroidales	Unassigned	Unassigned	Unassigned	Meat_and_Carcass_Association	QTL_ID=147281	Name=Intramuscular fat content	trait_ID=16	78297058	3	49555828	138992352	MidTest
714	Bacteroidetes	Bacteroidia	Bacteroidales	Unassigned	Unassigned	Unassigned	Meat_and_Carcass_Association	QTL_ID=147282	Name=Intramuscular fat content	trait_ID=16	78297058	3	49619043	138992352	MidTest
714	Bacteroidetes	Bacteroidia	Bacteroidales	Unassigned	Unassigned	Unassigned	Meat_and_Carcass_Association	QTL_ID=147283	Name=Intramuscular fat content	trait_ID=16	78297058	3	49634847	138992352	MidTest
714	Bacteroidetes	Bacteroidia	Bacteroidales	Unassigned	Unassigned	Unassigned	Meat_and_Carcass_Association	QTL_ID=147284	Name=Intramuscular fat content	trait_ID=16	78297058	3	49652291	138992352	MidTest
714	Bacteroidetes	Bacteroidia	Bacteroidales	Unassigned	Unassigned	Unassigned	Meat_and_Carcass_Association	QTL_ID=147285	Name=Intramuscular fat content	trait_ID=16	78297058	3	49698048	138992352	MidTest
714	Bacteroidetes	Bacteroidia	Bacteroidales	Unassigned	Unassigned	Unassigned	Meat_and_Carcass_Association	QTL_ID=147286	Name=Intramuscular fat content	trait_ID=16	78297058	3	49720151	138992352	MidTest
714	Bacteroidetes	Bacteroidia	Bacteroidales	Unassigned	Unassigned	Unassigned	Meat_and_Carcass_Association	QTL_ID=147287	Name=Intramuscular fat content	trait_ID=16	78297058	3	49867243	138992352	MidTest
714	Bacteroidetes	Bacteroidia	Bacteroidales	Unassigned	Unassigned	Unassigned	Meat_and_Carcass_Association	QTL_ID=147288	Name=Intramuscular fat content	trait_ID=16	78297058	3	49869931	138992352	MidTest
714	Bacteroidetes	Bacteroidia	Bacteroidales	Unassigned	Unassigned	Unassigned	Meat_and_Carcass_Association	QTL_ID=147289	Name=Intramuscular fat content	trait_ID=16	78297058	3	55205863	138992352	MidTest
714	Bacteroidetes	Bacteroidia	Bacteroidales	Unassigned	Unassigned	Unassigned	Meat_and_Carcass_Association	QTL_ID=147290	Name=Intramuscular fat content	trait_ID=16	78297058	3	55496208	138992352	MidTest
714	Bacteroidetes	Bacteroidia	Bacteroidales	Unassigned	Unassigned	Unassigned	Meat_and_Carcass_Association	QTL_ID=147291	Name=Intramuscular fat content	trait_ID=16	78297058	3	55561799	138992352	MidTest
714	Bacteroidetes	Bacteroidia	Bacteroidales	Unassigned	Unassigned	Unassigned	Meat_and_Carcass_Association	QTL_ID=147292	Name=Intramuscular fat content	trait_ID=16	78297058	3	55717382	138992352	MidTest
714	Bacteroidetes	Bacteroidia	Bacteroidales	Unassigned	Unassigned	Unassigned	Meat_and_Carcass_Association	QTL_ID=147293	Name=Intramuscular fat content	trait_ID=16	78297058	3	58986662	138992352	MidTest
714	Bacteroidetes	Bacteroidia	Bacteroidales	Unassigned	Unassigned	Unassigned	Health_QTL	QTL_ID=15067	Name=Triglyceride level	trait_ID=576	78297058	3	62780348	118796463	MidTest
714	Bacteroidetes	Bacteroidia	Bacteroidales	Prevotellaceae	Unassigned	Unassigned	Health_QTL	QTL_ID=15085	Name=Lactate dehydrogenase level	trait_ID=769	78297058	3	1456046	98066155	MidTest
714	Bacteroidetes	Bacteroidia	Bacteroidales	Unassigned	Unassigned	Unassigned	Production_QTL	QTL_ID=173	Name=Average daily gain	trait_ID=144	78297058	3	34143639	98066155	MidTest
714	Bacteroidetes	Bacteroidia	Bacteroidales	Unassigned	Unassigned	Unassigned	Health_QTL	QTL_ID=17603	Name=Interleukin-10 level	trait_ID=640	78297058	3	62780348	100216075	MidTest
714	Bacteroidetes	Bacteroidia	Bacteroidales	Unassigned	Unassigned	Unassigned	Health_QTL	QTL_ID=17611	Name=Interferon-gamma level	trait_ID=639	78297058	3	62780348	100216075	MidTest
714	Bacteroidetes	Bacteroidia	Bacteroidales	Unassigned	Unassigned	Unassigned	Meat_and_Carcass_QTL	QTL_ID=18011	Name=Fat protein content	trait_ID=653	78297058	3	76622784	143758669	MidTest
714	Bacteroidetes	Bacteroidia	Bacteroidales	Unassigned	Unassigned	Unassigned	Reproduction_QTL	QTL_ID=18044	Name=Corpus luteum number	trait_ID=160	78297058	3	76884637	85433008	MidTest
714	Bacteroidetes	Bacteroidia	Bacteroidales	Unassigned	Unassigned	Unassigned	Production_QTL	QTL_ID=21220	Name=Body weight (34 weeks)	trait_ID=772	78297058	3	25777024	100508792	MidTest
714	Bacteroidetes	Bacteroidia	Bacteroidales	Unassigned	Unassigned	Unassigned	Meat_and_Carcass_QTL	QTL_ID=29691	Name=Carcass weight (hot)	trait_ID=77	78297058	3	31261211	93197958	MidTest
714	Bacteroidetes	Bacteroidia	Bacteroidales	Unassigned	Unassigned	Unassigned	Meat_and_Carcass_QTL	QTL_ID=3227	Name=pH 45 minutes post mortem	trait_ID=31	78297058	3	15370065	131728891	MidTest
714	Bacteroidetes	Bacteroidia	Bacteroidales	Prevotellaceae	Unassigned	Unassigned	Meat_and_Carcass_QTL	QTL_ID=38077	Name=Loin muscle area	trait_ID=86	78297058	3	1456046	140360108	MidTest
714	Bacteroidetes	Bacteroidia	Bacteroidales	Prevotellaceae	Unassigned	Unassigned	Meat_and_Carcass_QTL	QTL_ID=38078	Name=Shear force	trait_ID=42	78297058	3	1456046	140360108	MidTest
714	Bacteroidetes	Bacteroidia	Bacteroidales	Unassigned	Unassigned	Unassigned	Meat_and_Carcass_QTL	QTL_ID=38079	Name=Cooking loss	trait_ID=36	78297058	3	6188004	140360108	MidTest
714	Bacteroidetes	Bacteroidia	Bacteroidales	Prevotellaceae	Unassigned	Unassigned	Meat_and_Carcass_QTL	QTL_ID=38080	Name=Meat color b*	trait_ID=423	78297058	3	1456046	140360108	MidTest
714	Bacteroidetes	Bacteroidia	Bacteroidales	Prevotellaceae	Unassigned	Unassigned	Meat_and_Carcass_QTL	QTL_ID=38081	Name=Meat color chroma	trait_ID=459	78297058	3	1456046	140360108	MidTest
714	Bacteroidetes	Bacteroidia	Bacteroidales	Unassigned	Unassigned	Unassigned	Meat_and_Carcass_QTL	QTL_ID=3815	Name=Off-Flavor scorf	trait_ID=174	78297058	3	21824455	122295139	MidTest
714	Bacteroidetes	Bacteroidia	Bacteroidales	Unassigned	Unassigned	Unassigned	Meat_and_Carcass_QTL	QTL_ID=3935	Name=Ham fat thickness	trait_ID=427	78297058	3	76884637	143758669	MidTest
714	Bacteroidetes	Bacteroidia	Bacteroidales	Unassigned	Unassigned	Unassigned	Meat_and_Carcass_QTL	QTL_ID=3944	Name=Semimembranosus angle	trait_ID=429	78297058	3	76884637	93197958	MidTest
714	Bacteroidetes	Bacteroidia	Bacteroidales	Unassigned	Unassigned	Unassigned	Meat_and_Carcass_QTL	QTL_ID=3946	Name=Carcass length	trait_ID=75	78297058	3	21824455	115140252	MidTest
714	Bacteroidetes	Bacteroidia	Bacteroidales	Unassigned	Unassigned	Unassigned	Meat_and_Carcass_QTL	QTL_ID=3986	Name=Meat color L*	trait_ID=424	78297058	3	76884637	93197958	MidTest
714	Bacteroidetes	Bacteroidia	Bacteroidales	Unassigned	Unassigned	Unassigned	Meat_and_Carcass_QTL	QTL_ID=3987	Name=Shear force	trait_ID=42	78297058	3	76884637	93197958	MidTest
714	Bacteroidetes	Bacteroidia	Bacteroidales	Unassigned	Unassigned	Unassigned	Meat_and_Carcass_QTL	QTL_ID=3988	Name=Shear force at first peak	trait_ID=425	78297058	3	76884637	93197958	MidTest
714	Bacteroidetes	Bacteroidia	Bacteroidales	Prevotellaceae	Unassigned	Unassigned	Reproduction_QTL	QTL_ID=515	Name=Corpus luteum number	trait_ID=160	78297058	3	4571903	82495610	MidTest
714	Bacteroidetes	Bacteroidia	Bacteroidales	Prevotellaceae	Unassigned	Unassigned	Reproduction_QTL	QTL_ID=5224	Name=Teat number	trait_ID=167	78297058	3	1456046	130209174	MidTest
714	Bacteroidetes	Bacteroidia	Bacteroidales	Prevotellaceae	Unassigned	Unassigned	Production_QTL	QTL_ID=5234	Name=Body weight (end of test)	trait_ID=474	78297058	3	4656907	140465858	MidTest
714	Bacteroidetes	Bacteroidia	Bacteroidales	Unassigned	Unassigned	Unassigned	Meat_and_Carcass_QTL	QTL_ID=5693	Name=Side fat thickness	trait_ID=12	78297058	3	14776389	127042542	MidTest
714	Bacteroidetes	Bacteroidia	Bacteroidales	Unassigned	Unassigned	Unassigned	Meat_and_Carcass_QTL	QTL_ID=596	Name=Fat androstenone level	trait_ID=92	78297058	3	31261211	115061532	MidTest
714	Bacteroidetes	Bacteroidia	Bacteroidales	Unassigned	Unassigned	Unassigned	Meat_and_Carcass_QTL	QTL_ID=597	Name=Fat androstenone level	trait_ID=92	78297058	3	31261211	115061532	MidTest
714	Bacteroidetes	Bacteroidia	Bacteroidales	Unassigned	Unassigned	Unassigned	Health_QTL	QTL_ID=6320	Name=Blood pH	trait_ID=515	78297058	3	46839405	100216075	MidTest
714	Bacteroidetes	Bacteroidia	Bacteroidales	Unassigned	Unassigned	Unassigned	Health_QTL	QTL_ID=6342	Name=Base excess	trait_ID=520	78297058	3	46839405	100216075	MidTest
714	Bacteroidetes	Bacteroidia	Bacteroidales	Unassigned	Unassigned	Unassigned	Health_QTL	QTL_ID=6361	Name=Lactate level	trait_ID=523	78297058	3	46839405	100216075	MidTest
714	Bacteroidetes	Bacteroidia	Bacteroidales	Unassigned	Unassigned	Unassigned	Reproduction_QTL	QTL_ID=6465	Name=Left teat number	trait_ID=536	78297058	3	30144110	87077830	MidTest
714	Bacteroidetes	Bacteroidia	Bacteroidales	Unassigned	Unassigned	Unassigned	Meat_and_Carcass_QTL	QTL_ID=7037	Name=Diameter of type IIb muscle fibers	trait_ID=552	78297058	3	21947993	115061496	MidTest
714	Bacteroidetes	Bacteroidia	Bacteroidales	Unassigned	Unassigned	Unassigned	Reproduction_QTL	QTL_ID=7455	Name=Nonfunctional nipples	trait_ID=444	78297058	3	14776389	102773204	MidTest
714	Bacteroidetes	Bacteroidia	Bacteroidales	Unassigned	Unassigned	Unassigned	Reproduction_QTL	QTL_ID=7472	Name=Nonfunctional nipples	trait_ID=444	78297058	3	14776389	100216075	MidTest
714	Bacteroidetes	Bacteroidia	Bacteroidales	Unassigned	Unassigned	Unassigned	Meat_and_Carcass_QTL	QTL_ID=880	Name=Fat percentage in carcass	trait_ID=13	78297058	3	76622784	119745261	MidTest
714	Bacteroidetes	Bacteroidia	Bacteroidales	Unassigned	Unassigned	Unassigned	Meat_and_Carcass_QTL	QTL_ID=881	Name=Backfat thickness between 3rd and 4th rib	trait_ID=8	78297058	3	76622784	119745261	MidTest
714	Bacteroidetes	Bacteroidia	Bacteroidales	Unassigned	Unassigned	Unassigned	Meat_and_Carcass_QTL	QTL_ID=882	Name=Dressing percentage	trait_ID=223	78297058	3	76622784	119745261	MidTest
714	Bacteroidetes	Bacteroidia	Bacteroidales	Unassigned	Unassigned	Unassigned	Meat_and_Carcass_QTL	QTL_ID=883	Name=Dressing percentage	trait_ID=223	78297058	3	76622784	119745261	MidTest
714	Bacteroidetes	Bacteroidia	Bacteroidales	Unassigned	Unassigned	Unassigned	Meat_and_Carcass_QTL	QTL_ID=884	Name=Average backfat thickness	trait_ID=2	78297058	3	76622784	119745261	MidTest
714	Bacteroidetes	Bacteroidia	Bacteroidales	Unassigned	Unassigned	Unassigned	Meat_and_Carcass_QTL	QTL_ID=885	Name=Backfat weight	trait_ID=221	78297058	3	76622784	119745261	MidTest
714	Bacteroidetes	Bacteroidia	Bacteroidales	Unassigned	Unassigned	Unassigned	Meat_and_Carcass_QTL	QTL_ID=886	Name=Lean meat percentage	trait_ID=84	78297058	3	76622784	119745261	MidTest
714	Bacteroidetes	Bacteroidia	Bacteroidales	Unassigned	Unassigned	Unassigned	Meat_and_Carcass_QTL	QTL_ID=887	Name=Shoulder external fat weight	trait_ID=318	78297058	3	76622784	119745261	MidTest
714	Bacteroidetes	Bacteroidia	Bacteroidales	Unassigned	Unassigned	Unassigned	Meat_and_Carcass_QTL	QTL_ID=889	Name=External fat on ham	trait_ID=319	78297058	3	76622784	119745261	MidTest
714	Bacteroidetes	Bacteroidia	Bacteroidales	Unassigned	Unassigned	Unassigned	Production_QTL	QTL_ID=894	Name=Body weight (3 weeks)	trait_ID=180	78297058	3	76622784	119745261	MidTest
714	Bacteroidetes	Bacteroidia	Bacteroidales	Unassigned	Unassigned	Unassigned	Production_QTL	QTL_ID=8946	Name=Physis score	trait_ID=601	78297058	3	57222361	115140252	MidTest
714	Bacteroidetes	Bacteroidia	Bacteroidales	Unassigned	Unassigned	Unassigned	Meat_and_Carcass_QTL	QTL_ID=895	Name=pH 45 minutes post mortem	trait_ID=31	78297058	3	57222361	119745261	MidTest
714	Bacteroidetes	Bacteroidia	Bacteroidales	Unassigned	Unassigned	Unassigned	Health_QTL	QTL_ID=9616	Name=C3c concentration	trait_ID=614	78297058	3	62780348	100216075	MidTest
1105	Bacteroidetes	Bacteroidia	Bacteroidales	Bacteroidaceae	Bacteroides	eggerthii	Exterior_Association	QTL_ID=147209	Name=Cannon bone circumference	trait_ID=292	124657764	3	92014492	138992352	OffTest
1105	Bacteroidetes	Bacteroidia	Bacteroidales	Bacteroidaceae	Bacteroides	eggerthii	Production_Association	QTL_ID=147212	Name=Chest circumference	trait_ID=731	124657764	3	97789292	138992352	OffTest
1105	Bacteroidetes	Bacteroidia	Bacteroidales	Bacteroidaceae	Bacteroides	eggerthii	Meat_and_Carcass_Association	QTL_ID=147273	Name=Intramuscular fat content	trait_ID=16	124657764	3	12373436	138992352	OffTest
1105	Bacteroidetes	Bacteroidia	Bacteroidales	Bacteroidaceae	Bacteroides	eggerthii	Meat_and_Carcass_Association	QTL_ID=147274	Name=Intramuscular fat content	trait_ID=16	124657764	3	18690733	138992352	OffTest
1105	Bacteroidetes	Bacteroidia	Bacteroidales	Bacteroidaceae	Bacteroides	eggerthii	Meat_and_Carcass_Association	QTL_ID=147275	Name=Intramuscular fat content	trait_ID=16	124657764	3	18873888	138992352	OffTest
1105	Bacteroidetes	Bacteroidia	Bacteroidales	Bacteroidaceae	Bacteroides	eggerthii	Meat_and_Carcass_Association	QTL_ID=147276	Name=Intramuscular fat content	trait_ID=16	124657764	3	18876323	138992352	OffTest
1105	Bacteroidetes	Bacteroidia	Bacteroidales	Bacteroidaceae	Bacteroides	eggerthii	Meat_and_Carcass_Association	QTL_ID=147277	Name=Intramuscular fat content	trait_ID=16	124657764	3	18943482	138992352	OffTest
1105	Bacteroidetes	Bacteroidia	Bacteroidales	Bacteroidaceae	Bacteroides	eggerthii	Meat_and_Carcass_Association	QTL_ID=147278	Name=Intramuscular fat content	trait_ID=16	124657764	3	32478826	138992352	OffTest
1105	Bacteroidetes	Bacteroidia	Bacteroidales	Bacteroidaceae	Bacteroides	eggerthii	Meat_and_Carcass_Association	QTL_ID=147279	Name=Intramuscular fat content	trait_ID=16	124657764	3	35759314	138992352	OffTest
1105	Bacteroidetes	Bacteroidia	Bacteroidales	Bacteroidaceae	Bacteroides	eggerthii	Meat_and_Carcass_Association	QTL_ID=147280	Name=Intramuscular fat content	trait_ID=16	124657764	3	49511915	138992352	OffTest
1105	Bacteroidetes	Bacteroidia	Bacteroidales	Bacteroidaceae	Bacteroides	eggerthii	Meat_and_Carcass_Association	QTL_ID=147281	Name=Intramuscular fat content	trait_ID=16	124657764	3	49555828	138992352	OffTest
1105	Bacteroidetes	Bacteroidia	Bacteroidales	Bacteroidaceae	Bacteroides	eggerthii	Meat_and_Carcass_Association	QTL_ID=147282	Name=Intramuscular fat content	trait_ID=16	124657764	3	49619043	138992352	OffTest
1105	Bacteroidetes	Bacteroidia	Bacteroidales	Bacteroidaceae	Bacteroides	eggerthii	Meat_and_Carcass_Association	QTL_ID=147283	Name=Intramuscular fat content	trait_ID=16	124657764	3	49634847	138992352	OffTest
1105	Bacteroidetes	Bacteroidia	Bacteroidales	Bacteroidaceae	Bacteroides	eggerthii	Meat_and_Carcass_Association	QTL_ID=147284	Name=Intramuscular fat content	trait_ID=16	124657764	3	49652291	138992352	OffTest
1105	Bacteroidetes	Bacteroidia	Bacteroidales	Bacteroidaceae	Bacteroides	eggerthii	Meat_and_Carcass_Association	QTL_ID=147285	Name=Intramuscular fat content	trait_ID=16	124657764	3	49698048	138992352	OffTest
1105	Bacteroidetes	Bacteroidia	Bacteroidales	Bacteroidaceae	Bacteroides	eggerthii	Meat_and_Carcass_Association	QTL_ID=147286	Name=Intramuscular fat content	trait_ID=16	124657764	3	49720151	138992352	OffTest
1105	Bacteroidetes	Bacteroidia	Bacteroidales	Bacteroidaceae	Bacteroides	eggerthii	Meat_and_Carcass_Association	QTL_ID=147287	Name=Intramuscular fat content	trait_ID=16	124657764	3	49867243	138992352	OffTest
1105	Bacteroidetes	Bacteroidia	Bacteroidales	Bacteroidaceae	Bacteroides	eggerthii	Meat_and_Carcass_Association	QTL_ID=147288	Name=Intramuscular fat content	trait_ID=16	124657764	3	49869931	138992352	OffTest
1105	Bacteroidetes	Bacteroidia	Bacteroidales	Bacteroidaceae	Bacteroides	eggerthii	Meat_and_Carcass_Association	QTL_ID=147289	Name=Intramuscular fat content	trait_ID=16	124657764	3	55205863	138992352	OffTest
1105	Bacteroidetes	Bacteroidia	Bacteroidales	Bacteroidaceae	Bacteroides	eggerthii	Meat_and_Carcass_Association	QTL_ID=147290	Name=Intramuscular fat content	trait_ID=16	124657764	3	55496208	138992352	OffTest
1105	Bacteroidetes	Bacteroidia	Bacteroidales	Bacteroidaceae	Bacteroides	eggerthii	Meat_and_Carcass_Association	QTL_ID=147291	Name=Intramuscular fat content	trait_ID=16	124657764	3	55561799	138992352	OffTest
1105	Bacteroidetes	Bacteroidia	Bacteroidales	Bacteroidaceae	Bacteroides	eggerthii	Meat_and_Carcass_Association	QTL_ID=147292	Name=Intramuscular fat content	trait_ID=16	124657764	3	55717382	138992352	OffTest
1105	Bacteroidetes	Bacteroidia	Bacteroidales	Bacteroidaceae	Bacteroides	eggerthii	Meat_and_Carcass_Association	QTL_ID=147293	Name=Intramuscular fat content	trait_ID=16	124657764	3	58986662	138992352	OffTest
1105	Bacteroidetes	Bacteroidia	Bacteroidales	Bacteroidaceae	Bacteroides	eggerthii	Health_QTL	QTL_ID=17614	Name=Toll-like receptor 2 level	trait_ID=738	124657764	3	100216075	127042542	OffTest
1105	Bacteroidetes	Bacteroidia	Bacteroidales	Bacteroidaceae	Bacteroides	eggerthii	Production_QTL	QTL_ID=17638	Name=Bone mineral density	trait_ID=741	124657764	3	100216075	127042542	OffTest
1105	Bacteroidetes	Bacteroidia	Bacteroidales	Bacteroidaceae	Bacteroides	eggerthii	Meat_and_Carcass_QTL	QTL_ID=17791	Name=backfat at mid-back	trait_ID=11	124657764	3	117492620	128162937	OffTest
1105	Bacteroidetes	Bacteroidia	Bacteroidales	Bacteroidaceae	Bacteroides	eggerthii	Meat_and_Carcass_QTL	QTL_ID=18011	Name=Fat protein content	trait_ID=653	124657764	3	76622784	143758669	OffTest
1105	Bacteroidetes	Bacteroidia	Bacteroidales	Bacteroidaceae	Bacteroides	eggerthii	Meat_and_Carcass_QTL	QTL_ID=21221	Name=Intestinal fat weight	trait_ID=302	124657764	3	104662534	132534842	OffTest
1105	Bacteroidetes	Bacteroidia	Bacteroidales	Bacteroidaceae	Bacteroides	eggerthii	Exterior_QTL	QTL_ID=21315	Name=rhinitis	trait_ID=141	124657764	3	119745261	143758669	OffTest
1105	Bacteroidetes	Bacteroidia	Bacteroidales	Bacteroidaceae	Bacteroides	eggerthii	Meat_and_Carcass_QTL	QTL_ID=3227	Name=pH 45 minutes post mortem	trait_ID=31	124657764	3	15370065	131728891	OffTest
1105	Bacteroidetes	Bacteroidia	Bacteroidales	Bacteroidaceae	Bacteroides	eggerthii	Meat_and_Carcass_QTL	QTL_ID=38077	Name=Loin muscle area	trait_ID=86	124657764	3	1456046	140360108	OffTest
1105	Bacteroidetes	Bacteroidia	Bacteroidales	Bacteroidaceae	Bacteroides	eggerthii	Meat_and_Carcass_QTL	QTL_ID=38078	Name=Shear force	trait_ID=42	124657764	3	1456046	140360108	OffTest
1105	Bacteroidetes	Bacteroidia	Bacteroidales	Bacteroidaceae	Bacteroides	eggerthii	Meat_and_Carcass_QTL	QTL_ID=38079	Name=Cooking loss	trait_ID=36	124657764	3	6188004	140360108	OffTest
1105	Bacteroidetes	Bacteroidia	Bacteroidales	Bacteroidaceae	Bacteroides	eggerthii	Meat_and_Carcass_QTL	QTL_ID=38080	Name=Meat color b*	trait_ID=423	124657764	3	1456046	140360108	OffTest
1105	Bacteroidetes	Bacteroidia	Bacteroidales	Bacteroidaceae	Bacteroides	eggerthii	Meat_and_Carcass_QTL	QTL_ID=38081	Name=Meat color chroma	trait_ID=459	124657764	3	1456046	140360108	OffTest
1105	Bacteroidetes	Bacteroidia	Bacteroidales	Bacteroidaceae	Bacteroides	eggerthii	Meat_and_Carcass_QTL	QTL_ID=3935	Name=Ham fat thickness	trait_ID=427	124657764	3	76884637	143758669	OffTest
1105	Bacteroidetes	Bacteroidia	Bacteroidales	Bacteroidaceae	Bacteroides	eggerthii	Reproduction_QTL	QTL_ID=5224	Name=Teat number	trait_ID=167	124657764	3	1456046	130209174	OffTest
1105	Bacteroidetes	Bacteroidia	Bacteroidales	Bacteroidaceae	Bacteroides	eggerthii	Production_QTL	QTL_ID=5234	Name=Body weight (end of test)	trait_ID=474	124657764	3	4656907	140465858	OffTest
1105	Bacteroidetes	Bacteroidia	Bacteroidales	Bacteroidaceae	Bacteroides	eggerthii	Meat_and_Carcass_QTL	QTL_ID=5545	Name=muscle protein percentage	trait_ID=53	124657764	3	123222257	132272025	OffTest
1105	Bacteroidetes	Bacteroidia	Bacteroidales	Bacteroidaceae	Bacteroides	eggerthii	Meat_and_Carcass_QTL	QTL_ID=5693	Name=Side fat thickness	trait_ID=12	124657764	3	14776389	127042542	OffTest
1105	Bacteroidetes	Bacteroidia	Bacteroidales	Bacteroidaceae	Bacteroides	eggerthii	Health_QTL	QTL_ID=6343	Name=Base excess	trait_ID=520	124657764	3	100216075	143758669	OffTest
1105	Bacteroidetes	Bacteroidia	Bacteroidales	Bacteroidaceae	Bacteroides	eggerthii	Health_QTL	QTL_ID=6367	Name=Creatinine level	trait_ID=524	124657764	3	100216075	143758669	OffTest
1105	Bacteroidetes	Bacteroidia	Bacteroidales	Bacteroidaceae	Bacteroides	eggerthii	Health_QTL	QTL_ID=6387	Name=Sodium level	trait_ID=528	124657764	3	100216075	143758669	OffTest
1105	Bacteroidetes	Bacteroidia	Bacteroidales	Bacteroidaceae	Bacteroides	eggerthii	Meat_and_Carcass_QTL	QTL_ID=7530	Name=Average backfat thickness	trait_ID=2	124657764	3	122295139	126926633	OffTest
1105	Bacteroidetes	Bacteroidia	Bacteroidales	Bacteroidaceae	Bacteroides	eggerthii	Reproduction_QTL	QTL_ID=8797	Name=Teat number	trait_ID=167	124657764	3	115061532	129230584	OffTest
1105	Bacteroidetes	Bacteroidia	Bacteroidales	Bacteroidaceae	Bacteroides	eggerthii	Reproduction_QTL	QTL_ID=8798	Name=Teat number	trait_ID=167	124657764	3	115061532	129230584	OffTest
1105	Bacteroidetes	Bacteroidia	Bacteroidales	Bacteroidaceae	Bacteroides	eggerthii	Exterior_QTL	QTL_ID=8934	Name=Hind leg conformation	trait_ID=128	124657764	3	115140252	127042542	OffTest
402	Unassigned	Unassigned	Unassigned	Unassigned	Unassigned	Unassigned	Meat_and_Carcass_Association	QTL_ID=12098	Name=Conductivity 24 hours postmortem (loin)	trait_ID=411	7448872	4	4064787	23809394	MidTest
402	Unassigned	Unassigned	Unassigned	Unassigned	Unassigned	Unassigned	Meat_and_Carcass_Association	QTL_ID=12099	Name=Thawing loss	trait_ID=637	7448872	4	4064787	23809394	MidTest
402	Unassigned	Unassigned	Unassigned	Unassigned	Unassigned	Unassigned	Meat_and_Carcass_Association	QTL_ID=12100	Name=Intramuscular fat content	trait_ID=16	7448872	4	4064787	23809394	MidTest
402	Unassigned	Unassigned	Unassigned	Unassigned	Unassigned	Unassigned	Meat_and_Carcass_Association	QTL_ID=12101	Name=Ham weight	trait_ID=216	7448872	4	4064787	23809394	MidTest
402	Unassigned	Unassigned	Unassigned	Unassigned	Unassigned	Unassigned	Health_QTL	QTL_ID=12289	Name=Mean corpuscular hemoglobin concentration	trait_ID=643	7448872	4	7237639	12618993	MidTest
402	Unassigned	Unassigned	Unassigned	Unassigned	Unassigned	Unassigned	Meat_and_Carcass_QTL	QTL_ID=12481	Name=Backfat at last rib	trait_ID=382	7448872	4	131971	62356198	MidTest
402	Unassigned	Unassigned	Unassigned	Unassigned	Unassigned	Unassigned	Meat_and_Carcass_QTL	QTL_ID=12482	Name=Backfat at last lumbar	trait_ID=10	7448872	4	131971	30881715	MidTest
402	Unassigned	Unassigned	Unassigned	Unassigned	Unassigned	Unassigned	Meat_and_Carcass_QTL	QTL_ID=12483	Name=backfat at P2 position	trait_ID=5	7448872	4	131971	24608091	MidTest
402	Unassigned	Unassigned	Unassigned	Unassigned	Unassigned	Unassigned	Meat_and_Carcass_QTL	QTL_ID=12486	Name=Loin muscle depth	trait_ID=220	7448872	4	131971	21843126	MidTest
402	Unassigned	Unassigned	Unassigned	Unassigned	Unassigned	Unassigned	Meat_and_Carcass_QTL	QTL_ID=12487	Name=Shoulder meat weight	trait_ID=316	7448872	4	131971	17547518	MidTest
402	Unassigned	Unassigned	Unassigned	Unassigned	Unassigned	Unassigned	Meat_and_Carcass_QTL	QTL_ID=12490	Name=Loin muscle area	trait_ID=86	7448872	4	131971	20431754	MidTest
402	Unassigned	Unassigned	Unassigned	Unassigned	Unassigned	Unassigned	Meat_and_Carcass_QTL	QTL_ID=12492	Name=Heart weight	trait_ID=282	7448872	4	131971	80511752	MidTest
402	Unassigned	Unassigned	Unassigned	Unassigned	Unassigned	Unassigned	Meat_and_Carcass_QTL	QTL_ID=12495	Name=Ham meat weight	trait_ID=346	7448872	4	131971	24608091	MidTest
402	Unassigned	Unassigned	Unassigned	Unassigned	Unassigned	Unassigned	Meat_and_Carcass_QTL	QTL_ID=125475	Name=Intramuscular fat content	trait_ID=16	7448872	4	5006687	7740845	MidTest
402	Unassigned	Unassigned	Unassigned	Unassigned	Unassigned	Unassigned	Meat_and_Carcass_QTL	QTL_ID=15874	Name=Linoleic acid content	trait_ID=93	7448872	4	131971	22799207	MidTest
402	Unassigned	Unassigned	Unassigned	Unassigned	Unassigned	Unassigned	Meat_and_Carcass_QTL	QTL_ID=161	Name=Taste intensity	trait_ID=175	7448872	4	4064787	52626380	MidTest
402	Unassigned	Unassigned	Unassigned	Unassigned	Unassigned	Unassigned	Meat_and_Carcass_QTL	QTL_ID=16904	Name=Fat weight (total)	trait_ID=307	7448872	4	5544744	12618993	MidTest
402	Unassigned	Unassigned	Unassigned	Unassigned	Unassigned	Unassigned	Meat_and_Carcass_QTL	QTL_ID=17540	Name=Intramuscular fat content	trait_ID=16	7448872	4	4064787	9477600	MidTest
402	Unassigned	Unassigned	Unassigned	Unassigned	Unassigned	Unassigned	Meat_and_Carcass_QTL	QTL_ID=17543	Name=backfat between the last 3rd and 4th lumbar	trait_ID=308	7448872	4	6399437	12618993	MidTest
402	Unassigned	Unassigned	Unassigned	Unassigned	Unassigned	Unassigned	Meat_and_Carcass_QTL	QTL_ID=21233	Name=Intestinal fat weight	trait_ID=302	7448872	4	7281654	95345742	MidTest
402	Unassigned	Unassigned	Unassigned	Unassigned	Unassigned	Unassigned	Production_QTL	QTL_ID=21361	Name=Body weight (slaughter)	trait_ID=154	7448872	4	5544744	12618993	MidTest
402	Unassigned	Unassigned	Unassigned	Unassigned	Unassigned	Unassigned	Meat_and_Carcass_QTL	QTL_ID=21362	Name=Carcass weight (hot)	trait_ID=77	7448872	4	5544744	12618993	MidTest
402	Unassigned	Unassigned	Unassigned	Unassigned	Unassigned	Unassigned	Health_QTL	QTL_ID=21833	Name=Enterotoxigenic E. coli susceptibility	trait_ID=663	7448872	4	5544744	12618993	MidTest
402	Unassigned	Unassigned	Unassigned	Unassigned	Unassigned	Unassigned	Meat_and_Carcass_QTL	QTL_ID=2804	Name=Percentage type IIb fibers	trait_ID=441	7448872	4	4064787	23809394	MidTest
402	Unassigned	Unassigned	Unassigned	Unassigned	Unassigned	Unassigned	Meat_and_Carcass_QTL	QTL_ID=2805	Name=Percentage type IIb fibers	trait_ID=441	7448872	4	4064787	23809394	MidTest
402	Unassigned	Unassigned	Unassigned	Unassigned	Unassigned	Unassigned	Meat_and_Carcass_QTL	QTL_ID=2806	Name=Percentage type IIb fibers	trait_ID=441	7448872	4	4064787	23809394	MidTest
402	Unassigned	Unassigned	Unassigned	Unassigned	Unassigned	Unassigned	Meat_and_Carcass_QTL	QTL_ID=3093	Name=Average backfat thickness	trait_ID=2	7448872	4	131971	75369864	MidTest
402	Unassigned	Unassigned	Unassigned	Unassigned	Unassigned	Unassigned	Meat_and_Carcass_QTL	QTL_ID=313	Name=Intramuscular fat content	trait_ID=16	7448872	4	4064787	82084284	MidTest
402	Unassigned	Unassigned	Unassigned	Unassigned	Unassigned	Unassigned	Health_QTL	QTL_ID=31805	Name=PRRSV susceptibility	trait_ID=779	7448872	4	7002305	7975375	MidTest
402	Unassigned	Unassigned	Unassigned	Unassigned	Unassigned	Unassigned	Production_QTL	QTL_ID=321	Name=Average daily gain	trait_ID=144	7448872	4	4064787	12618993	MidTest
402	Unassigned	Unassigned	Unassigned	Unassigned	Unassigned	Unassigned	Meat_and_Carcass_QTL	QTL_ID=3230	Name=Loin muscle area	trait_ID=86	7448872	4	131971	12618993	MidTest
402	Unassigned	Unassigned	Unassigned	Unassigned	Unassigned	Unassigned	Meat_and_Carcass_QTL	QTL_ID=3231	Name=Carcass weight (hot)	trait_ID=77	7448872	4	131971	12618993	MidTest
402	Unassigned	Unassigned	Unassigned	Unassigned	Unassigned	Unassigned	Production_QTL	QTL_ID=3232	Name=Body weight (slaughter)	trait_ID=154	7448872	4	131971	12618993	MidTest
402	Unassigned	Unassigned	Unassigned	Unassigned	Unassigned	Unassigned	Production_QTL	QTL_ID=3641	Name=Loin eye area linear	trait_ID=391	7448872	4	131971	12618993	MidTest
402	Unassigned	Unassigned	Unassigned	Unassigned	Unassigned	Unassigned	Meat_and_Carcass_QTL	QTL_ID=3642	Name=Total lean tissue linear	trait_ID=392	7448872	4	131971	12618993	MidTest
402	Firmicutes	Clostridia	Clostridiales	Clostridiaceae	Clostridium	Unassigned	Production_QTL	QTL_ID=3757	Name=Average daily gain	trait_ID=144	7448872	4	131971	134902449	MidTest
402	Firmicutes	Clostridia	Clostridiales	Clostridiaceae	Clostridium	Unassigned	Production_QTL	QTL_ID=3758	Name=Average daily gain	trait_ID=144	7448872	4	131971	134902449	MidTest
402	Firmicutes	Clostridia	Clostridiales	Clostridiaceae	Clostridium	Unassigned	Meat_and_Carcass_QTL	QTL_ID=3759	Name=Average backfat thickness	trait_ID=2	7448872	4	131971	134902449	MidTest
402	Firmicutes	Clostridia	Clostridiales	Clostridiaceae	Clostridium	Unassigned	Production_QTL	QTL_ID=3771	Name=Average daily gain	trait_ID=144	7448872	4	131971	134902449	MidTest
402	Firmicutes	Clostridia	Clostridiales	Clostridiaceae	Clostridium	Unassigned	Meat_and_Carcass_QTL	QTL_ID=38084	Name=Drip loss	trait_ID=37	7448872	4	7237639	134902449	MidTest
402	Unassigned	Unassigned	Unassigned	Unassigned	Unassigned	Unassigned	Meat_and_Carcass_QTL	QTL_ID=3849	Name=Water holding capacity	trait_ID=44	7448872	4	131971	12618993	MidTest
402	Unassigned	Unassigned	Unassigned	Unassigned	Unassigned	Unassigned	Meat_and_Carcass_QTL	QTL_ID=435	Name=Dressing percentage	trait_ID=223	7448872	4	4783577	21473440	MidTest
402	Unassigned	Unassigned	Unassigned	Unassigned	Unassigned	Unassigned	Production_QTL	QTL_ID=449	Name=Body weight (birth)	trait_ID=153	7448872	4	5544744	12618993	MidTest
402	Unassigned	Unassigned	Unassigned	Unassigned	Unassigned	Unassigned	Reproduction_QTL	QTL_ID=450	Name=Number of stillborn	trait_ID=287	7448872	4	4064787	12618993	MidTest
402	Unassigned	Unassigned	Unassigned	Unassigned	Unassigned	Unassigned	Production_QTL	QTL_ID=5162	Name=Feed conversion ratio	trait_ID=150	7448872	4	7237639	12618993	MidTest
402	Unassigned	Unassigned	Unassigned	Unassigned	Unassigned	Unassigned	Reproduction_QTL	QTL_ID=5225	Name=Teat number	trait_ID=167	7448872	4	4064787	71152561	MidTest
402	Unassigned	Unassigned	Unassigned	Unassigned	Unassigned	Unassigned	Reproduction_QTL	QTL_ID=5256	Name=Teat number	trait_ID=167	7448872	4	5244479	95136118	MidTest
402	Unassigned	Unassigned	Unassigned	Unassigned	Unassigned	Unassigned	Reproduction_QTL	QTL_ID=56267	Name=Age at puberty	trait_ID=168	7448872	4	7002305	7975375	MidTest
402	Unassigned	Unassigned	Unassigned	Unassigned	Unassigned	Unassigned	Meat_and_Carcass_QTL	QTL_ID=5695	Name=Backfat at last rib	trait_ID=382	7448872	4	4064787	23809394	MidTest
402	Unassigned	Unassigned	Unassigned	Unassigned	Unassigned	Unassigned	Meat_and_Carcass_QTL	QTL_ID=5696	Name=Backfat at tenth rib	trait_ID=7	7448872	4	4064787	23809394	MidTest
402	Unassigned	Unassigned	Unassigned	Unassigned	Unassigned	Unassigned	Reproduction_Association	QTL_ID=57012	Name=Teat number	trait_ID=167	7448872	4	7002305	7975375	MidTest
402	Unassigned	Unassigned	Unassigned	Unassigned	Unassigned	Unassigned	Reproduction_Association	QTL_ID=57013	Name=Teat number	trait_ID=167	7448872	4	7002305	7975375	MidTest
402	Unassigned	Unassigned	Unassigned	Unassigned	Unassigned	Unassigned	Reproduction_Association	QTL_ID=57014	Name=Teat number	trait_ID=167	7448872	4	7002305	7975375	MidTest
402	Unassigned	Unassigned	Unassigned	Unassigned	Unassigned	Unassigned	Production_Association	QTL_ID=57321	Name=Scapula length	trait_ID=540	7448872	4	7002305	7975375	MidTest
402	Unassigned	Unassigned	Unassigned	Unassigned	Unassigned	Unassigned	Production_Association	QTL_ID=57322	Name=Tibia length	trait_ID=542	7448872	4	7002305	7975375	MidTest
402	Unassigned	Unassigned	Unassigned	Unassigned	Unassigned	Unassigned	Production_Association	QTL_ID=57323	Name=Humerus length	trait_ID=541	7448872	4	7002305	7975375	MidTest
402	Unassigned	Unassigned	Unassigned	Unassigned	Unassigned	Unassigned	Production_Association	QTL_ID=57324	Name=Ulna length	trait_ID=543	7448872	4	7002305	7975375	MidTest
402	Unassigned	Unassigned	Unassigned	Unassigned	Unassigned	Unassigned	Production_Association	QTL_ID=57325	Name=Ulna length	trait_ID=543	7448872	4	7002305	7975375	MidTest
402	Unassigned	Unassigned	Unassigned	Unassigned	Unassigned	Unassigned	Production_Association	QTL_ID=57326	Name=Femur length	trait_ID=539	7448872	4	7002305	7975375	MidTest
402	Unassigned	Unassigned	Unassigned	Unassigned	Unassigned	Unassigned	Production_Association	QTL_ID=57327	Name=Scapula length	trait_ID=540	7448872	4	7002305	7975375	MidTest
402	Unassigned	Unassigned	Unassigned	Unassigned	Unassigned	Unassigned	Production_Association	QTL_ID=57328	Name=Humerus length	trait_ID=541	7448872	4	7002305	7975375	MidTest
402	Unassigned	Unassigned	Unassigned	Unassigned	Unassigned	Unassigned	Production_QTL	QTL_ID=5941	Name=Average daily gain	trait_ID=144	7448872	4	4064787	23809394	MidTest
402	Unassigned	Unassigned	Unassigned	Unassigned	Unassigned	Unassigned	Production_QTL	QTL_ID=5942	Name=Body weight (slaughter)	trait_ID=154	7448872	4	4064787	23809394	MidTest
402	Unassigned	Unassigned	Unassigned	Unassigned	Unassigned	Unassigned	Meat_and_Carcass_QTL	QTL_ID=5974	Name=Dressing percentage	trait_ID=223	7448872	4	4064787	23809394	MidTest
402	Unassigned	Unassigned	Unassigned	Unassigned	Unassigned	Unassigned	Meat_and_Carcass_QTL	QTL_ID=65057	Name=Fat percentage in carcass	trait_ID=13	7448872	4	5909398	10321591	MidTest
402	Unassigned	Unassigned	Unassigned	Unassigned	Unassigned	Unassigned	Meat_and_Carcass_QTL	QTL_ID=65058	Name=Lean meat percentage	trait_ID=84	7448872	4	5909398	9668594	MidTest
402	Unassigned	Unassigned	Unassigned	Unassigned	Unassigned	Unassigned	Reproduction_QTL	QTL_ID=8799	Name=Teat number	trait_ID=167	7448872	4	4064787	12688770	MidTest
402	Unassigned	Unassigned	Unassigned	Unassigned	Unassigned	Unassigned	Meat_and_Carcass_QTL	QTL_ID=944	Name=External fat on ham	trait_ID=319	7448872	4	7237639	12779405	MidTest
402	Unassigned	Unassigned	Unassigned	Unassigned	Unassigned	Unassigned	Meat_and_Carcass_QTL	QTL_ID=947	Name=Backfat at tenth rib	trait_ID=7	7448872	4	7237639	12779405	MidTest
1	Firmicutes	Negativicutes	Selenomonadales	Veillonellaceae	Megasphaera	elsdenii	Meat_and_Carcass_Association	QTL_ID=12098	Name=Conductivity 24 hours postmortem (loin)	trait_ID=411	7580122	4	4064787	23809394	MidTest
1	Firmicutes	Negativicutes	Selenomonadales	Veillonellaceae	Megasphaera	elsdenii	Meat_and_Carcass_Association	QTL_ID=12099	Name=Thawing loss	trait_ID=637	7580122	4	4064787	23809394	MidTest
1	Firmicutes	Negativicutes	Selenomonadales	Veillonellaceae	Megasphaera	elsdenii	Meat_and_Carcass_Association	QTL_ID=12100	Name=Intramuscular fat content	trait_ID=16	7580122	4	4064787	23809394	MidTest
1	Firmicutes	Negativicutes	Selenomonadales	Veillonellaceae	Megasphaera	elsdenii	Meat_and_Carcass_Association	QTL_ID=12101	Name=Ham weight	trait_ID=216	7580122	4	4064787	23809394	MidTest
1	Firmicutes	Negativicutes	Selenomonadales	Veillonellaceae	Megasphaera	elsdenii	Health_QTL	QTL_ID=12289	Name=Mean corpuscular hemoglobin concentration	trait_ID=643	7580122	4	7237639	12618993	MidTest
1	Firmicutes	Negativicutes	Selenomonadales	Veillonellaceae	Megasphaera	elsdenii	Meat_and_Carcass_QTL	QTL_ID=12481	Name=Backfat at last rib	trait_ID=382	7580122	4	131971	62356198	MidTest
1	Firmicutes	Negativicutes	Selenomonadales	Veillonellaceae	Megasphaera	elsdenii	Meat_and_Carcass_QTL	QTL_ID=12482	Name=Backfat at last lumbar	trait_ID=10	7580122	4	131971	30881715	MidTest
1	Firmicutes	Negativicutes	Selenomonadales	Veillonellaceae	Megasphaera	elsdenii	Meat_and_Carcass_QTL	QTL_ID=12483	Name=backfat at P2 position	trait_ID=5	7580122	4	131971	24608091	MidTest
1	Firmicutes	Negativicutes	Selenomonadales	Veillonellaceae	Megasphaera	elsdenii	Meat_and_Carcass_QTL	QTL_ID=12486	Name=Loin muscle depth	trait_ID=220	7580122	4	131971	21843126	MidTest
1	Firmicutes	Negativicutes	Selenomonadales	Veillonellaceae	Megasphaera	elsdenii	Meat_and_Carcass_QTL	QTL_ID=12487	Name=Shoulder meat weight	trait_ID=316	7580122	4	131971	17547518	MidTest
1	Firmicutes	Negativicutes	Selenomonadales	Veillonellaceae	Megasphaera	elsdenii	Meat_and_Carcass_QTL	QTL_ID=12490	Name=Loin muscle area	trait_ID=86	7580122	4	131971	20431754	MidTest
1	Firmicutes	Negativicutes	Selenomonadales	Veillonellaceae	Megasphaera	elsdenii	Meat_and_Carcass_QTL	QTL_ID=12492	Name=Heart weight	trait_ID=282	7580122	4	131971	80511752	MidTest
1	Firmicutes	Negativicutes	Selenomonadales	Veillonellaceae	Megasphaera	elsdenii	Meat_and_Carcass_QTL	QTL_ID=12495	Name=Ham meat weight	trait_ID=346	7580122	4	131971	24608091	MidTest
1	Firmicutes	Negativicutes	Selenomonadales	Veillonellaceae	Megasphaera	elsdenii	Meat_and_Carcass_QTL	QTL_ID=125475	Name=Intramuscular fat content	trait_ID=16	7580122	4	5006687	7740845	MidTest
1	Firmicutes	Negativicutes	Selenomonadales	Veillonellaceae	Megasphaera	elsdenii	Meat_and_Carcass_QTL	QTL_ID=15874	Name=Linoleic acid content	trait_ID=93	7580122	4	131971	22799207	MidTest
1	Firmicutes	Negativicutes	Selenomonadales	Veillonellaceae	Megasphaera	elsdenii	Meat_and_Carcass_QTL	QTL_ID=161	Name=Taste intensity	trait_ID=175	7580122	4	4064787	52626380	MidTest
1	Firmicutes	Negativicutes	Selenomonadales	Veillonellaceae	Megasphaera	elsdenii	Meat_and_Carcass_QTL	QTL_ID=16904	Name=Fat weight (total)	trait_ID=307	7580122	4	5544744	12618993	MidTest
1	Firmicutes	Negativicutes	Selenomonadales	Veillonellaceae	Megasphaera	elsdenii	Meat_and_Carcass_QTL	QTL_ID=17540	Name=Intramuscular fat content	trait_ID=16	7580122	4	4064787	9477600	MidTest
1	Firmicutes	Negativicutes	Selenomonadales	Veillonellaceae	Megasphaera	elsdenii	Meat_and_Carcass_QTL	QTL_ID=17543	Name=backfat between the last 3rd and 4th lumbar	trait_ID=308	7580122	4	6399437	12618993	MidTest
1	Firmicutes	Negativicutes	Selenomonadales	Veillonellaceae	Megasphaera	elsdenii	Meat_and_Carcass_QTL	QTL_ID=21233	Name=Intestinal fat weight	trait_ID=302	7580122	4	7281654	95345742	MidTest
1	Firmicutes	Negativicutes	Selenomonadales	Veillonellaceae	Megasphaera	elsdenii	Production_QTL	QTL_ID=21361	Name=Body weight (slaughter)	trait_ID=154	7580122	4	5544744	12618993	MidTest
1	Firmicutes	Negativicutes	Selenomonadales	Veillonellaceae	Megasphaera	elsdenii	Meat_and_Carcass_QTL	QTL_ID=21362	Name=Carcass weight (hot)	trait_ID=77	7580122	4	5544744	12618993	MidTest
1	Firmicutes	Negativicutes	Selenomonadales	Veillonellaceae	Megasphaera	elsdenii	Health_QTL	QTL_ID=21833	Name=Enterotoxigenic E. coli susceptibility	trait_ID=663	7580122	4	5544744	12618993	MidTest
1	Firmicutes	Negativicutes	Selenomonadales	Veillonellaceae	Megasphaera	elsdenii	Meat_and_Carcass_QTL	QTL_ID=2804	Name=Percentage type IIb fibers	trait_ID=441	7580122	4	4064787	23809394	MidTest
1	Firmicutes	Negativicutes	Selenomonadales	Veillonellaceae	Megasphaera	elsdenii	Meat_and_Carcass_QTL	QTL_ID=2805	Name=Percentage type IIb fibers	trait_ID=441	7580122	4	4064787	23809394	MidTest
1	Firmicutes	Negativicutes	Selenomonadales	Veillonellaceae	Megasphaera	elsdenii	Meat_and_Carcass_QTL	QTL_ID=2806	Name=Percentage type IIb fibers	trait_ID=441	7580122	4	4064787	23809394	MidTest
1	Firmicutes	Negativicutes	Selenomonadales	Veillonellaceae	Megasphaera	elsdenii	Meat_and_Carcass_QTL	QTL_ID=3093	Name=Average backfat thickness	trait_ID=2	7580122	4	131971	75369864	MidTest
1	Firmicutes	Negativicutes	Selenomonadales	Veillonellaceae	Megasphaera	elsdenii	Meat_and_Carcass_QTL	QTL_ID=313	Name=Intramuscular fat content	trait_ID=16	7580122	4	4064787	82084284	MidTest
1	Firmicutes	Negativicutes	Selenomonadales	Veillonellaceae	Megasphaera	elsdenii	Health_QTL	QTL_ID=31805	Name=PRRSV susceptibility	trait_ID=779	7580122	4	7002305	7975375	MidTest
1	Firmicutes	Negativicutes	Selenomonadales	Veillonellaceae	Megasphaera	elsdenii	Production_QTL	QTL_ID=321	Name=Average daily gain	trait_ID=144	7580122	4	4064787	12618993	MidTest
1	Firmicutes	Negativicutes	Selenomonadales	Veillonellaceae	Megasphaera	elsdenii	Meat_and_Carcass_QTL	QTL_ID=3230	Name=Loin muscle area	trait_ID=86	7580122	4	131971	12618993	MidTest
1	Firmicutes	Negativicutes	Selenomonadales	Veillonellaceae	Megasphaera	elsdenii	Meat_and_Carcass_QTL	QTL_ID=3231	Name=Carcass weight (hot)	trait_ID=77	7580122	4	131971	12618993	MidTest
1	Firmicutes	Negativicutes	Selenomonadales	Veillonellaceae	Megasphaera	elsdenii	Production_QTL	QTL_ID=3232	Name=Body weight (slaughter)	trait_ID=154	7580122	4	131971	12618993	MidTest
1	Firmicutes	Negativicutes	Selenomonadales	Veillonellaceae	Megasphaera	elsdenii	Production_QTL	QTL_ID=3641	Name=Loin eye area linear	trait_ID=391	7580122	4	131971	12618993	MidTest
1	Firmicutes	Negativicutes	Selenomonadales	Veillonellaceae	Megasphaera	elsdenii	Meat_and_Carcass_QTL	QTL_ID=3642	Name=Total lean tissue linear	trait_ID=392	7580122	4	131971	12618993	MidTest
1	Firmicutes	Negativicutes	Selenomonadales	Veillonellaceae	Megasphaera	elsdenii	Meat_and_Carcass_QTL	QTL_ID=3849	Name=Water holding capacity	trait_ID=44	7580122	4	131971	12618993	MidTest
1	Firmicutes	Negativicutes	Selenomonadales	Veillonellaceae	Megasphaera	elsdenii	Meat_and_Carcass_QTL	QTL_ID=435	Name=Dressing percentage	trait_ID=223	7580122	4	4783577	21473440	MidTest
1	Firmicutes	Negativicutes	Selenomonadales	Veillonellaceae	Megasphaera	elsdenii	Production_QTL	QTL_ID=449	Name=Body weight (birth)	trait_ID=153	7580122	4	5544744	12618993	MidTest
1	Firmicutes	Negativicutes	Selenomonadales	Veillonellaceae	Megasphaera	elsdenii	Reproduction_QTL	QTL_ID=450	Name=Number of stillborn	trait_ID=287	7580122	4	4064787	12618993	MidTest
1	Firmicutes	Negativicutes	Selenomonadales	Veillonellaceae	Megasphaera	elsdenii	Production_QTL	QTL_ID=5162	Name=Feed conversion ratio	trait_ID=150	7580122	4	7237639	12618993	MidTest
1	Firmicutes	Negativicutes	Selenomonadales	Veillonellaceae	Megasphaera	elsdenii	Reproduction_QTL	QTL_ID=5225	Name=Teat number	trait_ID=167	7580122	4	4064787	71152561	MidTest
1	Firmicutes	Negativicutes	Selenomonadales	Veillonellaceae	Megasphaera	elsdenii	Reproduction_QTL	QTL_ID=5256	Name=Teat number	trait_ID=167	7580122	4	5244479	95136118	MidTest
1	Firmicutes	Negativicutes	Selenomonadales	Veillonellaceae	Megasphaera	elsdenii	Reproduction_QTL	QTL_ID=56267	Name=Age at puberty	trait_ID=168	7580122	4	7002305	7975375	MidTest
1	Firmicutes	Negativicutes	Selenomonadales	Veillonellaceae	Megasphaera	elsdenii	Meat_and_Carcass_QTL	QTL_ID=5695	Name=Backfat at last rib	trait_ID=382	7580122	4	4064787	23809394	MidTest
1	Firmicutes	Negativicutes	Selenomonadales	Veillonellaceae	Megasphaera	elsdenii	Meat_and_Carcass_QTL	QTL_ID=5696	Name=Backfat at tenth rib	trait_ID=7	7580122	4	4064787	23809394	MidTest
1	Firmicutes	Negativicutes	Selenomonadales	Veillonellaceae	Megasphaera	elsdenii	Reproduction_Association	QTL_ID=57012	Name=Teat number	trait_ID=167	7580122	4	7002305	7975375	MidTest
1	Firmicutes	Negativicutes	Selenomonadales	Veillonellaceae	Megasphaera	elsdenii	Reproduction_Association	QTL_ID=57013	Name=Teat number	trait_ID=167	7580122	4	7002305	7975375	MidTest
1	Firmicutes	Negativicutes	Selenomonadales	Veillonellaceae	Megasphaera	elsdenii	Reproduction_Association	QTL_ID=57014	Name=Teat number	trait_ID=167	7580122	4	7002305	7975375	MidTest
1	Firmicutes	Negativicutes	Selenomonadales	Veillonellaceae	Megasphaera	elsdenii	Production_Association	QTL_ID=57321	Name=Scapula length	trait_ID=540	7580122	4	7002305	7975375	MidTest
1	Firmicutes	Negativicutes	Selenomonadales	Veillonellaceae	Megasphaera	elsdenii	Production_Association	QTL_ID=57322	Name=Tibia length	trait_ID=542	7580122	4	7002305	7975375	MidTest
1	Firmicutes	Negativicutes	Selenomonadales	Veillonellaceae	Megasphaera	elsdenii	Production_Association	QTL_ID=57323	Name=Humerus length	trait_ID=541	7580122	4	7002305	7975375	MidTest
1	Firmicutes	Negativicutes	Selenomonadales	Veillonellaceae	Megasphaera	elsdenii	Production_Association	QTL_ID=57324	Name=Ulna length	trait_ID=543	7580122	4	7002305	7975375	MidTest
1	Firmicutes	Negativicutes	Selenomonadales	Veillonellaceae	Megasphaera	elsdenii	Production_Association	QTL_ID=57325	Name=Ulna length	trait_ID=543	7580122	4	7002305	7975375	MidTest
1	Firmicutes	Negativicutes	Selenomonadales	Veillonellaceae	Megasphaera	elsdenii	Production_Association	QTL_ID=57326	Name=Femur length	trait_ID=539	7580122	4	7002305	7975375	MidTest
1	Firmicutes	Negativicutes	Selenomonadales	Veillonellaceae	Megasphaera	elsdenii	Production_Association	QTL_ID=57327	Name=Scapula length	trait_ID=540	7580122	4	7002305	7975375	MidTest
1	Firmicutes	Negativicutes	Selenomonadales	Veillonellaceae	Megasphaera	elsdenii	Production_Association	QTL_ID=57328	Name=Humerus length	trait_ID=541	7580122	4	7002305	7975375	MidTest
1	Firmicutes	Negativicutes	Selenomonadales	Veillonellaceae	Megasphaera	elsdenii	Production_QTL	QTL_ID=5941	Name=Average daily gain	trait_ID=144	7580122	4	4064787	23809394	MidTest
1	Firmicutes	Negativicutes	Selenomonadales	Veillonellaceae	Megasphaera	elsdenii	Production_QTL	QTL_ID=5942	Name=Body weight (slaughter)	trait_ID=154	7580122	4	4064787	23809394	MidTest
1	Firmicutes	Negativicutes	Selenomonadales	Veillonellaceae	Megasphaera	elsdenii	Meat_and_Carcass_QTL	QTL_ID=5974	Name=Dressing percentage	trait_ID=223	7580122	4	4064787	23809394	MidTest
1	Firmicutes	Negativicutes	Selenomonadales	Veillonellaceae	Megasphaera	elsdenii	Meat_and_Carcass_QTL	QTL_ID=65057	Name=Fat percentage in carcass	trait_ID=13	7580122	4	5909398	10321591	MidTest
1	Firmicutes	Negativicutes	Selenomonadales	Veillonellaceae	Megasphaera	elsdenii	Meat_and_Carcass_QTL	QTL_ID=65058	Name=Lean meat percentage	trait_ID=84	7580122	4	5909398	9668594	MidTest
1	Firmicutes	Negativicutes	Selenomonadales	Veillonellaceae	Megasphaera	elsdenii	Reproduction_QTL	QTL_ID=8799	Name=Teat number	trait_ID=167	7580122	4	4064787	12688770	MidTest
1	Firmicutes	Negativicutes	Selenomonadales	Veillonellaceae	Megasphaera	elsdenii	Meat_and_Carcass_QTL	QTL_ID=944	Name=External fat on ham	trait_ID=319	7580122	4	7237639	12779405	MidTest
1	Firmicutes	Negativicutes	Selenomonadales	Veillonellaceae	Megasphaera	elsdenii	Meat_and_Carcass_QTL	QTL_ID=947	Name=Backfat at tenth rib	trait_ID=7	7580122	4	7237639	12779405	MidTest
1	Unassigned	Unassigned	Unassigned	Unassigned	Unassigned	Unassigned	Production_QTL	QTL_ID=3757	Name=Average daily gain	trait_ID=144	7580122	4	131971	134902449	MidTest
1	Unassigned	Unassigned	Unassigned	Unassigned	Unassigned	Unassigned	Production_QTL	QTL_ID=3758	Name=Average daily gain	trait_ID=144	7580122	4	131971	134902449	MidTest
1	Unassigned	Unassigned	Unassigned	Unassigned	Unassigned	Unassigned	Meat_and_Carcass_QTL	QTL_ID=3759	Name=Average backfat thickness	trait_ID=2	7580122	4	131971	134902449	MidTest
1	Unassigned	Unassigned	Unassigned	Unassigned	Unassigned	Unassigned	Production_QTL	QTL_ID=3771	Name=Average daily gain	trait_ID=144	7580122	4	131971	134902449	MidTest
1	Unassigned	Unassigned	Unassigned	Unassigned	Unassigned	Unassigned	Meat_and_Carcass_QTL	QTL_ID=38084	Name=Drip loss	trait_ID=37	7580122	4	7237639	134902449	MidTest
1	Unassigned	Unassigned	Unassigned	Unassigned	Unassigned	Unassigned	Meat_and_Carcass_QTL	QTL_ID=5167	Name=Rib weight	trait_ID=468	7580122	4	7501870	7650928	MidTest
1105	Bacteroidetes	Bacteroidia	Bacteroidales	Bacteroidaceae	Bacteroides	eggerthii	Meat_and_Carcass_Association	QTL_ID=12098	Name=Conductivity 24 hours postmortem (loin)	trait_ID=411	18453016	4	4064787	23809394	OffTest
1105	Bacteroidetes	Bacteroidia	Bacteroidales	Bacteroidaceae	Bacteroides	eggerthii	Meat_and_Carcass_Association	QTL_ID=12099	Name=Thawing loss	trait_ID=637	18453016	4	4064787	23809394	OffTest
1105	Bacteroidetes	Bacteroidia	Bacteroidales	Bacteroidaceae	Bacteroides	eggerthii	Meat_and_Carcass_Association	QTL_ID=12100	Name=Intramuscular fat content	trait_ID=16	18453016	4	4064787	23809394	OffTest
1105	Bacteroidetes	Bacteroidia	Bacteroidales	Bacteroidaceae	Bacteroides	eggerthii	Meat_and_Carcass_Association	QTL_ID=12101	Name=Ham weight	trait_ID=216	18453016	4	4064787	23809394	OffTest
1105	Bacteroidetes	Bacteroidia	Bacteroidales	Bacteroidaceae	Bacteroides	eggerthii	Health_QTL	QTL_ID=12288	Name=Mean corpuscular volume	trait_ID=548	18453016	4	12679921	45038434	OffTest
1105	Bacteroidetes	Bacteroidia	Bacteroidales	Bacteroidaceae	Bacteroides	eggerthii	Meat_and_Carcass_QTL	QTL_ID=12481	Name=Backfat at last rib	trait_ID=382	18453016	4	131971	62356198	OffTest
1105	Bacteroidetes	Bacteroidia	Bacteroidales	Bacteroidaceae	Bacteroides	eggerthii	Meat_and_Carcass_QTL	QTL_ID=12482	Name=Backfat at last lumbar	trait_ID=10	18453016	4	131971	30881715	OffTest
1105	Bacteroidetes	Bacteroidia	Bacteroidales	Bacteroidaceae	Bacteroides	eggerthii	Meat_and_Carcass_QTL	QTL_ID=12483	Name=backfat at P2 position	trait_ID=5	18453016	4	131971	24608091	OffTest
1105	Bacteroidetes	Bacteroidia	Bacteroidales	Bacteroidaceae	Bacteroides	eggerthii	Meat_and_Carcass_QTL	QTL_ID=12486	Name=Loin muscle depth	trait_ID=220	18453016	4	131971	21843126	OffTest
1105	Bacteroidetes	Bacteroidia	Bacteroidales	Bacteroidaceae	Bacteroides	eggerthii	Meat_and_Carcass_QTL	QTL_ID=12490	Name=Loin muscle area	trait_ID=86	18453016	4	131971	20431754	OffTest
1105	Bacteroidetes	Bacteroidia	Bacteroidales	Bacteroidaceae	Bacteroides	eggerthii	Meat_and_Carcass_QTL	QTL_ID=12492	Name=Heart weight	trait_ID=282	18453016	4	131971	80511752	OffTest
1105	Bacteroidetes	Bacteroidia	Bacteroidales	Bacteroidaceae	Bacteroides	eggerthii	Meat_and_Carcass_QTL	QTL_ID=12495	Name=Ham meat weight	trait_ID=346	18453016	4	131971	24608091	OffTest
1105	Bacteroidetes	Bacteroidia	Bacteroidales	Bacteroidaceae	Bacteroides	eggerthii	Meat_and_Carcass_QTL	QTL_ID=12751	Name=Backfat weight	trait_ID=221	18453016	4	12618993	22799207	OffTest
1105	Bacteroidetes	Bacteroidia	Bacteroidales	Bacteroidaceae	Bacteroides	eggerthii	Meat_and_Carcass_QTL	QTL_ID=15874	Name=Linoleic acid content	trait_ID=93	18453016	4	131971	22799207	OffTest
1105	Bacteroidetes	Bacteroidia	Bacteroidales	Bacteroidaceae	Bacteroides	eggerthii	Meat_and_Carcass_QTL	QTL_ID=159	Name=Subacid smell	trait_ID=178	18453016	4	12618993	71310074	OffTest
1105	Bacteroidetes	Bacteroidia	Bacteroidales	Bacteroidaceae	Bacteroides	eggerthii	Meat_and_Carcass_QTL	QTL_ID=161	Name=Taste intensity	trait_ID=175	18453016	4	4064787	52626380	OffTest
1105	Bacteroidetes	Bacteroidia	Bacteroidales	Bacteroidaceae	Bacteroides	eggerthii	Meat_and_Carcass_QTL	QTL_ID=16905	Name=Backfat at tenth rib	trait_ID=7	18453016	4	12618993	34252554	OffTest
1105	Bacteroidetes	Bacteroidia	Bacteroidales	Bacteroidaceae	Bacteroides	eggerthii	Meat_and_Carcass_QTL	QTL_ID=16906	Name=Loin muscle area	trait_ID=86	18453016	4	12618993	34252554	OffTest
1105	Bacteroidetes	Bacteroidia	Bacteroidales	Bacteroidaceae	Bacteroides	eggerthii	Meat_and_Carcass_QTL	QTL_ID=16907	Name=Backfat at last rib	trait_ID=382	18453016	4	12618993	34252554	OffTest
1105	Bacteroidetes	Bacteroidia	Bacteroidales	Bacteroidaceae	Bacteroides	eggerthii	Meat_and_Carcass_QTL	QTL_ID=17544	Name=Head weight	trait_ID=83	18453016	4	11844192	85834188	OffTest
1105	Bacteroidetes	Bacteroidia	Bacteroidales	Bacteroidaceae	Bacteroides	eggerthii	Meat_and_Carcass_QTL	QTL_ID=21233	Name=Intestinal fat weight	trait_ID=302	18453016	4	7281654	95345742	OffTest
1105	Bacteroidetes	Bacteroidia	Bacteroidales	Bacteroidaceae	Bacteroides	eggerthii	Meat_and_Carcass_QTL	QTL_ID=217	Name=Drip loss	trait_ID=37	18453016	4	12618993	23809394	OffTest
1105	Bacteroidetes	Bacteroidia	Bacteroidales	Bacteroidaceae	Bacteroides	eggerthii	Meat_and_Carcass_QTL	QTL_ID=225	Name=pH 24 hr post-mortem (loin)	trait_ID=30	18453016	4	12618993	23809394	OffTest
1105	Bacteroidetes	Bacteroidia	Bacteroidales	Bacteroidaceae	Bacteroides	eggerthii	Meat_and_Carcass_QTL	QTL_ID=2744	Name=Loin muscle area	trait_ID=86	18453016	4	12618993	34252554	OffTest
1105	Bacteroidetes	Bacteroidia	Bacteroidales	Bacteroidaceae	Bacteroides	eggerthii	Meat_and_Carcass_QTL	QTL_ID=2804	Name=Percentage type IIb fibers	trait_ID=441	18453016	4	4064787	23809394	OffTest
1105	Bacteroidetes	Bacteroidia	Bacteroidales	Bacteroidaceae	Bacteroides	eggerthii	Meat_and_Carcass_QTL	QTL_ID=2805	Name=Percentage type IIb fibers	trait_ID=441	18453016	4	4064787	23809394	OffTest
1105	Bacteroidetes	Bacteroidia	Bacteroidales	Bacteroidaceae	Bacteroides	eggerthii	Meat_and_Carcass_QTL	QTL_ID=2806	Name=Percentage type IIb fibers	trait_ID=441	18453016	4	4064787	23809394	OffTest
1105	Bacteroidetes	Bacteroidia	Bacteroidales	Bacteroidaceae	Bacteroides	eggerthii	Meat_and_Carcass_QTL	QTL_ID=3093	Name=Average backfat thickness	trait_ID=2	18453016	4	131971	75369864	OffTest
1105	Bacteroidetes	Bacteroidia	Bacteroidales	Bacteroidaceae	Bacteroides	eggerthii	Meat_and_Carcass_QTL	QTL_ID=3094	Name=Abdominal fat percentage	trait_ID=363	18453016	4	12618993	23809394	OffTest
1105	Bacteroidetes	Bacteroidia	Bacteroidales	Bacteroidaceae	Bacteroides	eggerthii	Meat_and_Carcass_QTL	QTL_ID=313	Name=Intramuscular fat content	trait_ID=16	18453016	4	4064787	82084284	OffTest
1105	Bacteroidetes	Bacteroidia	Bacteroidales	Bacteroidaceae	Bacteroides	eggerthii	Meat_and_Carcass_QTL	QTL_ID=3233	Name=Meat color score	trait_ID=173	18453016	4	12618993	34252554	OffTest
1105	Bacteroidetes	Bacteroidia	Bacteroidales	Bacteroidaceae	Bacteroides	eggerthii	Meat_and_Carcass_QTL	QTL_ID=3234	Name=Spareribs weight	trait_ID=384	18453016	4	12618993	34252554	OffTest
1105	Bacteroidetes	Bacteroidia	Bacteroidales	Bacteroidaceae	Bacteroides	eggerthii	Meat_and_Carcass_QTL	QTL_ID=3643	Name=Backfat at tenth rib	trait_ID=7	18453016	4	12618993	34252554	OffTest
1105	Bacteroidetes	Bacteroidia	Bacteroidales	Bacteroidaceae	Bacteroides	eggerthii	Meat_and_Carcass_QTL	QTL_ID=435	Name=Dressing percentage	trait_ID=223	18453016	4	4783577	21473440	OffTest
1105	Bacteroidetes	Bacteroidia	Bacteroidales	Bacteroidaceae	Bacteroides	eggerthii	Production_QTL	QTL_ID=442	Name=Average daily gain	trait_ID=144	18453016	4	12618993	77094703	OffTest
1105	Bacteroidetes	Bacteroidia	Bacteroidales	Bacteroidaceae	Bacteroides	eggerthii	Reproduction_QTL	QTL_ID=5225	Name=Teat number	trait_ID=167	18453016	4	4064787	71152561	OffTest
1105	Bacteroidetes	Bacteroidia	Bacteroidales	Bacteroidaceae	Bacteroides	eggerthii	Reproduction_QTL	QTL_ID=5256	Name=Teat number	trait_ID=167	18453016	4	5244479	95136118	OffTest
1105	Bacteroidetes	Bacteroidia	Bacteroidales	Bacteroidaceae	Bacteroides	eggerthii	Meat_and_Carcass_QTL	QTL_ID=5695	Name=Backfat at last rib	trait_ID=382	18453016	4	4064787	23809394	OffTest
1105	Bacteroidetes	Bacteroidia	Bacteroidales	Bacteroidaceae	Bacteroides	eggerthii	Meat_and_Carcass_QTL	QTL_ID=5696	Name=Backfat at tenth rib	trait_ID=7	18453016	4	4064787	23809394	OffTest
1105	Bacteroidetes	Bacteroidia	Bacteroidales	Bacteroidaceae	Bacteroides	eggerthii	Production_QTL	QTL_ID=5941	Name=Average daily gain	trait_ID=144	18453016	4	4064787	23809394	OffTest
1105	Bacteroidetes	Bacteroidia	Bacteroidales	Bacteroidaceae	Bacteroides	eggerthii	Production_QTL	QTL_ID=5942	Name=Body weight (slaughter)	trait_ID=154	18453016	4	4064787	23809394	OffTest
1105	Bacteroidetes	Bacteroidia	Bacteroidales	Bacteroidaceae	Bacteroides	eggerthii	Meat_and_Carcass_QTL	QTL_ID=5974	Name=Dressing percentage	trait_ID=223	18453016	4	4064787	23809394	OffTest
1105	Bacteroidetes	Bacteroidia	Bacteroidales	Bacteroidaceae	Bacteroides	eggerthii	Meat_and_Carcass_QTL	QTL_ID=799	Name=Backfat weight	trait_ID=221	18453016	4	12618993	22799207	OffTest
1105	Bacteroidetes	Bacteroidia	Bacteroidales	Bacteroidaceae	Bacteroides	eggerthii	Meat_and_Carcass_QTL	QTL_ID=933	Name=Backfat weight	trait_ID=221	18453016	4	12618993	22799207	OffTest
1105	Bacteroidetes	Bacteroidia	Bacteroidales	Bacteroidaceae	Bacteroides	eggerthii	Production_QTL	QTL_ID=940	Name=Feed intake	trait_ID=143	18453016	4	12618993	22799207	OffTest
1105	Bacteroidetes	Bacteroidia	Bacteroidales	Bacteroidaceae	Bacteroides	eggerthii	Meat_and_Carcass_QTL	QTL_ID=946	Name=Dressing percentage	trait_ID=223	18453016	4	12618993	22799207	OffTest
1105	Bacteroidetes	Bacteroidia	Bacteroidales	Bacteroidaceae	Bacteroides	eggerthii	Meat_and_Carcass_QTL	QTL_ID=948	Name=Backfat at last rib	trait_ID=382	18453016	4	12618993	22799207	OffTest
1105	Bacteroidetes	Bacteroidia	Bacteroidales	Bacteroidaceae	Bacteroides	eggerthii	Meat_and_Carcass_QTL	QTL_ID=962	Name=Loin muscle area	trait_ID=86	18453016	4	12779405	22799207	OffTest
1105	Bacteroidetes	Bacteroidia	Bacteroidales	Bacteroidaceae	Bacteroides	eggerthii	Meat_and_Carcass_QTL	QTL_ID=964	Name=Loin and neck meat weight	trait_ID=314	18453016	4	12618993	22799207	OffTest
1105	Firmicutes	Negativicutes	Selenomonadales	Veillonellaceae	Megasphaera	elsdenii	Production_QTL	QTL_ID=3757	Name=Average daily gain	trait_ID=144	18453016	4	131971	134902449	OffTest
1105	Firmicutes	Negativicutes	Selenomonadales	Veillonellaceae	Megasphaera	elsdenii	Production_QTL	QTL_ID=3758	Name=Average daily gain	trait_ID=144	18453016	4	131971	134902449	OffTest
1105	Firmicutes	Negativicutes	Selenomonadales	Veillonellaceae	Megasphaera	elsdenii	Meat_and_Carcass_QTL	QTL_ID=3759	Name=Average backfat thickness	trait_ID=2	18453016	4	131971	134902449	OffTest
1105	Firmicutes	Negativicutes	Selenomonadales	Veillonellaceae	Megasphaera	elsdenii	Production_QTL	QTL_ID=3771	Name=Average daily gain	trait_ID=144	18453016	4	131971	134902449	OffTest
1105	Firmicutes	Negativicutes	Selenomonadales	Veillonellaceae	Megasphaera	elsdenii	Meat_and_Carcass_QTL	QTL_ID=38084	Name=Drip loss	trait_ID=37	18453016	4	7237639	134902449	OffTest
1105	Firmicutes	Clostridia	Clostridiales	Clostridiaceae	Clostridium	Unassigned	Meat_and_Carcass_QTL	QTL_ID=16894	Name=Carcass weight (hot)	trait_ID=77	18453016	4	12618993	110539481	OffTest
1105	Firmicutes	Clostridia	Clostridiales	Clostridiaceae	Clostridium	Unassigned	Production_QTL	QTL_ID=21227	Name=Body weight (46 days)	trait_ID=774	18453016	4	17289621	135224471	OffTest
1105	Firmicutes	Clostridia	Clostridiales	Clostridiaceae	Clostridium	Unassigned	Production_QTL	QTL_ID=245	Name=Average daily gain	trait_ID=144	18453016	4	14152941	136991929	OffTest
1105	Firmicutes	Clostridia	Clostridiales	Clostridiaceae	Clostridium	Unassigned	Production_QTL	QTL_ID=253	Name=Small intestine length	trait_ID=195	18453016	4	8745760	129031532	OffTest
1105	Firmicutes	Clostridia	Clostridiales	Clostridiaceae	Clostridium	Unassigned	Production_QTL	QTL_ID=370	Name=Average daily gain	trait_ID=144	18453016	4	12618993	123430356	OffTest
1105	Firmicutes	Clostridia	Clostridiales	Clostridiaceae	Clostridium	Unassigned	Meat_and_Carcass_QTL	QTL_ID=38082	Name=Marbling	trait_ID=17	18453016	4	12618993	134902449	OffTest
1105	Firmicutes	Clostridia	Clostridiales	Clostridiaceae	Clostridium	Unassigned	Production_QTL	QTL_ID=443	Name=Average daily gain	trait_ID=144	18453016	4	12618993	102054630	OffTest
1105	Firmicutes	Clostridia	Clostridiales	Clostridiaceae	Clostridium	Unassigned	Meat_and_Carcass_QTL	QTL_ID=4895	Name=Ham weight	trait_ID=216	18453016	4	15219816	121807926	OffTest
1105	Firmicutes	Clostridia	Clostridiales	Clostridiaceae	Clostridium	Unassigned	Production_QTL	QTL_ID=5235	Name=Body weight (end of test)	trait_ID=474	18453016	4	17203914	127117355	OffTest
1105	Firmicutes	Clostridia	Clostridiales	Clostridiaceae	Clostridium	Unassigned	Meat_and_Carcass_QTL	QTL_ID=5243	Name=backfat at mid-back	trait_ID=11	18453016	4	14152941	130171595	OffTest
1028	Bacteroidetes	Bacteroidia	Bacteroidales	Bacteroidaceae	Bacteroides	eggerthii	Meat_and_Carcass_QTL	QTL_ID=16894	Name=Carcass weight (hot)	trait_ID=77	96479166	4	12618993	110539481	OffTest
1028	Bacteroidetes	Bacteroidia	Bacteroidales	Bacteroidaceae	Bacteroides	eggerthii	Production_QTL	QTL_ID=21227	Name=Body weight (46 days)	trait_ID=774	96479166	4	17289621	135224471	OffTest
1028	Bacteroidetes	Bacteroidia	Bacteroidales	Bacteroidaceae	Bacteroides	eggerthii	Production_QTL	QTL_ID=245	Name=Average daily gain	trait_ID=144	96479166	4	14152941	136991929	OffTest
1028	Bacteroidetes	Bacteroidia	Bacteroidales	Bacteroidaceae	Bacteroides	eggerthii	Production_QTL	QTL_ID=253	Name=Small intestine length	trait_ID=195	96479166	4	8745760	129031532	OffTest
1028	Bacteroidetes	Bacteroidia	Bacteroidales	Bacteroidaceae	Bacteroides	eggerthii	Production_QTL	QTL_ID=370	Name=Average daily gain	trait_ID=144	96479166	4	12618993	123430356	OffTest
1028	Bacteroidetes	Bacteroidia	Bacteroidales	Bacteroidaceae	Bacteroides	eggerthii	Production_QTL	QTL_ID=3757	Name=Average daily gain	trait_ID=144	96479166	4	131971	134902449	OffTest
1028	Bacteroidetes	Bacteroidia	Bacteroidales	Bacteroidaceae	Bacteroides	eggerthii	Production_QTL	QTL_ID=3758	Name=Average daily gain	trait_ID=144	96479166	4	131971	134902449	OffTest
1028	Bacteroidetes	Bacteroidia	Bacteroidales	Bacteroidaceae	Bacteroides	eggerthii	Meat_and_Carcass_QTL	QTL_ID=3759	Name=Average backfat thickness	trait_ID=2	96479166	4	131971	134902449	OffTest
1028	Bacteroidetes	Bacteroidia	Bacteroidales	Bacteroidaceae	Bacteroides	eggerthii	Production_QTL	QTL_ID=3771	Name=Average daily gain	trait_ID=144	96479166	4	131971	134902449	OffTest
1028	Bacteroidetes	Bacteroidia	Bacteroidales	Bacteroidaceae	Bacteroides	eggerthii	Meat_and_Carcass_QTL	QTL_ID=38082	Name=Marbling	trait_ID=17	96479166	4	12618993	134902449	OffTest
1028	Bacteroidetes	Bacteroidia	Bacteroidales	Bacteroidaceae	Bacteroides	eggerthii	Meat_and_Carcass_QTL	QTL_ID=38084	Name=Drip loss	trait_ID=37	96479166	4	7237639	134902449	OffTest
1028	Bacteroidetes	Bacteroidia	Bacteroidales	Bacteroidaceae	Bacteroides	eggerthii	Production_QTL	QTL_ID=443	Name=Average daily gain	trait_ID=144	96479166	4	12618993	102054630	OffTest
1028	Bacteroidetes	Bacteroidia	Bacteroidales	Bacteroidaceae	Bacteroides	eggerthii	Meat_and_Carcass_QTL	QTL_ID=4895	Name=Ham weight	trait_ID=216	96479166	4	15219816	121807926	OffTest
1028	Bacteroidetes	Bacteroidia	Bacteroidales	Bacteroidaceae	Bacteroides	eggerthii	Production_QTL	QTL_ID=5235	Name=Body weight (end of test)	trait_ID=474	96479166	4	17203914	127117355	OffTest
1028	Bacteroidetes	Bacteroidia	Bacteroidales	Bacteroidaceae	Bacteroides	eggerthii	Meat_and_Carcass_QTL	QTL_ID=5243	Name=backfat at mid-back	trait_ID=11	96479166	4	14152941	130171595	OffTest
1028	Firmicutes	Clostridia	Clostridiales	Clostridiaceae	Clostridium	Unassigned	Production_Association	QTL_ID=10409	Name=Average daily gain	trait_ID=144	96479166	4	43815472	106510877	Wean
1028	Firmicutes	Clostridia	Clostridiales	Clostridiaceae	Clostridium	Unassigned	Meat_and_Carcass_Association	QTL_ID=10410	Name=Backfat at rump	trait_ID=289	96479166	4	43815472	106510877	Wean
1028	Firmicutes	Clostridia	Clostridiales	Clostridiaceae	Clostridium	Unassigned	Production_Association	QTL_ID=10411	Name=Feed conversion ratio	trait_ID=150	96479166	4	43815472	106510877	Wean
1028	Firmicutes	Clostridia	Clostridiales	Clostridiaceae	Clostridium	Unassigned	Meat_and_Carcass_QTL	QTL_ID=1254	Name=Carcass length	trait_ID=75	96479166	4	89529616	96936045	Wean
1028	Firmicutes	Clostridia	Clostridiales	Clostridiaceae	Clostridium	Unassigned	Meat_and_Carcass_QTL	QTL_ID=12820	Name=Adipocyte diameter	trait_ID=656	96479166	4	89529616	96936045	Wean
1028	Firmicutes	Clostridia	Clostridiales	Clostridiaceae	Clostridium	Unassigned	Meat_and_Carcass_QTL	QTL_ID=15876	Name=Palmitic acid content	trait_ID=231	96479166	4	94392103	128776464	Wean
1028	Firmicutes	Clostridia	Clostridiales	Clostridiaceae	Clostridium	Unassigned	Meat_and_Carcass_QTL	QTL_ID=160	Name=Subacid smell	trait_ID=178	96479166	4	71310074	123430356	Wean
1028	Firmicutes	Clostridia	Clostridiales	Clostridiaceae	Clostridium	Unassigned	Meat_and_Carcass_QTL	QTL_ID=162	Name=Average backfat thickness	trait_ID=2	96479166	4	71310074	134902449	Wean
1028	Firmicutes	Clostridia	Clostridiales	Clostridiaceae	Clostridium	Unassigned	Meat_and_Carcass_QTL	QTL_ID=164846	Name=Conductivity 24 hours postmortem (loin)	trait_ID=411	96479166	4	93533557	98878186	Wean
1028	Firmicutes	Clostridia	Clostridiales	Clostridiaceae	Clostridium	Unassigned	Production_QTL	QTL_ID=16848	Name=Average daily gain	trait_ID=144	96479166	4	95921536	111525472	Wean
1028	Firmicutes	Clostridia	Clostridiales	Clostridiaceae	Clostridium	Unassigned	Meat_and_Carcass_QTL	QTL_ID=16894	Name=Carcass weight (hot)	trait_ID=77	96479166	4	12618993	110539481	Wean
1028	Firmicutes	Clostridia	Clostridiales	Clostridiaceae	Clostridium	Unassigned	Production_QTL	QTL_ID=175	Name=Body weight (3 weeks)	trait_ID=180	96479166	4	35396630	120347078	Wean
1028	Firmicutes	Clostridia	Clostridiales	Clostridiaceae	Clostridium	Unassigned	Production_QTL	QTL_ID=17562	Name=Average daily gain	trait_ID=144	96479166	4	55355430	119974883	Wean
1028	Firmicutes	Clostridia	Clostridiales	Clostridiaceae	Clostridium	Unassigned	Production_QTL	QTL_ID=177	Name=body weight (13 weeks)	trait_ID=182	96479166	4	47498304	102006493	Wean
1028	Firmicutes	Clostridia	Clostridiales	Clostridiaceae	Clostridium	Unassigned	Health_QTL	QTL_ID=17717	Name=HDL/LDL ratio	trait_ID=577	96479166	4	23809394	102054630	Wean
1028	Firmicutes	Clostridia	Clostridiales	Clostridiaceae	Clostridium	Unassigned	Production_QTL	QTL_ID=178	Name=body weight (17 weeks)	trait_ID=183	96479166	4	42915373	104147497	Wean
1028	Firmicutes	Clostridia	Clostridiales	Clostridiaceae	Clostridium	Unassigned	Health_QTL	QTL_ID=17836	Name=CD4-positive/CD8-positive leukocyte ratio	trait_ID=745	96479166	4	80511752	106510877	Wean
1028	Firmicutes	Clostridia	Clostridiales	Clostridiaceae	Clostridium	Unassigned	Production_QTL	QTL_ID=179	Name=Average daily gain	trait_ID=144	96479166	4	39855897	119947535	Wean
1028	Firmicutes	Clostridia	Clostridiales	Clostridiaceae	Clostridium	Unassigned	Production_QTL	QTL_ID=180	Name=Average daily gain	trait_ID=144	96479166	4	47805278	109026230	Wean
1028	Firmicutes	Clostridia	Clostridiales	Clostridiaceae	Clostridium	Unassigned	Meat_and_Carcass_QTL	QTL_ID=200	Name=Average backfat thickness	trait_ID=2	96479166	4	23809394	102054630	Wean
1028	Firmicutes	Clostridia	Clostridiales	Clostridiaceae	Clostridium	Unassigned	Meat_and_Carcass_QTL	QTL_ID=201	Name=Average backfat thickness	trait_ID=2	96479166	4	23809394	102054630	Wean
1028	Firmicutes	Clostridia	Clostridiales	Clostridiaceae	Clostridium	Unassigned	Production_QTL	QTL_ID=21224	Name=body weight (17 weeks)	trait_ID=183	96479166	4	24232478	121166399	Wean
1028	Firmicutes	Clostridia	Clostridiales	Clostridiaceae	Clostridium	Unassigned	Production_QTL	QTL_ID=21227	Name=Body weight (46 days)	trait_ID=774	96479166	4	17289621	135224471	Wean
1028	Firmicutes	Clostridia	Clostridiales	Clostridiaceae	Clostridium	Unassigned	Meat_and_Carcass_QTL	QTL_ID=21232	Name=Shoulder subcutaneous fat thickness	trait_ID=321	96479166	4	33323681	96936045	Wean
1028	Firmicutes	Clostridia	Clostridiales	Clostridiaceae	Clostridium	Unassigned	Health_QTL	QTL_ID=21325	Name=White blood cell number	trait_ID=99	96479166	4	52626380	102054630	Wean
1028	Firmicutes	Clostridia	Clostridiales	Clostridiaceae	Clostridium	Unassigned	Meat_and_Carcass_QTL	QTL_ID=21850	Name=pH 45 minutes post mortem	trait_ID=31	96479166	4	87420715	107758168	Wean
1028	Firmicutes	Clostridia	Clostridiales	Clostridiaceae	Clostridium	Unassigned	Production_QTL	QTL_ID=245	Name=Average daily gain	trait_ID=144	96479166	4	14152941	136991929	Wean
1028	Firmicutes	Clostridia	Clostridiales	Clostridiaceae	Clostridium	Unassigned	Production_QTL	QTL_ID=253	Name=Small intestine length	trait_ID=195	96479166	4	8745760	129031532	Wean
1028	Firmicutes	Clostridia	Clostridiales	Clostridiaceae	Clostridium	Unassigned	Meat_and_Carcass_QTL	QTL_ID=261	Name=Abdominal fat weight	trait_ID=1	96479166	4	25322475	106309555	Wean
1028	Firmicutes	Clostridia	Clostridiales	Clostridiaceae	Clostridium	Unassigned	Meat_and_Carcass_QTL	QTL_ID=2807	Name=Diameter of type IIb muscle fibers	trait_ID=552	96479166	4	81701886	121568996	Wean
1028	Firmicutes	Clostridia	Clostridiales	Clostridiaceae	Clostridium	Unassigned	Meat_and_Carcass_QTL	QTL_ID=2808	Name=Number of muscle fibers per unit area	trait_ID=338	96479166	4	81701886	121568996	Wean
1028	Firmicutes	Clostridia	Clostridiales	Clostridiaceae	Clostridium	Unassigned	Meat_and_Carcass_QTL	QTL_ID=2809	Name=Diameter of muscle fibers	trait_ID=336	96479166	4	81701886	121568996	Wean
1028	Firmicutes	Clostridia	Clostridiales	Clostridiaceae	Clostridium	Unassigned	Meat_and_Carcass_QTL	QTL_ID=2810	Name=Diameter of type IIb muscle fibers	trait_ID=552	96479166	4	81701886	121568996	Wean
1028	Firmicutes	Clostridia	Clostridiales	Clostridiaceae	Clostridium	Unassigned	Meat_and_Carcass_QTL	QTL_ID=2981	Name=Firmness	trait_ID=40	96479166	4	77094703	102054630	Wean
1028	Firmicutes	Clostridia	Clostridiales	Clostridiaceae	Clostridium	Unassigned	Meat_and_Carcass_QTL	QTL_ID=2982	Name=Intramuscular fat content	trait_ID=16	96479166	4	77094703	102054630	Wean
1028	Firmicutes	Clostridia	Clostridiales	Clostridiaceae	Clostridium	Unassigned	Meat_and_Carcass_QTL	QTL_ID=3032	Name=Loin muscle area	trait_ID=86	96479166	4	23809394	102054630	Wean
1028	Firmicutes	Clostridia	Clostridiales	Clostridiaceae	Clostridium	Unassigned	Meat_and_Carcass_QTL	QTL_ID=3033	Name=Carcass length	trait_ID=75	96479166	4	23809394	102054630	Wean
1028	Firmicutes	Clostridia	Clostridiales	Clostridiaceae	Clostridium	Unassigned	Meat_and_Carcass_QTL	QTL_ID=3034	Name=Average backfat thickness	trait_ID=2	96479166	4	23809394	102054630	Wean
1028	Firmicutes	Clostridia	Clostridiales	Clostridiaceae	Clostridium	Unassigned	Production_QTL	QTL_ID=3035	Name=Average daily gain	trait_ID=144	96479166	4	23809394	102054630	Wean
1028	Firmicutes	Clostridia	Clostridiales	Clostridiaceae	Clostridium	Unassigned	Production_QTL	QTL_ID=3091	Name=Average daily gain	trait_ID=144	96479166	4	21473440	115001161	Wean
1028	Firmicutes	Clostridia	Clostridiales	Clostridiaceae	Clostridium	Unassigned	Production_QTL	QTL_ID=3092	Name=Small intestine length	trait_ID=195	96479166	4	52626380	107758168	Wean
1028	Firmicutes	Clostridia	Clostridiales	Clostridiaceae	Clostridium	Unassigned	Production_QTL	QTL_ID=3134	Name=Body weight (birth)	trait_ID=153	96479166	4	71310074	98720794	Wean
1028	Firmicutes	Clostridia	Clostridiales	Clostridiaceae	Clostridium	Unassigned	Meat_and_Carcass_QTL	QTL_ID=3135	Name=Trimmed wholesale product / live weight	trait_ID=90	96479166	4	71310074	98720794	Wean
1028	Firmicutes	Clostridia	Clostridiales	Clostridiaceae	Clostridium	Unassigned	Meat_and_Carcass_QTL	QTL_ID=3136	Name=Trimmed wholesale product / live weight	trait_ID=90	96479166	4	71310074	98720794	Wean
1028	Firmicutes	Clostridia	Clostridiales	Clostridiaceae	Clostridium	Unassigned	Production_QTL	QTL_ID=3137	Name=Average daily gain	trait_ID=144	96479166	4	71310074	98720794	Wean
1028	Firmicutes	Clostridia	Clostridiales	Clostridiaceae	Clostridium	Unassigned	Production_QTL	QTL_ID=3138	Name=Average daily gain	trait_ID=144	96479166	4	71310074	98720794	Wean
1028	Firmicutes	Clostridia	Clostridiales	Clostridiaceae	Clostridium	Unassigned	Meat_and_Carcass_QTL	QTL_ID=3156	Name=Backfat weight	trait_ID=221	96479166	4	71310074	98720794	Wean
1028	Firmicutes	Clostridia	Clostridiales	Clostridiaceae	Clostridium	Unassigned	Meat_and_Carcass_QTL	QTL_ID=3157	Name=Backfat at last lumbar	trait_ID=10	96479166	4	71310074	98720794	Wean
1028	Firmicutes	Clostridia	Clostridiales	Clostridiaceae	Clostridium	Unassigned	Meat_and_Carcass_QTL	QTL_ID=3158	Name=Backfat thickness between 3rd and 4th rib	trait_ID=8	96479166	4	71310074	98720794	Wean
1028	Firmicutes	Clostridia	Clostridiales	Clostridiaceae	Clostridium	Unassigned	Meat_and_Carcass_QTL	QTL_ID=32070	Name=Eicosatrienoic acid content	trait_ID=811	96479166	4	94494031	100441373	Wean
1028	Firmicutes	Clostridia	Clostridiales	Clostridiaceae	Clostridium	Unassigned	Meat_and_Carcass_QTL	QTL_ID=32104	Name=Palmitic acid content	trait_ID=231	96479166	4	96102583	97842792	Wean
1028	Firmicutes	Clostridia	Clostridiales	Clostridiaceae	Clostridium	Unassigned	Meat_and_Carcass_QTL	QTL_ID=32106	Name=Palmitoleic acid content	trait_ID=232	96479166	4	96456831	96479166	Wean
1028	Firmicutes	Clostridia	Clostridiales	Clostridiaceae	Clostridium	Unassigned	Production_QTL	QTL_ID=369	Name=Body weight (birth)	trait_ID=153	96479166	4	23809394	120509810	Wean
1028	Firmicutes	Clostridia	Clostridiales	Clostridiaceae	Clostridium	Unassigned	Production_QTL	QTL_ID=370	Name=Average daily gain	trait_ID=144	96479166	4	12618993	123430356	Wean
1028	Firmicutes	Clostridia	Clostridiales	Clostridiaceae	Clostridium	Unassigned	Meat_and_Carcass_QTL	QTL_ID=371	Name=Average backfat thickness	trait_ID=2	96479166	4	29834177	120509810	Wean
1028	Firmicutes	Clostridia	Clostridiales	Clostridiaceae	Clostridium	Unassigned	Health_QTL	QTL_ID=37540	Name=CSFV antibody level	trait_ID=815	96479166	4	80511752	106510877	Wean
1028	Firmicutes	Clostridia	Clostridiales	Clostridiaceae	Clostridium	Unassigned	Production_QTL	QTL_ID=3757	Name=Average daily gain	trait_ID=144	96479166	4	131971	134902449	Wean
1028	Firmicutes	Clostridia	Clostridiales	Clostridiaceae	Clostridium	Unassigned	Production_QTL	QTL_ID=3758	Name=Average daily gain	trait_ID=144	96479166	4	131971	134902449	Wean
1028	Firmicutes	Clostridia	Clostridiales	Clostridiaceae	Clostridium	Unassigned	Meat_and_Carcass_QTL	QTL_ID=3759	Name=Average backfat thickness	trait_ID=2	96479166	4	131971	134902449	Wean
1028	Firmicutes	Clostridia	Clostridiales	Clostridiaceae	Clostridium	Unassigned	Production_QTL	QTL_ID=3771	Name=Average daily gain	trait_ID=144	96479166	4	131971	134902449	Wean
1028	Firmicutes	Clostridia	Clostridiales	Clostridiaceae	Clostridium	Unassigned	Meat_and_Carcass_QTL	QTL_ID=38082	Name=Marbling	trait_ID=17	96479166	4	12618993	134902449	Wean
1028	Firmicutes	Clostridia	Clostridiales	Clostridiaceae	Clostridium	Unassigned	Meat_and_Carcass_QTL	QTL_ID=38084	Name=Drip loss	trait_ID=37	96479166	4	7237639	134902449	Wean
1028	Firmicutes	Clostridia	Clostridiales	Clostridiaceae	Clostridium	Unassigned	Production_QTL	QTL_ID=3833	Name=Average daily gain	trait_ID=144	96479166	4	84951475	96936045	Wean
1028	Firmicutes	Clostridia	Clostridiales	Clostridiaceae	Clostridium	Unassigned	Meat_and_Carcass_QTL	QTL_ID=3847	Name=Water holding capacity	trait_ID=44	96479166	4	84951475	123430356	Wean
1028	Firmicutes	Clostridia	Clostridiales	Clostridiaceae	Clostridium	Unassigned	Meat_and_Carcass_QTL	QTL_ID=3871	Name=Intramuscular fat content	trait_ID=16	96479166	4	52626380	140378854	Wean
1028	Firmicutes	Clostridia	Clostridiales	Clostridiaceae	Clostridium	Unassigned	Meat_and_Carcass_QTL	QTL_ID=3933	Name=Shear force at first peak	trait_ID=425	96479166	4	71310074	140378854	Wean
1028	Firmicutes	Clostridia	Clostridiales	Clostridiaceae	Clostridium	Unassigned	Meat_and_Carcass_QTL	QTL_ID=3934	Name=Total shear work	trait_ID=426	96479166	4	71310074	140378854	Wean
1028	Firmicutes	Clostridia	Clostridiales	Clostridiaceae	Clostridium	Unassigned	Meat_and_Carcass_QTL	QTL_ID=408	Name=Backfat weight	trait_ID=221	96479166	4	35396630	104147497	Wean
1028	Firmicutes	Clostridia	Clostridiales	Clostridiaceae	Clostridium	Unassigned	Meat_and_Carcass_QTL	QTL_ID=409	Name=Belly weight	trait_ID=74	96479166	4	25322475	115001161	Wean
1028	Firmicutes	Clostridia	Clostridiales	Clostridiaceae	Clostridium	Unassigned	Meat_and_Carcass_QTL	QTL_ID=4203	Name=Linoleic acid content	trait_ID=93	96479166	4	82084284	106510877	Wean
1028	Firmicutes	Clostridia	Clostridiales	Clostridiaceae	Clostridium	Unassigned	Meat_and_Carcass_QTL	QTL_ID=4288	Name=Japanese color scale	trait_ID=435	96479166	4	95453660	129049892	Wean
1028	Firmicutes	Clostridia	Clostridiales	Clostridiaceae	Clostridium	Unassigned	Production_QTL	QTL_ID=443	Name=Average daily gain	trait_ID=144	96479166	4	12618993	102054630	Wean
1028	Firmicutes	Clostridia	Clostridiales	Clostridiaceae	Clostridium	Unassigned	Production_QTL	QTL_ID=444	Name=Average daily gain	trait_ID=144	96479166	4	23809394	96936045	Wean
1028	Firmicutes	Clostridia	Clostridiales	Clostridiaceae	Clostridium	Unassigned	Meat_and_Carcass_QTL	QTL_ID=445	Name=backfat at mid-back	trait_ID=11	96479166	4	84951475	106510877	Wean
1028	Firmicutes	Clostridia	Clostridiales	Clostridiaceae	Clostridium	Unassigned	Production_QTL	QTL_ID=456	Name=Average daily gain	trait_ID=144	96479166	4	82084284	120509810	Wean
1028	Firmicutes	Clostridia	Clostridiales	Clostridiaceae	Clostridium	Unassigned	Production_QTL	QTL_ID=458	Name=Average daily gain	trait_ID=144	96479166	4	34252554	123430356	Wean
1028	Firmicutes	Clostridia	Clostridiales	Clostridiaceae	Clostridium	Unassigned	Meat_and_Carcass_QTL	QTL_ID=459	Name=Fat percentage in carcass	trait_ID=13	96479166	4	34252554	102054630	Wean
1028	Firmicutes	Clostridia	Clostridiales	Clostridiaceae	Clostridium	Unassigned	Meat_and_Carcass_QTL	QTL_ID=461	Name=Loin muscle area	trait_ID=86	96479166	4	23809394	102054630	Wean
1028	Firmicutes	Clostridia	Clostridiales	Clostridiaceae	Clostridium	Unassigned	Meat_and_Carcass_QTL	QTL_ID=462	Name=Carcass length	trait_ID=75	96479166	4	23809394	102054630	Wean
1028	Firmicutes	Clostridia	Clostridiales	Clostridiaceae	Clostridium	Unassigned	Meat_and_Carcass_QTL	QTL_ID=463	Name=backfat at mid-back	trait_ID=11	96479166	4	23809394	102054630	Wean
1028	Firmicutes	Clostridia	Clostridiales	Clostridiaceae	Clostridium	Unassigned	Production_QTL	QTL_ID=4892	Name=Body weight (slaughter)	trait_ID=154	96479166	4	67509911	114514007	Wean
1028	Firmicutes	Clostridia	Clostridiales	Clostridiaceae	Clostridium	Unassigned	Meat_and_Carcass_QTL	QTL_ID=4895	Name=Ham weight	trait_ID=216	96479166	4	15219816	121807926	Wean
[truncated: 3,998 more rows]
