# Supplementary material for: Heritability and genome-wide association of swine gut microbiome features with growth and fatness parameters
Source: Sci Rep. 2020 Jun 23;10:10134. doi: 10.1038/s41598-020-66791-3 (PMC7311463; doi:10.1038/s41598-020-66791-3)
Supplement: Supplementary file 11 — Supplementary Table S6 [file 41598_2020_66791_MOESM11_ESM.xlsx]

## Sheet: Sheet1
Table S6. List of annotated genes in proximity to regions of the swine genome close to markers associated with OTUs at Wean, MidTest, and OffTest.
n	Phylum	Class	Order	Family	Genus	Species	Gene	Gene_ID	Ensembl_gene_id	Start_position_gene	End_position_gene	Marker	Marker_pos	MAF	-log10(Pvalue)	Chr	Time
872	Firmicutes	Clostridia	Clostridiales	Peptostreptococcaceae	Unclassified_peptostreptococcaceae	Unassigned	ESR1	397435	ENSSSCG00000025777	14217036	14493363	M_400	14296757	0.07	5.16	1	Wean
828	Firmicutes	Clostridia	Clostridiales	Clostridiaceae	Clostridium	Unassigned	INVS		ENSSSCG00000005388	241897764	242084207	M_2981	241903331	0.12	5.06	1	Wean
575	Bacteroidetes	Unassigned	Unassigned	Unassigned	Unassigned	Unassigned	MAPKAP1	100622774	ENSSSCG00000029169	266096193	266346210	M_3216	266235967	0.04	5.61	1	OffTest
1662	Firmicutes	Clostridia	Clostridiales	Clostridiaceae	Clostridium	sp_shc10	PSMA1	100516779	ENSSSCG00000013391	44648247	44757440	M_5072	44654907	0.15	5.2	2	OffTest
554	Bacteroidetes	Unassigned	Unassigned	Unassigned	Unassigned	Unassigned	PSMA1	100516779	ENSSSCG00000013391	44648247	44757440	M_5073	44733096	0.2	6.05	2	MidTest
458	Actinobacteria	Actinobacteria_1760	Unassigned	Unassigned	Unassigned	Unassigned	IQGAP2	100519536	ENSSSCG00000014088	85294434	85636317	M_5350	85596453	0.17	5.04	2	MidTest
873	Firmicutes	Clostridia	Clostridiales	Unassigned	Unassigned	Unassigned	PPP2R2B	397089	ENSSSCG00000028976	147937439	148411731	M_6565	147952931	0	5.38	2	OffTest
657	Proteobacteria	Gammaproteobacteria	Aeromonadales	Succinivibrionaceae	Succinivibrio	dextrinosolvens	PPP2R2B	397089	ENSSSCG00000028976	147937439	148411731	M_6569	148334906	0.01	5.5	2	MidTest
914	Bacteroidetes	Bacteroidia	Bacteroidales	Bacteroidaceae	Bacteroides	Unassigned	JAKMIP2	100511808	ENSSSCG00000014420	148781723	149045927	M_6581	148807992	0.3	6.24	2	OffTest
285	Bacteroidetes	Bacteroidia	Bacteroidales	Prevotellaceae	Unassigned	Unassigned	CYTH3		ENSSSCG00000034768	4900571	5002199	M_7049	4914049	0.23	5.01	3	Wean
192	Firmicutes	Clostridia	Clostridiales	Unassigned	Unassigned	Unassigned	AP1S1	100624239	ENSSSCG00000021145	8881107	8887566	M_7140	8882213	0.25	5.02	3	OffTest
414	Bacteroidetes	Bacteroidia	Bacteroidales	Unassigned	Unassigned	Unassigned	LPIN1	100170845	ENSSSCG00000008624	124940548	125074123	M_8942	125018914	0.03	5.96	3	OffTest
1105	Bacteroidetes	Bacteroidia	Bacteroidales	Bacteroidaceae	Bacteroides	eggerthii	SNTB1	100154009	ENSSSCG00000005994	18288843	18526219	M_9912	18453016	0.37	6.58	4	Wean
1340	Bacteroidetes	Bacteroidia	Bacteroidales	Prevotellaceae	Unassigned	Unassigned	PDP1	100153002	ENSSSCG00000006107	42764432	42777904	M_10285	42766642	0.1	5.17	4	OffTest
868	Firmicutes	Erysipelotrichia	Erysipelotrichales	Erysipelotrichaceae	Turicibacter	sanguinis	PI15	100158209	ENSSSCG00000006172	61114497	61142811	M_10428	61123846	0.05	5.2	4	OffTest
779	Firmicutes	Clostridia	Clostridiales	Eubacteriaceae	Eubacterium	coprostanoligenes	BCAN	100738802	ENSSSCG00000006477	93432335	93450827	M_10815	93446477	0.01	6.17	4	OffTest
779	Firmicutes	Clostridia	Clostridiales	Eubacteriaceae	Eubacterium	coprostanoligenes	HAPLN2	100628124	ENSSSCG00000006478	93462308	93467802	M_10816	93464145	0.01	6.17	4	OffTest
42	Firmicutes	Clostridia	Clostridiales	Lachnospiraceae	Anaerostipes	Unassigned	PTGFRN	397023	ENSSSCG00000006735	103745181	103793138	M_11005	103772294	0.05	7.29	4	OffTest
42	Firmicutes	Clostridia	Clostridiales	Lachnospiraceae	Anaerostipes	Unassigned	MAB21L3	100154970	ENSSSCG00000006742	104577535	104625235	M_11021	104610328	0.25	6.7	4	OffTest
42	Firmicutes	Clostridia	Clostridiales	Lachnospiraceae	Anaerostipes	Unassigned	SLC22A15	100153759	ENSSSCG00000006743	104664015	104905463	M_11023	104687921	0.01	9.74	4	OffTest
42	Firmicutes	Clostridia	Clostridiales	Lachnospiraceae	Anaerostipes	Unassigned	CASQ2	397436	ENSSSCG00000006745	104918501	104999787	M_11031	104999962	0.09	6.93	4	OffTest
42	Firmicutes	Clostridia	Clostridiales	Lachnospiraceae	Anaerostipes	Unassigned	VANGL1	100157791	ENSSSCG00000006746	104998532	105048853	M_11031	104999962	0.09	6.93	4	OffTest
42	Firmicutes	Clostridia	Clostridiales	Lachnospiraceae	Anaerostipes	Unassigned	SYCP1	100513924	ENSSSCG00000006750	105592691	105729774	M_11039	105618571	0.01	7.73	4	OffTest
42	Firmicutes	Clostridia	Clostridiales	Lachnospiraceae	Anaerostipes	Unassigned	DENND2C	100511611	ENSSSCG00000006755	105895118	106003150	M_11044	105915683	0.25	5.37	4	OffTest
42	Firmicutes	Clostridia	Clostridiales	Lachnospiraceae	Anaerostipes	Unassigned	PTPN22	100739827	ENSSSCG00000006764	106686604	106758099	M_11062	106719032	0.08	7.48	4	OffTest
42	Firmicutes	Clostridia	Clostridiales	Lachnospiraceae	Anaerostipes	Unassigned	CHI3L2	100623443	ENSSSCG00000006796	109081437	109099098	M_11106	109093503	0.09	7.06	4	OffTest
42	Firmicutes	Clostridia	Clostridiales	Lachnospiraceae	Anaerostipes	Unassigned	SORT1		ENSSSCG00000006831	110720100	110789702	M_11134	110778235	0.04	6.6	4	OffTest
42	Firmicutes	Clostridia	Clostridiales	Lachnospiraceae	Anaerostipes	Unassigned	FAM102B	100519836	ENSSSCG00000006850	111392320	111467293	M_11144	111414713	0.07	5.78	4	OffTest
42	Firmicutes	Clostridia	Clostridiales	Lachnospiraceae	Anaerostipes	Unassigned	OLFM3	100156959	ENSSSCG00000006858	116429181	116623933	M_11269	116528496	0.27	5.82	4	OffTest
181	Firmicutes	Clostridia	Clostridiales	Unassigned	Unassigned	Unassigned	HDAC10	100518786	ENSSSCG00000000971	439805	445340	M_11941	444834	0.29	5.51	5	OffTest
181	Firmicutes	Clostridia	Clostridiales	Unassigned	Unassigned	Unassigned	TRABD	100519151	ENSSSCG00000000974	485473	494534	M_11944	487425	0.29	5.4	5	OffTest
557	Firmicutes	Clostridia	Clostridiales	Eubacteriaceae	Eubacterium	Unassigned	TAFA5		ENSSSCG00000034776	1400588	1569846	M_11965	1459581	0.16	5.55	5	OffTest
1714	Firmicutes	Clostridia	Clostridiales	Eubacteriaceae	Eubacterium	limosum	MICAL3	100157721	ENSSSCG00000000770	69887884	70133277	M_13051	70001568	0.38	6.17	5	Wean
1735	Firmicutes	Negativicutes	Selenomonadales	Veillonellaceae	Unassigned	Unassigned	SENP1	100157986	ENSSSCG00000000816	78423383	78476195	M_13199	78429607	0.02	5.05	5	MidTest
1735	Firmicutes	Negativicutes	Selenomonadales	Veillonellaceae	Unassigned	Unassigned	CHST11	100157186	ENSSSCG00000000837	79787995	80067816	M_13224	79848149	0.1	5.47	5	MidTest
835	Firmicutes	Clostridia	Clostridiales	Unassigned	Unassigned	Unassigned	NTN4	100516554	ENSSSCG00000000896	87671873	87784704	M_13368	87726880	0.14	5.1	5	Wean
59	Bacteroidetes	Bacteroidia	Bacteroidales	Unassigned	Unassigned	Unassigned	EPB41	100515614	ENSSSCG00000003586	85842605	86029522	M_15483	85931601	0.06	5.33	6	OffTest
59	Bacteroidetes	Bacteroidia	Bacteroidales	Unassigned	Unassigned	Unassigned	SRSF4	768101	ENSSSCG00000003589	85891364	86131682	M_15483	85931601	0.06	5.33	6	OffTest
509	Firmicutes	Clostridia	Clostridiales	Peptostreptococcaceae	Unclassified_peptostreptococcaceae	glycolicum	DAB1	100037307	ENSSSCG00000003833	154936439	155374403	M_16694	155043228	0.14	5.01	6	MidTest
567	Proteobacteria	Gammaproteobacteria	Aeromonadales	Succinivibrionaceae	Succinivibrio	dextrinosolvens	CDKAL1	100512355	ENSSSCG00000001080	15910666	16685053	M_17157	16172114	0.14	5.08	7	OffTest
1041	Bacteroidetes	Bacteroidia	Bacteroidales	Porphyromonadaceae	Barnesiella	Unassigned	DCDC2	100153025	ENSSSCG00000001085	19048088	19219075	M_17223	19133374	0.3	5.81	7	MidTest
416	Bacteroidetes	Bacteroidia	Bacteroidales	Prevotellaceae	Prevotella	Unassigned	PKHD1		ENSSSCG00000001746	45447357	45925113	M_17651	45650127	0.3	5.77	7	MidTest
1742	Firmicutes	Negativicutes	Selenomonadales	Veillonellaceae	Mitsuokella	jalaludinii	STK32B	100738132	ENSSSCG00000035020	5056816	5418329	M_19305	5301149	0.23	6.06	8	MidTest
652	Bacteroidetes	Bacteroidia	Bacteroidales	Prevotellaceae	Prevotella	Unassigned	COL25A1		ENSSSCG00000039813	112867073	113334115	M_20747	112886031	0.22	5.09	8	MidTest
1699	Firmicutes	Clostridia	Clostridiales	Lachnospiraceae	Blautia	obeum	MAPK10	100521736	ENSSSCG00000009228	132249635	132776820	M_21088	132497934	0.35	5.41	8	OffTest
868	Firmicutes	Erysipelotrichia	Erysipelotrichales	Erysipelotrichaceae	Turicibacter	sanguinis	ARAP1	100511767	ENSSSCG00000014817	7233911	7301086	M_21729	7245993	0.14	5.82	9	OffTest
868	Firmicutes	Erysipelotrichia	Erysipelotrichales	Erysipelotrichaceae	Turicibacter	sanguinis	FCHSD2	100511946	ENSSSCG00000014820	7366521	7619926	M_21735	7429068	0.15	6.26	9	OffTest
42	Firmicutes	Clostridia	Clostridiales	Lachnospiraceae	Anaerostipes	Unassigned	DLG2	100516384	ENSSSCG00000014904	17576135	19546887	M_22065	17767394	0.3	5.31	9	OffTest
128	Firmicutes	Unassigned	Unassigned	Unassigned	Unassigned	Unassigned	SIAE	100521812	ENSSSCG00000015196	51879220	51918827	M_22745	51886970	0.21	5.01	9	OffTest
534	Spirochaetes	Spirochaetia	Spirochaetales	Spirochaetaceae	Treponema	Unassigned	KIRREL3	100515566	ENSSSCG00000015234	53491950	54063480	M_22776	53850183	0.31	6.48	9	OffTest
972	Firmicutes	Bacilli	Lactobacillales	Aerococcaceae	Aerococcus	Unassigned	OPCML		ENSSSCG00000037534	59037708	60140445	M_22838	59089577	0.09	5.18	9	MidTest
1104	Firmicutes	Clostridia	Clostridiales	Lachnospiraceae	Blautia	producta	GLCCI1	100511149	ENSSSCG00000015345	77915022	78334085	M_23074	77970228	0.11	5.16	9	MidTest
1104	Firmicutes	Clostridia	Clostridiales	Lachnospiraceae	Blautia	producta	UMAD1	102160068	ENSSSCG00000036169	77914958	78216736	M_23074	77970228	0.11	5.16	9	MidTest
608	Firmicutes	Clostridia	Clostridiales	Unassigned	Unassigned	Unassigned	DNAH11	100620543	ENSSSCG00000015379	90423077	90767487	M_23174	90519403	0.16	5.88	9	OffTest
1107	Firmicutes	Clostridia	Clostridiales	Lachnospiraceae	Unassigned	Unassigned	GRM3	100521916	ENSSSCG00000015395	93731210	93973729	M_23192	93851347	0.12	5.04	9	OffTest
872	Firmicutes	Clostridia	Clostridiales	Peptostreptococcaceae	Unclassified_peptostreptococcaceae	Unassigned	DIS3	100521470	ENSSSCG00000009460	45044508	45075910	M_26344	45072967	0.22	23.08	11	Wean
872	Firmicutes	Clostridia	Clostridiales	Peptostreptococcaceae	Unclassified_peptostreptococcaceae	Unassigned	KLF12	100174955	ENSSSCG00000025130	45985542	46459791	M_26357	46303503	0.11	15.94	11	Wean
1522	Bacteroidetes	Bacteroidia	Bacteroidales	Prevotellaceae	Prevotella	Unassigned	KLF12	100174955	ENSSSCG00000025130	45985542	46459791	M_26357	46303503	0.11	22.32	11	MidTest
567	Proteobacteria	Gammaproteobacteria	Aeromonadales	Succinivibrionaceae	Succinivibrio	dextrinosolvens	WIPF2	100525252	ENSSSCG00000017479	22120544	22164631	M_27603	22141410	0.15	5.21	12	OffTest
618	Bacteroidetes	Bacteroidia	Bacteroidales	Unassigned	Unassigned	Unassigned	CSPG5	100737041	ENSSSCG00000039224	30385505	30411880	M_29111	30401880	0.12	5.34	13	Wean
42	Firmicutes	Clostridia	Clostridiales	Lachnospiraceae	Anaerostipes	Unassigned	ADCY5	100155970	ENSSSCG00000027952	136973000	137135349	M_30187	137076639	0.3	8.05	13	OffTest
881	Bacteroidetes	Bacteroidia	Bacteroidales	Porphyromonadaceae	Unassigned	Unassigned	DSCAM		ENSSSCG00000012072	203567129	204313713	M_30990	203878621	0.24	5.07	13	OffTest
895	Actinobacteria	Actinobacteria_1760	Actinomycetales	Actinomycetaceae	Mobiluncus	Unassigned	PRDM15	100518450	ENSSSCG00000012084	205173515	205241458	M_31042	205210865	0.12	5	13	OffTest
872	Firmicutes	Clostridia	Clostridiales	Peptostreptococcaceae	Unclassified_peptostreptococcaceae	Unassigned	TESC	100155189	ENSSSCG00000009859	35381918	35452207	M_32218	35436927	0.29	5.07	14	Wean
896	Firmicutes	Clostridia	Clostridiales	Ruminococcaceae	Unassigned	Unassigned	ARVCF	100157919	ENSSSCG00000010133	51403923	51440059	M_32484	51439541	0.25	6.76	14	OffTest
918	Firmicutes	Clostridia	Clostridiales	Oscillospiraceae	Oscillibacter	Unassigned	ZNF37A	100157498	ENSSSCG00000031589	60794333	60861636	M_32592	60822678	0.02	5.03	14	OffTest
1565	Firmicutes	Clostridia	Clostridiales	Unassigned	Unassigned	Unassigned	DARS	100524908	ENSSSCG00000015689	15810628	15885706	M_34559	15844469	0.33	5.12	15	OffTest
554	Bacteroidetes	Unassigned	Unassigned	Unassigned	Unassigned	Unassigned	CNTNAP5		ENSSSCG00000015726	26881597	27740041	M_34777	26918484	0.3	5.7	15	MidTest
957	Fusobacteria	Fusobacteriia	Fusobacteriales	Fusobacteriaceae	Fusobacterium	Unassigned	NYAP2		ENSSSCG00000016239	127033422	127293495	M_35839	127215671	0.16	5.02	15	OffTest
839	Firmicutes	Unassigned	Unassigned	Unassigned	Unassigned	Unassigned	RANBP3L	100517433	ENSSSCG00000016838	21562916	21611885	M_37115	21601170	0.11	5.04	16	OffTest
1041	Bacteroidetes	Bacteroidia	Bacteroidales	Porphyromonadaceae	Barnesiella	Unassigned	HECW1		ENSSSCG00000036443	51387836	51802945	M_40355	51762390	0.12	5.95	18	MidTest
