# Supplementary material for: Heritability and genome-wide association of swine gut microbiome features with growth and fatness parameters
Source: Sci Rep. 2020 Jun 23;10:10134. doi: 10.1038/s41598-020-66791-3 (PMC7311463; doi:10.1038/s41598-020-66791-3)
Supplement: Supplementary file 12 — Supplementary Table S7 [file 41598_2020_66791_MOESM12_ESM.xlsx]

## Sheet: Sheet1
Table S7. Results of a pathway-enrichment analysis performed using the Database for Annotation, Visualization and Integrated Discovery (DAVID) on Wean, MidTest, and OffTest data.
Gene	Start_position_gene	End_position_gene	Chr	Time	Gene Name	KEGG_PATHWAY
ESR1	14217036	14493363	1	Wean	estrogen receptor 1(ESR1)	Estrogen signaling pathway,Prolactin signaling pathway,Thyroid hormone signaling pathway
NTN4	87671873	87784704	5	Wean	netrin 4(NTN4)	Axon guidance
DIS3	45044508	45075910	11	Wean	DIS3 homolog, exosome endoribonuclease and 3'-5' exoribonuclease(DIS3)	RNA degradation
PSMA1	44648247	44757440	2	MidTest	proteasome subunit alpha 1(PSMA1)	Proteasome
PPP2R2B	147937439	148411731	2	MidTest	protein phosphatase 2, regulatory subunit B, beta(PPP2R2B)	mRNA surveillance pathway,Sphingolipid signaling pathway,PI3K-Akt signaling pathway,AMPK signaling pathway,Adrenergic signaling in cardiomyocytes,Hippo signaling pathway junction
CHST11	79787995	80067816	5	MidTest	carbohydrate sulfotransferase 11(CHST11)	Glycosaminoglycan biosynthesis - chondroitin sulfate / dermatan sulfate
PSMA1	44648247	44757440	2	OffTest	proteasome subunit alpha 1(PSMA1)	Proteasome
PPP2R2B	147937439	148411731	2	OffTest	protein phosphatase 2, regulatory subunit B, beta(PPP2R2B)	mRNA surveillance pathway,Sphingolipid signaling pathway,PI3K-Akt signaling pathway,AMPK signaling pathway,Adrenergic signaling in cardiomyocytes,Hippo signaling pathway junction
AP1S1	8881107	8887566	3	OffTest	adaptor related protein complex 1 sigma 1 subunit(AP1S1)	Lysosome
LPIN1	124940548	125074123	3	OffTest	lipin 1(LPIN1)	Glycerolipid metabolism,Glycerophospholipid metabolism,Metabolic pathways
VANGL1	104998532	105048853	4	OffTest	VANGL planar cell polarity protein 1(VANGL1)	Wnt signaling pathway
HDAC10	439805	445340	5	OffTest	histone deacetylase 10(HDAC10)	Alcoholism,Viral carcinogenesis
SRSF4	85891364	86131682	6	OffTest	serine and arginine rich splicing factor 4(SRSF4)	Spliceosome,Herpes simplex infection
MAPK10	132249635	132776820	8	OffTest	mitogen-activated protein kinase 10(MAPK10)	MAPK signaling pathway,ErbB signaling pathway,Ras signaling pathway,cAMP signaling pathway,FoxO signaling pathway
ARAP1	7233911	7301086	9	OffTest	ArfGAP with RhoGAP domain, ankyrin repeat and PH domain 1(ARAP1)	Endocytosis
DLG2	17576135	19546887	9	OffTest	discs large MAGUK scaffold protein 2(DLG2)	Hippo signaling pathway
DNAH11	90423077	90767487	9	OffTest	dynein axonemal heavy chain 11(DNAH11)	Huntington's disease
GRM3	93731210	93973729	9	OffTest	glutamate metabotropic receptor 3(GRM3)	Neuroactive ligand-receptor interaction,Glutamatergic synapse,Cocaine addiction
WIPF2	22120544	22164631	12	OffTest	WAS/WASL interacting protein family member 2(WIPF2)	Endocytosis
ADCY5	136973000	137135349	13	OffTest	adenylate cyclase 5(ADCY5)	Purine metabolism,Rap1 signaling pathway,cGMP-PKG signaling pathway,cAMP signaling pathway,Chemokine signaling pathway,Oocyte meiosis,Adrenergic signaling in cardiomyocytes
DARS	15810628	15885706	15	OffTest	aspartyl-tRNA synthetase(DARS)	Aminoacyl-tRNA biosynthesis
