# Supplementary material for: Heritability and genome-wide association of swine gut microbiome features with growth and fatness parameters
Source: Sci Rep. 2020 Jun 23;10:10134. doi: 10.1038/s41598-020-66791-3 (PMC7311463; doi:10.1038/s41598-020-66791-3)
Supplement: Supplementary file 13 — Supplementary Table S8 [file 41598_2020_66791_MOESM13_ESM.xlsx]

## Sheet: Sheet1
Table S8. Vaccinations and medications
Condition	Product	Timing
Mycoplasma hyopneumoniae		Processing (~4 days old)
Porcine circovirus type 2 (PCV2)		Weaning
Porcine Reproductive and Respiratory Syndrome (PRRS)		10-14 days post-weaning
Porcine circovirus		28-30 days post-weaning
Mycoplasma hyopneumoniae
Ileitis		~6 weeks post-weaning
Erysipelas
Respiratory, diarrhea, lameness	Excede	Weaning to 8 weeks post-weaning
Respiratory	Bio-Mycin 200	8-14 weeks post-weaning
Respiratory	Lincocin 300	14 weeks post-weaning to end of study
Diarrhea, lameness	Lincocin 300	8 weeks post-weaning to end of study
Lameness	Dexamethasone	Weaning to 14 weeks post-weaning
Diarrhea	Neomycin	Weaning
Respiratory, diarrhea	Oxytetracycline (OTC) Denagard	As needed
Respiratory, diarrhea, lameness	Lincomycin	As needed
