# Supplementary material for: Heritability and genome-wide association of swine gut microbiome features with growth and fatness parameters
Source: Sci Rep. 2020 Jun 23;10:10134. doi: 10.1038/s41598-020-66791-3 (PMC7311463; doi:10.1038/s41598-020-66791-3)
Supplement: Supplementary file 15 — Supplementary Table S10 [file 41598_2020_66791_MOESM15_ESM.xlsx]

## Sheet: Sheet1
Table S10. Distribution of samples across families, sex, and time points
	Gilts				Barrows
Family	Wean	MidTest	OffTest		Wean	MidTest	OffTest	Total
1	22	23	22		20	20	20	127
2	19	25	24		23	23	21	135
3	20	23	22		20	23	23	131
4	23	24	23		21	23	23	137
5	21	18	21		15	15	15	105
6	21	24	24		23	25	25	142
7	18	22	21		19	20	19	119
8	20	25	25		23	24	23	140
9	21	24	25		25	25	26	146
10	22	25	25		23	24	22	141
11	21	22	23		24	24	23	137
12	20	21	20		20	22	22	125
13	23	25	24		21	23	21	137
14	24	26	25		22	21	21	139
15	23	23	23		25	25	24	143
16	19	24	23		24	25	25	140
17	19	20	21		22	23	23	128
18	23	23	22		23	23	23	137
19	22	26	26		20	19	19	132
20	22	25	22		24	26	20	139
21	18	21	21		18	19	19	116
22	21	25	23		23	22	24	138
23	19	23	21		19	22	20	124
24	22	25	25		23	24	23	142
25	24	27	27		20	23	23	144
26	22	24	25		23	23	24	141
27	23	26	27		21	24	24	145
28	24	26	25		25	20	23	143
